# Supplementary material for: The rise and global spread of IMP carbapenemases (1996–2023): a genomic epidemiology study
Source: medRxiv. 2025 May 26:2025.05.25.25328332. Preprint. [Version 1] doi: 10.1101/2025.05.25.25328332 (PMC12148276; doi:10.1101/2025.05.25.25328332)
Supplement: Supplement 2 [file media-2.xlsx]

## Sheet: Table_S1
Filename	Species	Lineage	SKA_cluster	Gene_symbol	IMP_contig_name	IMP_start_coordinates	IMP_stop_coordinates	IMP_strand	Flanker_cluster	Num_contigs	Genome_length_bp	Geographic_region	Geographic_subregion	Country	State	City	BioSample	BioProject	Year	Date	Assembly_type	seq_tech	Isolation_source	Isolation_type	other_carbapenemase_genes	colistin_genes	MOB-suite_mash_nearest_neighbor	MOB-suite_molecule_type	MOB-suite_primary_cluster_id	MOB-suite_secondary_cluster_id	MOB-suite_rep_type	MOB-suite_rep_type_simplified	MOB-suite_rep_type_accession	MOB-suite_relaxase_type	MOB-suite_relaxase_type_accession	MOB-suite_mpf_type	MOB-suite_mpf_type_accession	MOB-suite_orit_type	MOB-suite_orit_accession	MOB-suite_predicted_mobility	Integron_class	Integron_status	ICEberg2_entry	ICE_Type	ICE_qc	ICE_ident	ICE_alignment_length	ICE_query_length	ICE_target_length
GCA_030183835	Serratia marcescens	CG1	5	blaIMP-4	GCA_030183835.1_hybrid_2	114585	115322	+	24	4	5754834	Oceania	Australia	Australia	NA	Melbourne	NA	NA	2002	NA	longread/hybrid	Nanopore-Illumina	Urine	human	-	-	CP024192	Plasmid	AA860	AJ266	IncC	IncC	000092__CP025470	MOBH,MOBH	NC_012885_00072,NC_012690_00071	MPF_F	NC_009140_00071,NC_014170_00023,NC_012885_00083,NC_016974_00085,NC_012885_00091,NC_023291_00077,NC_012885_00167,NC_008612_00190,NC_012885_00088	MOBH	JQ319772	conjugative	Class 1	Complete	NA	NA	NA	NA	NA	NA	NA
GCA_030183675	Serratia marcescens	CG1	5	blaIMP-4	GCA_030183675.1_hybrid_2	114585	115322	+	24	11	5777653	Oceania	Australia	Australia	NA	Melbourne	NA	NA	2004	NA	longread/hybrid	Nanopore-Illumina	Blood	human	-	-	KY887596	Plasmid	AA860	AJ266	IncC,Rep 2335	IncC-type 3	000092__CP025470,EF088686_00008	MOBH,MOBH	NC_012885_00072,NC_012690_00071	MPF_F	NC_009140_00071,NC_014170_00023,NC_012885_00083,NC_016974_00085,NC_012885_00091,NC_023291_00077,NC_012885_00167,NC_008612_00190,NC_012885_00088	MOBH	JQ319772	conjugative	Class 1	Complete	NA	NA	NA	NA	NA	NA	NA
GCA_030183815	Serratia marcescens	CG1	1	blaIMP-4	JARTNQ010000021.1	83532	84269	+	25	228	5763923	Oceania	Australia	Australia	NA	Melbourne	NA	NA	2004	NA	shortread	Illumina	Other	human	-	-	GCA_030183895.1_hybrid_2	Plasmid	AA860	AJ266	ColRNAI_Rep 1987,IncC,Rep 2335	ColRNAI:IncC	CP041116_00002,000092__CP025470,KU302809_00001	MOBH,MOBH,MOBP,MOBP,MOBP	NC_012885_00072,NC_012690_00071,NC_001848_00006,NC_009794_00003,NC_013090_00004	MPF_F	NC_009140_00071,NC_014170_00023,NC_012885_00083,NC_016974_00085,NC_012885_00091,NC_023291_00077,NC_012885_00167,NC_008612_00190,NC_012885_00088	MOBH,MOB_unknown	JQ319772,CP016722	conjugative	Class 1	Complete	NA	NA	NA	NA	NA	NA	NA
GCA_030183035	Serratia marcescens	CG1	2	blaIMP-4	JARTMF010000020.1	6433	7170	-	7	246	5776760	Oceania	Australia	Australia	NA	Melbourne	NA	NA	2005	NA	shortread	Illumina	Respiratory	human	-	-	GCA_030183895.1_hybrid_2	Plasmid	AA860	AJ266	ColRNAI_Rep 1987,IncC,Rep 2335	ColRNAI:IncC	CP041116_00002,000092__CP025470,KU302809_00001	MOBH,MOBH,MOBP,MOBP,MOBP	NC_012885_00072,NC_012690_00071,NC_001848_00006,NC_009794_00003,NC_013090_00004	MPF_F	NC_009140_00071,NC_014170_00023,NC_012885_00083,NC_016974_00085,NC_012885_00091,NC_023291_00077,NC_012885_00167,NC_008612_00190,NC_012885_00088	MOBH,MOB_unknown	JQ319772,CP016722	conjugative	Unknown	CALIN	NA	NA	NA	NA	NA	NA	NA
GCA_030183325	Serratia marcescens	CG1	1	blaIMP-4	JARTMT010000069.1	6777	7514	-	7	272	5757492	Oceania	Australia	Australia	NA	Melbourne	NA	NA	2005	NA	shortread	Illumina	Other	human	-	-	GCA_030185755.1_hybrid_2	Plasmid	AA860	AJ266	IncC	IncC	000092__CP025470	MOBH,MOBH	NC_012885_00072,NC_012690_00071	MPF_F	NC_009140_00071,NC_014170_00023,NC_012885_00083,NC_016974_00085,NC_012885_00091,NC_023291_00077,NC_012885_00167,NC_008612_00190,NC_012885_00088	MOBH	JQ319772	conjugative	Unknown	CALIN	NA	NA	NA	NA	NA	NA	NA
GCA_030182995	Serratia marcescens	CG1	1	blaIMP-4	JARTMB010000074.1	5123	5860	+	51	290	5766321	Oceania	Australia	Australia	NA	Melbourne	NA	NA	2006	NA	shortread	Illumina	Respiratory	human	-	-	GCA_030185755.1_hybrid_2	Plasmid	AA860	AJ266	IncC	IncC	000092__CP025470	MOBH,MOBH	NC_012885_00072,NC_012690_00071	MPF_F	NC_009140_00071,NC_014170_00023,NC_012885_00083,NC_016974_00085,NC_012885_00091,NC_023291_00077,NC_012885_00167,NC_008612_00190,NC_012885_00088	MOBH	JQ319772	conjugative	Class 1	Complete	NA	NA	NA	NA	NA	NA	NA
GCA_030182775	Serratia marcescens	CG1	1	blaIMP-4	JARTLS010000004.1	83807	84544	+	68	471	5547877	Oceania	Australia	Australia	NA	Melbourne	NA	NA	2007	NA	shortread	Illumina	Respiratory	human	-	-	GCA_030186165.1_hybrid_2	Plasmid	AA860	AJ266	IncC	IncC	000092__CP025470	MOBH,MOBH	NC_012885_00072,NC_012690_00071	MPF_F	NC_009140_00071,NC_014170_00023,NC_012885_00083,NC_016974_00085,NC_012885_00091,NC_023291_00077,NC_012885_00167,NC_008612_00190,NC_012885_00088	MOBH	JQ319772	conjugative	Class 1	Complete	NA	NA	NA	NA	NA	NA	NA
GCA_030182815	Serratia marcescens	CG1	4	blaIMP-4	JARTLR010000007.1	83807	84544	+	68	333	5607378	Oceania	Australia	Australia	NA	Melbourne	NA	NA	2007	NA	shortread	Illumina	Blood	human	-	-	GCA_030186165.1_hybrid_2	Plasmid	AA860	AJ266	IncC	IncC	000092__CP025470	MOBH,MOBH	NC_012885_00072,NC_012690_00071	MPF_F	NC_009140_00071,NC_014170_00023,NC_012885_00083,NC_016974_00085,NC_012885_00091,NC_023291_00077,NC_012885_00167,NC_008612_00190,NC_012885_00088	MOBH	JQ319772	conjugative	Class 1	Complete	NA	NA	NA	NA	NA	NA	NA
GCA_030169065	Klebsiella pneumoniae	ST20	1	blaIMP-4	GCA_030169065.1_hybrid_contig_1	4785287	4786024	+	34	1	5393684	Oceania	Australia	Australia	NA	Melbourne	NA	NA	2008	NA	longread/hybrid	Nanopore-Illumina	Skin and soft tissue	human	-	mcr-9.1	NA	Chromosomal	NA	NA	NA	NA	NA	NA	NA	NA	NA	NA	NA	NA	Unknown	CALIN	NA	NA	NA	NA	NA	NA	NA
GCA_030182705	Serratia marcescens	CG1	3	blaIMP-4	JARTLO010000066.1	5111	5848	+	51	234	5696623	Oceania	Australia	Australia	NA	Melbourne	NA	NA	2008	NA	shortread	Illumina	Respiratory	human	-	-	GCA_030185755.1_hybrid_2	Plasmid	AA860	AJ266	IncC	IncC	000092__CP025470	MOBH,MOBH	NC_012885_00072,NC_012690_00071	MPF_F	NC_009140_00071,NC_014170_00023,NC_012885_00083,NC_016974_00085,NC_012885_00091,NC_023291_00077,NC_012885_00167,NC_008612_00190,NC_012885_00088	MOBH	JQ319772	conjugative	Class 1	Complete	NA	NA	NA	NA	NA	NA	NA
GCA_030186435	Serratia marcescens	CG1	2	blaIMP-4	GCA_030186435.1_hybrid_2	118403	119140	+	14	5	5884434	Oceania	Australia	Australia	NA	Melbourne	NA	NA	2008	NA	longread/hybrid	Nanopore-Illumina	Skin and soft tissue	human	-	-	CP024192	Plasmid	AA860	AJ266	IncC	IncC	000092__CP025470	MOBH,MOBH	NC_012885_00072,NC_012690_00071	MPF_F	NC_009140_00071,NC_014170_00023,NC_012885_00083,NC_016974_00085,NC_012885_00091,NC_023291_00077,NC_012885_00167,NC_008612_00190,NC_012885_00088	MOBH	JQ319772	conjugative	Class 1	Complete	NA	NA	NA	NA	NA	NA	NA
GCA_030186495	Serratia marcescens	CG1	4	blaIMP-4	GCA_030186495.1_hybrid_3	114585	115322	+	24	16	5729624	Oceania	Australia	Australia	NA	Melbourne	NA	NA	2008	NA	longread/hybrid	Nanopore-Illumina	Blood	human	-	-	CP024192	Plasmid	AA860	AJ266	IncC	IncC	000092__CP025470	MOBH,MOBH	NC_012885_00072,NC_012690_00071	MPF_F	NC_009140_00071,NC_014170_00023,NC_012885_00083,NC_016974_00085,NC_012885_00091,NC_023291_00077,NC_012885_00167,NC_008612_00190,NC_012885_00088	MOBH	JQ319772	conjugative	Class 1	Complete	NA	NA	NA	NA	NA	NA	NA
GCA_030186595	Serratia marcescens	CG1	4	blaIMP-4	GCA_030186595.1_hybrid_2	115651	116388	+	24	4	5653287	Oceania	Australia	Australia	NA	Melbourne	NA	NA	2008	NA	longread/hybrid	Nanopore-Illumina	Respiratory	human	-	-	CP024192	Plasmid	AA860	AJ266	IncC	IncC	000092__CP025470	MOBH,MOBH	NC_012885_00072,NC_012690_00071	MPF_F	NC_009140_00071,NC_014170_00023,NC_012885_00083,NC_016974_00085,NC_012885_00091,NC_023291_00077,NC_012885_00167,NC_008612_00190,NC_012885_00088	MOBH	JQ319772	conjugative	Class 1	Complete	NA	NA	NA	NA	NA	NA	NA
GCA_030186815	Serratia marcescens	CG1	3	blaIMP-4	GCA_030186815.1_hybrid_3	115912	116649	+	14	4	5802481	Oceania	Australia	Australia	NA	Melbourne	NA	NA	2008	NA	longread/hybrid	Nanopore-Illumina	Respiratory	human	-	-	CP024192	Plasmid	AA860	AJ266	IncC	IncC	000092__CP025470	MOBH,MOBH	NC_012885_00072,NC_012690_00071	MPF_F	NC_009140_00071,NC_014170_00023,NC_012885_00083,NC_016974_00085,NC_012885_00091,NC_023291_00077,NC_012885_00167,NC_008612_00190,NC_012885_00088	MOBH	JQ319772	conjugative	Class 1	Complete	NA	NA	NA	NA	NA	NA	NA
GCA_030185675	Serratia marcescens	CG1	4	blaIMP-4	GCA_030185675.1_hybrid_2	115921	116658	+	24	4	5679140	Oceania	Australia	Australia	NA	Melbourne	NA	NA	2009	NA	longread/hybrid	Nanopore-Illumina	Skin and soft tissue	human	-	-	CP024192	Plasmid	AA860	AJ266	IncC	IncC	000092__CP025470	MOBH,MOBH	NC_012885_00072,NC_012690_00071	MPF_F	NC_009140_00071,NC_014170_00023,NC_012885_00083,NC_016974_00085,NC_012885_00091,NC_023291_00077,NC_012885_00167,NC_008612_00190,NC_012885_00088	MOBH	JQ319772	conjugative	Class 1	Complete	NA	NA	NA	NA	NA	NA	NA
GCA_016772975	Klebsiella pneumoniae	ST4379	1	blaIMP-4	GCA_016772975.1_hybrid_3	115534	116271	+	157	37	6195164	Oceania	Australia	Australia	NA	Melbourne	NA	NA	2010	NA	longread/hybrid	Nanopore-Illumina	Other	human	-	mcr-9.1	CP024192	Plasmid	AA860	AJ266	IncC	IncC	000092__CP025470	MOBH,MOBH	NC_012885_00072,NC_012690_00071	MPF_F	NC_009140_00071,NC_014170_00023,NC_012885_00083,NC_016974_00085,NC_012885_00091,NC_023291_00077,NC_012885_00167,NC_008612_00190,NC_012885_00088	MOBH	JQ319772	conjugative	Class 1	Complete	NA	NA	NA	NA	NA	NA	NA
GCA_030185755	Serratia marcescens	CG1	2	blaIMP-4	GCA_030185755.1_hybrid_2	118403	119140	+	14	5	5875908	Oceania	Australia	Australia	NA	Melbourne	NA	NA	2010	NA	longread/hybrid	Nanopore-Illumina	Respiratory	human	-	-	CP024192	Plasmid	AA860	AJ266	IncC	IncC	000092__CP025470	MOBH,MOBH	NC_012885_00072,NC_012690_00071	MPF_F	NC_009140_00071,NC_014170_00023,NC_012885_00083,NC_016974_00085,NC_012885_00091,NC_023291_00077,NC_012885_00167,NC_008612_00190,NC_012885_00088	MOBH	JQ319772	conjugative	Class 1	Complete	NA	NA	NA	NA	NA	NA	NA
GCA_030185795	Serratia marcescens	CG1	2	blaIMP-4	GCA_030185795.1_hybrid_2	118402	119139	+	14	7	5866200	Oceania	Australia	Australia	NA	Melbourne	NA	NA	2010	NA	longread/hybrid	Nanopore-Illumina	Skin and soft tissue	human	-	-	CP024192	Plasmid	AA860	AJ266	IncC	IncC	000092__CP025470	MOBH,MOBH	NC_012885_00072,NC_012690_00071	MPF_F	NC_009140_00071,NC_014170_00023,NC_012885_00083,NC_016974_00085,NC_012885_00091,NC_023291_00077,NC_012885_00167,NC_008612_00190,NC_012885_00088	MOBH	JQ319772	conjugative	Class 1	Complete	NA	NA	NA	NA	NA	NA	NA
GCA_030185865	Serratia marcescens	CG1	2	blaIMP-4	GCA_030185865.1_hybrid_2	118781	119518	+	14	11	5920865	Oceania	Australia	Australia	NA	Melbourne	NA	NA	2011	NA	longread/hybrid	Nanopore-Illumina	Skin and soft tissue	human	-	-	CP024192	Plasmid	AA860	AJ266	IncC	IncC	000092__CP025470	MOBH,MOBH	NC_012885_00072,NC_012690_00071	MPF_F	NC_009140_00071,NC_014170_00023,NC_012885_00083,NC_016974_00085,NC_012885_00091,NC_023291_00077,NC_012885_00167,NC_008612_00190,NC_012885_00088	MOBH	JQ319772	conjugative	Class 1	Complete	NA	NA	NA	NA	NA	NA	NA
GCA_030185925	Serratia marcescens	CG1	2	blaIMP-4	GCA_030185925.1_hybrid_2	118403	119140	+	14	6	5899771	Oceania	Australia	Australia	NA	Melbourne	NA	NA	2011	NA	longread/hybrid	Nanopore-Illumina	Respiratory	human	-	-	CP024192	Plasmid	AA860	AJ266	IncC	IncC	000092__CP025470	MOBH,MOBH	NC_012885_00072,NC_012690_00071	MPF_F	NC_009140_00071,NC_014170_00023,NC_012885_00083,NC_016974_00085,NC_012885_00091,NC_023291_00077,NC_012885_00167,NC_008612_00190,NC_012885_00088	MOBH	JQ319772	conjugative	Class 1	Complete	NA	NA	NA	NA	NA	NA	NA
GCA_030185975	Serratia marcescens	CG1	2	blaIMP-4	GCA_030185975.1_hybrid_2	119957	120694	+	14	5	5953230	Oceania	Australia	Australia	NA	Melbourne	NA	NA	2012	NA	longread/hybrid	Nanopore-Illumina	Urine	human	-	-	CP024192	Plasmid	AA860	AJ266	IncC	IncC	000092__CP025470	MOBH,MOBH	NC_012885_00072,NC_012690_00071	MPF_F	NC_009140_00071,NC_014170_00023,NC_012885_00083,NC_016974_00085,NC_012885_00091,NC_023291_00077,NC_012885_00167,NC_008612_00190,NC_012885_00088	MOBH	JQ319772	conjugative	Class 1	Complete	NA	NA	NA	NA	NA	NA	NA
GCA_030186095	Serratia marcescens	CG1	2	blaIMP-4	GCA_030186095.1_hybrid_2	156946	157683	+	14	19	5931438	Oceania	Australia	Australia	NA	Melbourne	NA	NA	2012	NA	longread/hybrid	Nanopore-Illumina	Other	human	-	-	CP024192	Plasmid	AA860	AJ266	IncC	IncC	000092__CP025470	MOBH,MOBH	NC_012885_00072,NC_012690_00071	MPF_F	NC_012885_00167,NC_009140_00071,NC_014170_00023,NC_012885_00083,NC_016974_00085,NC_012885_00091,NC_023291_00077,NC_008612_00190,NC_012885_00088	MOBH	JQ319772	conjugative	Class 1	Complete	NA	NA	NA	NA	NA	NA	NA
GCA_016774095	Klebsiella pneumoniae	ST4379	1	blaIMP-4	GCA_016774095.1_hybrid_4	167132	167869	+	112	23	5975990	Oceania	Australia	Australia	NA	Melbourne	NA	NA	2013	NA	longread/hybrid	Nanopore-Illumina	Urine	human	-	mcr-9.1	KY887596	Plasmid	AA860	AJ266	ColRNAI_Rep 1987,IncC,IncP	ColRNAI:IncC:IncP	CP024554_00008,000092__CP025470,000164__NC_022344_00310	MOBH,MOBH,MOBP	NC_012885_00072,NC_012690_00071,CP010360_00062	MPF_F	NC_009140_00071,NC_014170_00023,NC_012885_00083,NC_016974_00085,NC_012885_00091,NC_023291_00077,NC_012885_00167,NC_008612_00190,NC_022344_00321,NC_022344_00326,NC_022344_00330,NC_015727_00490,NC_012885_00088	MOBH	JQ319772	conjugative	Class 1	Complete	NA	NA	NA	NA	NA	NA	NA
GCA_030186205	Serratia marcescens	CG1	2	blaIMP-4	JARTSG010000078.1	6569	7306	-	7	700	5958658	Oceania	Australia	Australia	NA	Melbourne	NA	NA	2013	NA	shortread	Illumina	Skin and soft tissue	human	-	-	GCA_030184015.1_hybrid_3	Plasmid	AA860	AJ266	IncC	IncC	000092__CP025470	MOBH,MOBH	NC_012885_00072,NC_012690_00071	MPF_F	NC_009140_00071,NC_014170_00023,NC_012885_00083,NC_016974_00085,NC_012885_00091,NC_023291_00077,NC_012885_00167,NC_008612_00190,NC_012885_00088	MOBH	JQ319772	conjugative	Unknown	CALIN	NA	NA	NA	NA	NA	NA	NA
GCA_030186255	Serratia marcescens	CG1	2	blaIMP-4	GCA_030186255.1_hybrid_2	118403	119140	+	14	4	5931599	Oceania	Australia	Australia	NA	Melbourne	NA	NA	2013	NA	longread/hybrid	Nanopore-Illumina	Blood	human	-	-	CP024192	Plasmid	AA860	AJ266	IncC	IncC	000092__CP025470	MOBH,MOBH	NC_012885_00072,NC_012690_00071	MPF_F	NC_009140_00071,NC_014170_00023,NC_012885_00083,NC_016974_00085,NC_012885_00091,NC_023291_00077,NC_012885_00167,NC_008612_00190,NC_012885_00088	MOBH	JQ319772	conjugative	Class 1	Complete	NA	NA	NA	NA	NA	NA	NA
GCA_030186275	Serratia marcescens	CG1	2	blaIMP-4	GCA_030186275.1_hybrid_2	118403	119140	+	14	5	5920807	Oceania	Australia	Australia	NA	Melbourne	NA	NA	2013	NA	longread/hybrid	Nanopore-Illumina	Other	human	-	-	CP024192	Plasmid	AA860	AJ266	IncC	IncC	000092__CP025470	MOBH,MOBH	NC_012885_00072,NC_012690_00071	MPF_F	NC_009140_00071,NC_014170_00023,NC_012885_00083,NC_016974_00085,NC_012885_00091,NC_023291_00077,NC_012885_00167,NC_008612_00190,NC_012885_00088	MOBH	JQ319772	conjugative	Class 1	Complete	NA	NA	NA	NA	NA	NA	NA
GCA_030186285	Serratia marcescens	CG1	2	blaIMP-4	GCA_030186285.1_hybrid_2	119558	120295	+	14	4	5894443	Oceania	Australia	Australia	NA	Melbourne	NA	NA	2013	NA	longread/hybrid	Nanopore-Illumina	Skin and soft tissue	human	-	-	CP024192	Plasmid	AA860	AJ266	IncC	IncC	000092__CP025470	MOBH,MOBH	NC_012885_00072,NC_012690_00071	MPF_F	NC_009140_00071,NC_014170_00023,NC_012885_00083,NC_016974_00085,NC_012885_00091,NC_023291_00077,NC_012885_00167,NC_008612_00190,NC_012885_00088	MOBH	JQ319772	conjugative	Class 1	Complete	NA	NA	NA	NA	NA	NA	NA
GCA_030186055	Serratia marcescens	CG1	2	blaIMP-4	GCA_030186055.1_hybrid_2	119558	120295	+	14	5	5881473	Oceania	Australia	Australia	NA	Melbourne	NA	NA	2014	NA	longread/hybrid	Nanopore-Illumina	Urine	human	-	-	CP024192	Plasmid	AA860	AJ266	IncC	IncC	000092__CP025470	MOBH,MOBH	NC_012885_00072,NC_012690_00071	MPF_F	NC_009140_00071,NC_014170_00023,NC_012885_00083,NC_016974_00085,NC_012885_00091,NC_023291_00077,NC_012885_00167,NC_008612_00190,NC_012885_00088	MOBH	JQ319772	conjugative	Class 1	Complete	NA	NA	NA	NA	NA	NA	NA
GCA_030186135	Serratia marcescens	CG1	2	blaIMP-4	GCA_030186135.1_hybrid_2	118403	119140	+	14	9	5910327	Oceania	Australia	Australia	NA	Melbourne	NA	NA	2014	NA	longread/hybrid	Nanopore-Illumina	Other	human	-	-	CP024192	Plasmid	AA860	AJ266	IncC	IncC	000092__CP025470	MOBH,MOBH	NC_012885_00072,NC_012690_00071	MPF_F	NC_009140_00071,NC_014170_00023,NC_012885_00083,NC_016974_00085,NC_012885_00091,NC_023291_00077,NC_012885_00167,NC_008612_00190,NC_012885_00088	MOBH	JQ319772	conjugative	Class 1	Complete	NA	NA	NA	NA	NA	NA	NA
GCA_030186165	Serratia marcescens	CG1	4	blaIMP-4	GCA_030186165.1_hybrid_2	115740	116477	+	154	13	5643491	Oceania	Australia	Australia	NA	Melbourne	NA	NA	2014	NA	longread/hybrid	Nanopore-Illumina	Intra-abdominal	human	-	-	CP024192	Plasmid	AA860	AJ266	IncC	IncC	000092__CP025470	MOBH,MOBH	NC_012885_00072,NC_012690_00071	MPF_F	NC_009140_00071,NC_014170_00023,NC_012885_00083,NC_016974_00085,NC_012885_00091,NC_023291_00077,NC_012885_00167,NC_008612_00190,NC_012885_00088	MOBH	JQ319772	conjugative	Class 1	Complete	NA	NA	NA	NA	NA	NA	NA
GCA_030186345	Serratia marcescens	CG1	1	blaIMP-4	GCA_030186345.1_hybrid_3	117248	117985	+	14	15	5882818	Oceania	Australia	Australia	NA	Melbourne	NA	NA	2015	NA	longread/hybrid	Nanopore-Illumina	Skin and soft tissue	human	-	-	KY887596	Plasmid	AA860	AJ266	IncC	IncC	000092__CP025470	MOBH,MOBH	NC_012885_00072,NC_012690_00071	MPF_F	NC_009140_00071,NC_014170_00023,NC_012885_00083,NC_016974_00085,NC_012885_00091,NC_023291_00077,NC_012885_00167,NC_008612_00190,NC_012885_00088	MOBH	JQ319772	conjugative	Class 1	Complete	NA	NA	NA	NA	NA	NA	NA
GCA_016774135	Enterobacter hormaechei	ST114	3	blaIMP-4	GCA_016774135.1_hybrid_3	66911	67648	+	121	10	5334421	Oceania	Australia	Australia	NA	Melbourne	NA	NA	2016	NA	longread/hybrid	NA	Urine	human	-	mcr-9.1	CP011590	Plasmid	AD444	AN003	IncFIA,IncFIB,IncP	IncFIA:IncFIB:IncP	AF250878,000107__CP014778_00094,000164__NC_022344_00310	MOBP	CP010360_00062	MPF_T	NC_022344_00321,NC_022344_00326,NC_022344_00330,NC_008757_00079	MOBF	NZ_CP013834	conjugative	Class 1	Complete	NA	NA	NA	NA	NA	NA	NA
GCA_016772995	Klebsiella michiganensis	ST50	1	blaIMP-4	GCA_016772995.1_hybrid_CPO116_medaka_polypolish_polca_contig_2	339425	340162	-	21	5	6506563	Oceania	Australia	Australia	NA	Melbourne	NA	NA	2016	NA	longread/hybrid	Nanopore-Illumina	Urine	human	-	mcr-9.1	KX810825	Plasmid	AA739	AJ055	IncHI2A,Rep 1088	IncHI2A	BX664015,000340__KU353730	MOBH	NC_012555_00231	MPF_F	NC_005211_00207,NC_005211_00200,NC_005211_00030,NC_021845_00017,NC_009838_00006,NC_005211_00005,NC_005211_00012	MOBH	NC_017500	conjugative	Unknown	Complete	NA	NA	NA	NA	NA	NA	NA
GCA_016773035	Klebsiella oxytoca	ST278	1	blaIMP-4	GCA_016773035.1_hybrid_2	258150	258887	-	21	5	6228470	Oceania	Australia	Australia	NA	Melbourne	NA	NA	2016	NA	longread/hybrid	Nanopore-Illumina	Rectal swab	human	-	mcr-9.1	KX810825	Plasmid	AA739	AJ055	IncHI2A,Rep 1088	IncHI2A	BX664015,000340__KU353730	MOBH	NC_012555_00231	MPF_F	NC_005211_00005,NC_009838_00006,NC_021845_00017,NC_005211_00030,NC_005211_00200,NC_005211_00207,NC_005211_00012	MOBH	NC_017500	conjugative	Unknown	Complete	NA	NA	NA	NA	NA	NA	NA
GCA_016774035	Klebsiella oxytoca	ST278	1	blaIMP-4	GCA_016774035.1_hybrid_2	258150	258887	-	21	5	6240397	Oceania	Australia	Australia	NA	Melbourne	NA	NA	2016	NA	longread/hybrid	Nanopore-Illumina	Rectal swab	human	-	mcr-9.1	KX810825	Plasmid	AA739	AJ055	IncHI2A,Rep 1088	IncHI2A	BX664015,000340__KU353730	MOBH	NC_012555_00231	MPF_F	NC_005211_00005,NC_009838_00006,NC_021845_00017,NC_005211_00030,NC_005211_00200,NC_005211_00207,NC_005211_00012	MOBH	NC_017500	conjugative	Unknown	Complete	NA	NA	NA	NA	NA	NA	NA
GCA_016774075	Klebsiella oxytoca	ST278	1	blaIMP-4	GCA_016774075.1_hybrid_2	258150	258887	-	21	8	6242390	Oceania	Australia	Australia	NA	Melbourne	NA	NA	2016	NA	longread/hybrid	Nanopore-Illumina	Urine	human	-	mcr-9.1	KX810825	Plasmid	AA739	AJ055	IncHI2A,Rep 1088	IncHI2A	BX664015,000340__KU353730	MOBH	NC_012555_00231	MPF_F	NC_005211_00005,NC_009838_00006,NC_021845_00017,NC_005211_00030,NC_005211_00200,NC_005211_00207,NC_005211_00012	MOBH	NC_017500	conjugative	Unknown	Complete	NA	NA	NA	NA	NA	NA	NA
GCA_030183985	Serratia marcescens	CG1	6	blaIMP-4	GCA_030183985.1_hybrid_3	115912	116649	+	138	7	5853412	Oceania	Australia	Australia	NA	Melbourne	NA	NA	2017	NA	longread/hybrid	Nanopore-Illumina	Urine	human	-	-	CP024192	Plasmid	AA860	AJ266	IncC	IncC	000092__CP025470	MOBH,MOBH	NC_012885_00072,NC_012690_00071	MPF_F	NC_009140_00071,NC_014170_00023,NC_012885_00083,NC_016974_00085,NC_012885_00091,NC_023291_00077,NC_012885_00167,NC_008612_00190,NC_012885_00088	MOBH	JQ319772	conjugative	Class 1	Complete	NA	NA	NA	NA	NA	NA	NA
GCA_030184015	Serratia marcescens	CG1	2	blaIMP-4	GCA_030184015.1_hybrid_3	119739	120476	+	14	8	5938879	Oceania	Australia	Australia	NA	Melbourne	NA	NA	2017	NA	longread/hybrid	Nanopore-Illumina	Respiratory	human	-	-	CP024192	Plasmid	AA860	AJ266	IncC	IncC	000092__CP025470	MOBH,MOBH	NC_012885_00072,NC_012690_00071	MPF_F	NC_009140_00071,NC_014170_00023,NC_012885_00083,NC_016974_00085,NC_012885_00091,NC_023291_00077,NC_012885_00167,NC_008612_00190,NC_012885_00088	MOBH	JQ319772	conjugative	Class 1	Complete	NA	NA	NA	NA	NA	NA	NA
GCA_030184035	Serratia marcescens	CG1	2	blaIMP-4	GCA_030184035.1_hybrid_5	118782	119519	+	14	9	5833013	Oceania	Australia	Australia	NA	Melbourne	NA	NA	2017	NA	longread/hybrid	Nanopore-Illumina	Urine	human	-	-	KY887596	Plasmid	AA860	AJ266	IncC	IncC	000092__CP025470	MOBH,MOBH	NC_012885_00072,NC_012690_00071	MPF_F	NC_009140_00071,NC_014170_00023,NC_012885_00083,NC_016974_00085,NC_012885_00091,NC_023291_00077,NC_012885_00167,NC_008612_00190,NC_012885_00088	MOBH	JQ319772	conjugative	Class 1	Complete	NA	NA	NA	NA	NA	NA	NA
GCA_030184075	Serratia marcescens	CG1	2	blaIMP-4	GCA_030184075.1_hybrid_8	77001	77738	+	14	14	5855789	Oceania	Australia	Australia	NA	Melbourne	NA	NA	2017	NA	longread/hybrid	Nanopore-Illumina	Other	human	-	-	CP024192	Plasmid	AA860	AJ266	IncC	IncC	000092__CP025470	MOBH,MOBH	NC_012885_00072,NC_012690_00071	MPF_F	NC_009140_00071,NC_014170_00023,NC_012885_00083,NC_016974_00085,NC_012885_00167,NC_008612_00190	MOBH	JQ319772	conjugative	Class 1	Complete	NA	NA	NA	NA	NA	NA	NA
GCA_016773095	Enterobacter hormaechei	ST190	1	blaIMP-4	GCA_016773095.1_hybrid_2	258152	258889	-	21	4	5384729	Oceania	Australia	Australia	NA	Melbourne	NA	NA	2018	NA	longread/hybrid	NA	Urine	human	-	mcr-9.1	KX810825	Plasmid	AA739	AJ055	IncHI2A,Rep 1088	IncHI2A	BX664015,000340__KU353730	MOBH	NC_012555_00231	MPF_F	NC_005211_00005,NC_009838_00006,NC_021845_00017,NC_005211_00030,NC_005211_00200,NC_005211_00207,NC_005211_00012	MOBH	NC_017500	conjugative	Unknown	Complete	NA	NA	NA	NA	NA	NA	NA
GCA_016774315	Enterobacter hormaechei	STNA	1	blaIMP-4	GCA_016774315.1_hybrid_contig_1	299512	300249	-	34	5	6664831	Oceania	Australia	Australia	NA	Melbourne	NA	NA	2018	NA	longread/hybrid	Nanopore-Illumina	Rectal swab	human	-	mcr-9.1	CP041734	Plasmid	AA739	AJ058	IncHI2A,Rep 1088	IncHI2A	BX664015,000340__KU353730	MOBH	NC_012555_00231	MPF_F	NC_005211_00005,NC_009838_00006,NC_021845_00017,NC_005211_00030,NC_005211_00207,NC_005211_00200,NC_005211_00012	MOBH	NC_017500	conjugative	Unknown	CALIN	NA	NA	NA	NA	NA	NA	NA
GCA_016773175	Klebsiella oxytoca	ST178	1	blaIMP-4	GCA_016773175.1_hybrid_2	244686	245423	-	173	3	6436055	Oceania	Australia	Australia	NA	Melbourne	NA	NA	2018	NA	longread/hybrid	Nanopore-Illumina	Urine	human	-	mcr-9.1	CP041734	Plasmid	AA739	AJ058	IncHI2A,Rep 1088	IncHI2A	BX664015,000340__KU353730	MOBH	NC_012555_00231	MPF_F	NC_005211_00005,NC_009838_00006,NC_021845_00017,NC_005211_00030,NC_005211_00207,NC_005211_00200,NC_005211_00012	MOBH	NC_017500	conjugative	Unknown	CALIN	NA	NA	NA	NA	NA	NA	NA
GCA_030187295	Klebsiella pasteurii	ST300	1	blaIMP-4	GCA_030187295.1_hybrid_4	4256	4993	+	39	15	6323154	Oceania	Australia	Australia	NA	Melbourne	NA	NA	2018	NA	longread/hybrid	Nanopore-Illumina	Rectal swab	human	-	-	JX101693	Plasmid	AA002	AH532	IncL/M	IncL/M	AF550415	MOBP	NC_004464_00056	MPF_I	NC_004464_00105,NC_005246_00057,NC_019063_00094,NC_019344_00078,NC_004464_00066,NC_004464_00068,NC_019154_00069,NC_005246_00069,NC_004464_00073	-	-	conjugative	Class 1	Complete	NA	NA	NA	NA	NA	NA	NA
GCA_030187115	Serratia marcescens	CG1	4	blaIMP-4	JARTTO010000094.1	5696	6433	+	18	221	5467411	Oceania	Australia	Australia	NA	Melbourne	NA	NA	2018	NA	shortread	Illumina	Rectal swab	human	-	-	GCA_030186165.1_hybrid_2	Plasmid	AA860	AJ266	IncC	IncC	000092__CP025470	MOBH,MOBH	NC_012885_00072,NC_012690_00071	MPF_F	NC_009140_00071,NC_014170_00023,NC_012885_00083,NC_016974_00085,NC_012885_00091,NC_023291_00077,NC_012885_00167,NC_008612_00190,NC_012885_00088	MOBH	JQ319772	conjugative	Class 1	Complete	NA	NA	NA	NA	NA	NA	NA
GCA_030187135	Serratia marcescens	CG1	2	blaIMP-4	JARTTM010000087.1	6413	7150	-	7	239	5708127	Oceania	Australia	Australia	NA	Melbourne	NA	NA	2018	NA	shortread	Illumina	Rectal swab	human	-	-	GCA_030184035.1_hybrid_5	Plasmid	AA860	AJ266	IncC	IncC	000092__CP025470	MOBH,MOBH	NC_012885_00072,NC_012690_00071	MPF_F	NC_009140_00071,NC_014170_00023,NC_012885_00083,NC_016974_00085,NC_012885_00091,NC_023291_00077,NC_012885_00167,NC_008612_00190,NC_012885_00088	MOBH	JQ319772	conjugative	Unknown	CALIN	NA	NA	NA	NA	NA	NA	NA
GCA_030187555	Acinetobacter ursingii	ST749	1	blaIMP-4	GCA_030187555.1_hybrid_2	237911	238648	-	63	10	4010201	Oceania	Australia	Australia	NA	Melbourne	NA	NA	2019	NA	longread/hybrid	Nanopore-Illumina	Rectal swab	human	blaOXA-58	-	CP042557	Plasmid	AC935	AM306	untypable_abaumannii	untypable_abaumannii	-	MOBP,MOBP	NZ_ALIG01000010_00048,NZ_AEOY01000096_00007	-	-	-	-	mobilizable	Unknown	CALIN	NA	NA	NA	NA	NA	NA	NA
GCA_030184935	Enterobacter chengduensis	ST1065	1	blaIMP-4	GCA_030184935.1_hybrid_3	115912	116649	+	140	7	5480523	Oceania	Australia	Australia	NA	Melbourne	NA	NA	2019	NA	longread/hybrid	Nanopore-Illumina	Skin and soft tissue	human	-	mcr-9.1	KY887596	Plasmid	AA860	AJ266	IncC	IncC	000092__CP025470	MOBH,MOBH	NC_012885_00072,NC_012690_00071	MPF_F	NC_009140_00071,NC_014170_00023,NC_012885_00083,NC_016974_00085,NC_012885_00091,NC_023291_00077,NC_012885_00167,NC_008612_00190,NC_012885_00088	MOBH	JQ319772	conjugative	Class 1	Complete	NA	NA	NA	NA	NA	NA	NA
GCA_030185365	Escherichia coli	ST155	1	blaIMP-4	GCA_030185365.1_hybrid_2	170100	170837	+	79	3	5219342	Oceania	Australia	Australia	NA	Melbourne	NA	NA	2019	NA	longread/hybrid	Nanopore-Illumina	Rectal swab	human	-	mcr-9.1	KP975077	Plasmid	AA739	AJ058	IncHI2A,IncX1,Rep 1088	IncHI2A:IncX1	BX664015,000215__KC853434_00019,000340__KU353730	MOBH	NC_012555_00231	MPF_F	NC_005211_00005,NC_009838_00006,NC_021845_00017,NC_005211_00030,NC_005211_00207,NC_005211_00200,NC_005211_00012	MOBH	NC_017500	conjugative	Class 1	Complete	NA	NA	NA	NA	NA	NA	NA
GCA_030185235	Klebsiella michiganensis	ST84	1	blaIMP-4	GCA_030185235.1_hybrid_2	278597	279334	-	21	8	6513885	Oceania	Australia	Australia	NA	Melbourne	NA	NA	2019	NA	longread/hybrid	Nanopore-Illumina	Rectal swab	human	-	mcr-9.1	KX810825	Plasmid	AA739	AJ055	IncHI2A,Rep 1088	IncHI2A	BX664015,000340__KU353730	MOBH	NC_012555_00231	MPF_F	NC_005211_00005,NC_009838_00006,NC_021845_00017,NC_005211_00030,NC_005211_00200,NC_005211_00207,NC_005211_00012	MOBH	NC_017500	conjugative	Unknown	Complete	NA	NA	NA	NA	NA	NA	NA
GCA_030185295	Klebsiella michiganensis	ST84	1	blaIMP-4	GCA_030185295.1_hybrid_2	260399	261136	-	21	8	6494910	Oceania	Australia	Australia	NA	Melbourne	NA	NA	2019	NA	longread/hybrid	Nanopore-Illumina	Respiratory	human	-	mcr-9.1	KX810825	Plasmid	AA739	AJ055	IncHI2A,Rep 1088	IncHI2A	BX664015,000340__KU353730	MOBH	NC_012555_00231	MPF_F	NC_005211_00005,NC_009838_00006,NC_021845_00017,NC_005211_00030,NC_005211_00200,NC_005211_00207,NC_005211_00012	MOBH	NC_017500	conjugative	Unknown	Complete	NA	NA	NA	NA	NA	NA	NA
GCA_030184855	Serratia marcescens	CG1	4	blaIMP-4	GCA_030184855.1_hybrid_3	115740	116477	+	209	9	5670869	Oceania	Australia	Australia	NA	Melbourne	NA	NA	2019	NA	longread/hybrid	Nanopore-Illumina	Sink swab	clinical environment	-	-	CP024192	Plasmid	AA860	AJ266	IncC	IncC	000092__CP025470	MOBH,MOBH	NC_012885_00072,NC_012690_00071	MPF_F	NC_009140_00071,NC_014170_00023,NC_012885_00083,NC_016974_00085,NC_012885_00091,NC_023291_00077,NC_008612_00190,NC_012885_00088	MOBH	JQ319772	conjugative	Class 1	Complete	NA	NA	NA	NA	NA	NA	NA
GCA_030185195	Serratia marcescens	CG2	1	blaIMP-4	GCA_030185195.1_hybrid_2	83874	84611	+	65	6	5549028	Oceania	Australia	Australia	NA	Melbourne	NA	NA	2019	NA	longread/hybrid	Nanopore-Illumina	Respiratory	human	-	-	KY887596	Plasmid	AA860	AJ266	IncC	IncC	000092__CP025470	MOBH,MOBH	NC_012885_00072,NC_012690_00071	MPF_F	NC_009140_00071,NC_014170_00023,NC_012885_00083,NC_016974_00085,NC_012885_00091,NC_023291_00077,NC_012885_00167,NC_008612_00190,NC_012885_00088	MOBH	JQ319772	conjugative	Class 1	Complete	NA	NA	NA	NA	NA	NA	NA
GCA_030185335	Serratia marcescens	CG1	1	blaIMP-4	JARTQP010000084.1	5123	5860	+	201	234	5697241	Oceania	Australia	Australia	NA	Melbourne	NA	NA	2019	NA	shortread	Illumina	Rectal swab	human	-	-	GCA_030184035.1_hybrid_5	Plasmid	AA860	AJ266	IncC	IncC	000092__CP025470	MOBH,MOBH	NC_012885_00072,NC_012690_00071	MPF_F	NC_009140_00071,NC_014170_00023,NC_012885_00083,NC_016974_00085,NC_012885_00091,NC_023291_00077,NC_012885_00167,NC_008612_00190,NC_012885_00088	MOBH	JQ319772	conjugative	Class 1	Complete	NA	NA	NA	NA	NA	NA	NA
GCA_030187305	Serratia marcescens	CG1	2	blaIMP-4	JARTTX010000076.1	11028	11765	-	6	234	5644089	Oceania	Australia	Australia	NA	Melbourne	NA	NA	2019	NA	shortread	Illumina	Sink swab	clinical environment	-	-	GCA_030185615.1_hybrid_2	Plasmid	AA860	AJ266	IncC	IncC	000092__CP025470	MOBH,MOBH	NC_012885_00072,NC_012690_00071	MPF_F	NC_009140_00071,NC_014170_00023,NC_012885_00083,NC_016974_00085,NC_012885_00091,NC_023291_00077,NC_012885_00167,NC_008612_00190,NC_012885_00088	MOBH	JQ319772	conjugative	Unknown	CALIN	NA	NA	NA	NA	NA	NA	NA
GCA_030187335	Serratia marcescens	CG2	1	blaIMP-4	JARTTY010000085.1	5123	5860	+	9	239	5271889	Oceania	Australia	Australia	NA	Melbourne	NA	NA	2019	NA	shortread	Illumina	Sink swab	clinical environment	-	-	GCA_030183955.1_hybrid_2	Plasmid	AA860	AJ266	IncC	IncC	000092__CP025470	MOBH,MOBH	NC_012885_00072,NC_012690_00071	MPF_F	NC_009140_00071,NC_014170_00023,NC_012885_00083,NC_016974_00085,NC_012885_00091,NC_023291_00077,NC_012885_00167,NC_008612_00190,NC_012885_00088	MOBH	JQ319772	conjugative	Class 1	Complete	NA	NA	NA	NA	NA	NA	NA
GCA_030187375	Serratia marcescens	CG2	1	blaIMP-4	GCA_030187375.1_hybrid_2	83097	83834	+	65	6	5636791	Oceania	Australia	Australia	NA	Melbourne	NA	NA	2019	NA	longread/hybrid	Nanopore-Illumina	Sink swab	clinical environment	-	-	KY887596	Plasmid	AA860	AJ266	IncC	IncC	000092__CP025470	MOBH,MOBH	NC_012885_00072,NC_012690_00071	MPF_F	NC_009140_00071,NC_014170_00023,NC_012885_00083,NC_016974_00085,NC_012885_00091,NC_023291_00077,NC_012885_00167,NC_008612_00190,NC_012885_00088	MOBH	JQ319772	conjugative	Class 1	Complete	NA	NA	NA	NA	NA	NA	NA
GCA_030183895	Serratia marcescens	CG1	2	blaIMP-4	GCA_030183895.1_hybrid_2	137620	138357	+	14	4	5836096	Oceania	Australia	Australia	NA	Melbourne	NA	NA	2020	NA	longread/hybrid	Nanopore-Illumina	Other	human	-	-	CP024192	Plasmid	AA860	AJ266	ColRNAI_Rep 1987,IncC,Rep 2335	ColRNAI:IncC	CP041116_00002,000092__CP025470,KU302809_00001	MOBH,MOBH,MOBP,MOBP,MOBP	NC_012885_00072,NC_012690_00071,NC_001848_00006,NC_009794_00003,NC_013090_00004	MPF_F	NC_009140_00071,NC_014170_00023,NC_012885_00083,NC_016974_00085,NC_012885_00091,NC_023291_00077,NC_012885_00167,NC_008612_00190,NC_012885_00088	MOBH,MOB_unknown	JQ319772,CP016722	conjugative	Class 1	Complete	NA	NA	NA	NA	NA	NA	NA
GCA_030183915	Serratia marcescens	CG1	4	blaIMP-4	GCA_030183915.1_hybrid_2	63444	64181	-	204	6	5646997	Oceania	Australia	Australia	NA	Melbourne	NA	NA	2020	NA	longread/hybrid	Nanopore-Illumina	Sink swab	clinical environment	-	-	CP024192	Plasmid	AA860	AJ266	IncC	IncC	000092__CP025470	MOBH,MOBH	NC_012690_00071,NC_012885_00072	MPF_F	NC_023291_00077,NC_012885_00091,NC_016974_00085,NC_012885_00083,NC_014170_00023,NC_009140_00071,NC_012885_00088,NC_008612_00190	MOBH	JQ319772	conjugative	Unknown	CALIN	NA	NA	NA	NA	NA	NA	NA
GCA_030183935	Serratia marcescens	CG1	1	blaIMP-4	JARTNW010000082.1	2386	3123	-	1	281	5754239	Oceania	Australia	Australia	NA	Melbourne	NA	NA	2020	NA	shortread	Illumina	Sink swab	clinical environment	blaKPC-2	-	GCA_030185615.1_hybrid_2	Plasmid	AA860	AJ266	IncC	IncC	000092__CP025470	MOBH,MOBH	NC_012885_00072,NC_012690_00071	MPF_F	NC_009140_00071,NC_014170_00023,NC_012885_00083,NC_016974_00085,NC_012885_00091,NC_023291_00077,NC_012885_00167,NC_008612_00190,NC_012885_00088	MOBH	JQ319772	conjugative	Unknown	CALIN	NA	NA	NA	NA	NA	NA	NA
GCA_030183955	Serratia marcescens	CG2	1	blaIMP-4	GCA_030183955.1_hybrid_2	83097	83834	+	65	6	5510267	Oceania	Australia	Australia	NA	Melbourne	NA	NA	2020	NA	longread/hybrid	Nanopore-Illumina	Sink swab	clinical environment	-	-	KY887596	Plasmid	AA860	AJ266	IncC	IncC	000092__CP025470	MOBH,MOBH	NC_012885_00072,NC_012690_00071	MPF_F	NC_009140_00071,NC_014170_00023,NC_012885_00083,NC_016974_00085,NC_012885_00091,NC_023291_00077,NC_012885_00167,NC_008612_00190,NC_012885_00088	MOBH	JQ319772	conjugative	Class 1	Complete	NA	NA	NA	NA	NA	NA	NA
GCA_030183975	Serratia marcescens	CG1	2	blaIMP-4	JARTNY010000081.1	8587	9324	-	193	221	5648793	Oceania	Australia	Australia	NA	Melbourne	NA	NA	2020	NA	shortread	Illumina	Respiratory	human	-	-	GCA_030183895.1_hybrid_2	Plasmid	AA860	AJ266	ColRNAI_Rep 1987,IncC,Rep 2335	ColRNAI:IncC	CP041116_00002,000092__CP025470,KU302809_00001	MOBH,MOBH,MOBP,MOBP,MOBP	NC_012885_00072,NC_012690_00071,NC_001848_00006,NC_009794_00003,NC_013090_00004	MPF_F	NC_009140_00071,NC_014170_00023,NC_012885_00083,NC_016974_00085,NC_012885_00091,NC_023291_00077,NC_012885_00167,NC_008612_00190,NC_012885_00088	MOBH,MOB_unknown	JQ319772,CP016722	conjugative	Unknown	CALIN	NA	NA	NA	NA	NA	NA	NA
GCA_030184165	Serratia marcescens	CG1	1	blaIMP-4	JARTOI010000081.1	5091	5828	+	9	221	5788091	Oceania	Australia	Australia	NA	Melbourne	NA	NA	2020	NA	shortread	Illumina	Sink swab	clinical environment	-	-	GCA_030184015.1_hybrid_3	Plasmid	AA860	AJ266	IncC	IncC	000092__CP025470	MOBH,MOBH	NC_012885_00072,NC_012690_00071	MPF_F	NC_009140_00071,NC_014170_00023,NC_012885_00083,NC_016974_00085,NC_012885_00091,NC_023291_00077,NC_012885_00167,NC_008612_00190,NC_012885_00088	MOBH	JQ319772	conjugative	Class 1	Complete	NA	NA	NA	NA	NA	NA	NA
GCA_030184195	Serratia marcescens	CG1	1	blaIMP-4	JARTOJ010000022.1	2342	3079	-	1	181	5466103	Oceania	Australia	Australia	NA	Melbourne	NA	NA	2020	NA	shortread	Illumina	Sink swab	clinical environment	-	-	GCA_030186165.1_hybrid_2	Plasmid	AA860	AJ266	IncC	IncC	000092__CP025470	MOBH,MOBH	NC_012885_00072,NC_012690_00071	MPF_F	NC_009140_00071,NC_014170_00023,NC_012885_00083,NC_016974_00085,NC_012885_00091,NC_023291_00077,NC_012885_00167,NC_008612_00190,NC_012885_00088	MOBH	JQ319772	conjugative	Unknown	CALIN	NA	NA	NA	NA	NA	NA	NA
GCA_030184225	Serratia marcescens	CG2	1	blaIMP-4	GCA_030184225.1_hybrid_2	83097	83834	+	65	4	5434925	Oceania	Australia	Australia	NA	Melbourne	NA	NA	2020	NA	longread/hybrid	Nanopore-Illumina	Sink swab	clinical environment	-	-	KY887596	Plasmid	AA860	AJ266	IncC	IncC	000092__CP025470	MOBH,MOBH	NC_012885_00072,NC_012690_00071	MPF_F	NC_009140_00071,NC_014170_00023,NC_012885_00083,NC_016974_00085,NC_012885_00091,NC_023291_00077,NC_012885_00167,NC_008612_00190,NC_012885_00088	MOBH	JQ319772	conjugative	Class 1	Complete	NA	NA	NA	NA	NA	NA	NA
GCA_030184445	Serratia marcescens	CG1	1	blaIMP-4	JARTOX010000022.1	83344	84081	+	68	226	5626008	Oceania	Australia	Australia	NA	Melbourne	NA	NA	2020	NA	shortread	Illumina	Skin and soft tissue	human	-	-	GCA_030186165.1_hybrid_2	Plasmid	AA860	AJ266	IncC	IncC	000092__CP025470	MOBH,MOBH	NC_012885_00072,NC_012690_00071	MPF_F	NC_009140_00071,NC_014170_00023,NC_012885_00083,NC_016974_00085,NC_012885_00091,NC_023291_00077,NC_012885_00167,NC_008612_00190,NC_012885_00088	MOBH	JQ319772	conjugative	Class 1	Complete	NA	NA	NA	NA	NA	NA	NA
GCA_030184595	Serratia marcescens	CG1	7	blaIMP-4	JARTPD010000037.1	49936	50673	+	68	232	5645648	Oceania	Australia	Australia	NA	Melbourne	NA	NA	2020	NA	shortread	Illumina	Skin and soft tissue	human	-	-	GCA_030186165.1_hybrid_2	Plasmid	AA860	AJ266	IncC	IncC	000092__CP025470	MOBH,MOBH	NC_012885_00072,NC_012690_00071	MPF_F	NC_009140_00071,NC_014170_00023,NC_012885_00083,NC_016974_00085,NC_012885_00091,NC_023291_00077,NC_012885_00167,NC_008612_00190,NC_012885_00088	MOBH	JQ319772	conjugative	Class 1	Complete	NA	NA	NA	NA	NA	NA	NA
GCA_030184675	Serratia marcescens	CG1	1	blaIMP-4	JARTPI010000082.1	11028	11765	-	6	243	5670692	Oceania	Australia	Australia	NA	Melbourne	NA	NA	2020	NA	shortread	Illumina	Skin and soft tissue	human	-	-	GCA_030184015.1_hybrid_3	Plasmid	AA860	AJ266	IncC	IncC	000092__CP025470	MOBH,MOBH	NC_012885_00072,NC_012690_00071	MPF_F	NC_009140_00071,NC_014170_00023,NC_012885_00083,NC_016974_00085,NC_012885_00091,NC_023291_00077,NC_012885_00167,NC_008612_00190,NC_012885_00088	MOBH	JQ319772	conjugative	Unknown	CALIN	NA	NA	NA	NA	NA	NA	NA
GCA_030184735	Serratia marcescens	CG1	7	blaIMP-4	JARTPE010000037.1	2342	3079	-	1	238	5643403	Oceania	Australia	Australia	NA	Melbourne	NA	NA	2020	NA	shortread	Illumina	Rectal swab	human	-	-	GCA_030186165.1_hybrid_2	Plasmid	AA860	AJ266	IncC	IncC	000092__CP025470	MOBH,MOBH	NC_012885_00072,NC_012690_00071	MPF_F	NC_009140_00071,NC_014170_00023,NC_012885_00083,NC_016974_00085,NC_012885_00091,NC_023291_00077,NC_012885_00167,NC_008612_00190,NC_012885_00088	MOBH	JQ319772	conjugative	Unknown	CALIN	NA	NA	NA	NA	NA	NA	NA
DRR015582	Klebsiella oxytoca	STNA	1	blaIMP-1	DRR015582_44	4422	5159	+	125	112	6064613	Asia	Eastern Asia	Japan	NA	NA	SAMD00008944	PRJDB2159	2014	NA	shortread	Illumina	NA	clinical	-	-	GCA_030185345.1_hybrid_2	Plasmid	AA860	AJ266	IncC	IncC	000092__CP025470	MOBH,MOBH	NC_012885_00072,NC_012690_00071	MPF_F	NC_009140_00071,NC_014170_00023,NC_012885_00083,NC_016974_00085,NC_012885_00091,NC_023291_00077,NC_012885_00167,NC_008612_00190,NC_012885_00088	MOBH	JQ319772	conjugative	Class 1	Complete	NA	NA	NA	NA	NA	NA	NA
DRR015749	Pseudomonas putida	ST268	1	blaIMP-10	DRR015749_123	1627	2364	-	8	249	6346373	Asia	Eastern Asia	Japan	NA	NA	SAMD00012526	PRJDB2544	2014	NA	shortread	Illumina	wastewater	environmental/other	-	-	NA	Unclassified molecule	NA	NA	NA	NA	NA	NA	NA	NA	NA	NA	NA	NA	Unknown	CALIN	NA	NA	NA	NA	NA	NA	NA
GCA_000829275	Pseudomonas aeruginosa	ST235	1	blaIMP-34	GCA_000829275.1_ASM82927v1_genomic_AP014622.1	3806564	3807301	-	4	1	6814936	Asia	Eastern Asia	Japan	NA	Hyogo prefecture	SAMD00018700	PRJDB2972	2012	2012	longread/hybrid	PacBio	NA	human	-	-	NA	Chromosomal	NA	NA	NA	NA	NA	NA	NA	NA	NA	NA	NA	NA	Unknown	CALIN	NA	NA	NA	NA	NA	NA	NA
GCA_021675515	Pseudomonas aeruginosa	ST357	1	blaIMP-44	GCA_021675515.1_PDT000771022.1_genomic_DAFQFE010000098.1	2066	2800	-	0	132	6736088	Asia	Eastern Asia	Mixed-Japan	NA	NA	SAMD00019033	PRJDB2736	2013	41623	shortread	Illumina	NA	clinical	-	-	NA	Unclassified molecule	NA	NA	NA	NA	NA	NA	NA	NA	NA	NA	NA	NA	Unknown	CALIN	NA	NA	NA	NA	NA	NA	NA
GCA_021675495	Pseudomonas aeruginosa	ST357	1	blaIMP-44	GCA_021675495.1_PDT000771023.1_genomic_DAFQFG010000077.1	76	810	+	2	118	6754485	Asia	Eastern Asia	Mixed-Japan	NA	NA	SAMD00019034	PRJDB2736	2013	41623	shortread	Illumina	NA	clinical	-	-	NA	Unclassified molecule	NA	NA	NA	NA	NA	NA	NA	NA	NA	NA	NA	NA	Unknown	CALIN	NA	NA	NA	NA	NA	NA	NA
GCA_021675475	Pseudomonas aeruginosa	ST357	1	blaIMP-44	GCA_021675475.1_PDT000771024.1_genomic_DAFQFD010000057.1	19095	19829	-	1	108	6755366	Asia	Eastern Asia	Mixed-Japan	NA	NA	SAMD00019035	PRJDB2736	2013	41623	shortread	Illumina	NA	clinical	-	-	NA	Unclassified molecule	NA	NA	NA	NA	NA	NA	NA	NA	NA	NA	NA	NA	Unknown	CALIN	NA	NA	NA	NA	NA	NA	NA
GCA_021675455	Pseudomonas aeruginosa	ST357	1	blaIMP-44	GCA_021675455.1_PDT000771025.1_genomic_DAFQFB010000044.1	1224	1958	-	3	135	6740855	Asia	Eastern Asia	Mixed-Japan	NA	NA	SAMD00019036	PRJDB2736	2013	41623	shortread	Illumina	NA	clinical	-	-	NA	Unclassified molecule	NA	NA	NA	NA	NA	NA	NA	NA	NA	NA	NA	NA	Unknown	CALIN	NA	NA	NA	NA	NA	NA	NA
GCA_021675435	Pseudomonas aeruginosa	ST357	1	blaIMP-44	GCA_021675435.1_PDT000771026.1_genomic_DAFQFC010000078.1	2066	2800	-	0	119	6753850	Asia	Eastern Asia	Mixed-Japan	NA	NA	SAMD00019037	PRJDB2736	2013	41623	shortread	Illumina	NA	clinical	-	-	NA	Unclassified molecule	NA	NA	NA	NA	NA	NA	NA	NA	NA	NA	NA	NA	Unknown	CALIN	NA	NA	NA	NA	NA	NA	NA
GCA_021675035	Pseudomonas aeruginosa	ST244	1	blaIMP-1	GCA_021675035.1_PDT000771049.1_genomic_DAFQEI010000302.1	53	790	+	6	330	6691669	Asia	Eastern Asia	Japan	NA	NA	SAMD00019060	PRJDB2736	2013	2013	shortread	Illumina	NA	human	-	-	NA	Unclassified molecule	NA	NA	NA	NA	NA	NA	NA	NA	NA	NA	NA	NA	Unknown	CALIN	NA	NA	NA	NA	NA	NA	NA
DRR021822	Pseudomonas aeruginosa	ST244	1	blaIMP-1	DRR021822_67	13	750	+	220	168	6768757	Asia	Eastern Asia	Japan	NA	NA	SAMD00019061	PRJDB2736	2013	2013	shortread	Illumina	NA	human	-	-	GCA_002843235.3_ASM284323v3_genomic_CP031121.1	Plasmid	AC540	AL770	Unknown rep	Unknown rep	-	-	-	-	-	-	-	non-mobilizable	None	None	NA	NA	NA	NA	NA	NA	NA
GCA_021674955	Pseudomonas aeruginosa	ST244	1	blaIMP-1	GCA_021674955.1_PDT000771051.1_genomic_DAFQEF010000149.1	53	790	+	6	170	6770708	Asia	Eastern Asia	Japan	NA	NA	SAMD00019062	PRJDB2736	2013	2013	shortread	Illumina	NA	human	-	-	NA	Unclassified molecule	NA	NA	NA	NA	NA	NA	NA	NA	NA	NA	NA	NA	Unknown	CALIN	NA	NA	NA	NA	NA	NA	NA
GCA_021674895	Pseudomonas aeruginosa	ST357	1	blaIMP-7	GCA_021674895.1_PDT000771053.1_genomic_DAFQEB010000131.1	330	1067	+	1	159	6929333	Europe	Eastern Europe	Poland	NA	NA	SAMD00019064	PRJDB2736	2009	2009	shortread	Illumina	NA	human	-	-	NA	Unclassified molecule	NA	NA	NA	NA	NA	NA	NA	NA	NA	NA	NA	NA	None	None	NA	NA	NA	NA	NA	NA	NA
GCA_021674775	Pseudomonas aeruginosa	ST357	1	blaIMP-7	GCA_021674775.1_PDT000771063.1_genomic_DAFQDL010000144.1	330	1067	+	1	180	6952551	Europe	Eastern Europe	Poland	NA	NA	SAMD00019074	PRJDB2736	2006	2006	shortread	Illumina	NA	human	-	-	NA	Unclassified molecule	NA	NA	NA	NA	NA	NA	NA	NA	NA	NA	NA	NA	None	None	NA	NA	NA	NA	NA	NA	NA
GCA_000829255	Pseudomonas aeruginosa	ST235	1	blaIMP-34	GCA_000829255.1_ASM82925v1_genomic_AP014646.1	4467462	4468199	-	3	1	6850954	Asia	Eastern Asia	Japan	NA	Aomori prefecture	SAMD00019082	PRJDB3032	2012	2012	longread/hybrid	PacBio	NA	human	-	-	NA	Chromosomal	NA	NA	NA	NA	NA	NA	NA	NA	NA	NA	NA	NA	Unknown	CALIN	NA	NA	NA	NA	NA	NA	NA
GCA_000876075	Acinetobacter baumannii	ST34	1	blaIMP-1	GCA_000876075.1_ASM87607v1_genomic_BBTD01000095.1	4053	4790	-	90	173	4077401	Asia	Eastern Asia	Japan	NA	Hyogo	SAMD00020338	PRJDB1754	2015	NA	shortread	NA	human urine	clinical	blaOXA-430	-	GCA_029168435.1_ASM2916843v1_genomic_CP119216.1	Plasmid	AC935	AM306	Unknown rep	Unknown rep	-	MOBP,MOBP	NZ_AEOY01000096_00007,NZ_ALIG01000010_00048	-	-	-	-	mobilizable	Unknown	CALIN	NA	NA	NA	NA	NA	NA	NA
GCA_000775815	Acinetobacter junii	ST1953	1	blaIMP-1	GCA_000775815.1_ASM77581v1_genomic_BBOS01000134.1	1365	2102	+	232	168	3597040	Asia	Eastern Asia	Japan	NA	Japan:Tokyo	SAMD00020341	PRJDB1754	2014	NA	shortread	NA	NA	human	blaOXA-58	-	NA	Unclassified molecule	NA	NA	NA	NA	NA	NA	NA	NA	NA	NA	NA	NA	Unknown	CALIN	NA	NA	NA	NA	NA	NA	NA
GCA_000949675	Acinetobacter nosocomialis	ST781	1	blaIMP-19	GCA_000949675.1_ASM94967v1_genomic_BBTU01000070.1	6169	6906	-	1	116	3953253	Asia	Eastern Asia	Japan	NA	Kyoto	SAMD00020342	PRJDB1754	2015	NA	shortread	NA	human abscess	clinical	-	-	GCA_002843235.3_ASM284323v3_genomic_CP031121.1	Plasmid	AC540	AL770	Unknown rep	Unknown rep	-	-	-	-	-	-	-	non-mobilizable	Unknown	CALIN	NA	NA	NA	NA	NA	NA	NA
GCA_000949695	Acinetobacter nosocomialis	ST781	1	blaIMP-1	GCA_000949695.1_ASM94969v1_genomic_BBTV01000077.1	5350	6087	-	316	116	4030188	Asia	Eastern Asia	Japan	NA	Gifu	SAMD00020343	PRJDB1754	2015	NA	shortread	NA	human sputum	clinical	-	-	NA	Unclassified molecule	NA	NA	NA	NA	NA	NA	NA	NA	NA	NA	NA	NA	Unknown	CALIN	NA	NA	NA	NA	NA	NA	NA
GCA_000931895	Acinetobacter pittii	ST119	1	blaIMP-19	GCA_000931895.1_ASM93189v1_genomic_BBTQ01000062.1	1296	2033	+	5	95	4013424	Asia	Eastern Asia	Japan	NA	Osaka	SAMD00020348	PRJDB1754	2015	NA	shortread	NA	pharingitis	clinical	blaOXA-421	-	NA	Unclassified molecule	NA	NA	NA	NA	NA	NA	NA	NA	NA	NA	NA	NA	Class 1	Complete	NA	NA	NA	NA	NA	NA	NA
GCA_000949755	Acinetobacter pittii	ST220	1	blaIMP-1	GCA_000949755.1_ASM94975v1_genomic_BBTY01000050.1	1299	2036	+	359	78	4150412	Asia	Eastern Asia	Japan	NA	Gifu	SAMD00020350	PRJDB1754	2015	NA	shortread	NA	Broncheal aspirate	clinical	-	-	NA	Unclassified molecule	NA	NA	NA	NA	NA	NA	NA	NA	NA	NA	NA	NA	Class 1	Complete	NA	NA	NA	NA	NA	NA	NA
GCA_000949775	Acinetobacter pittii	ST119	1	blaIMP-19	GCA_000949775.1_ASM94977v1_genomic_BBTZ01000080.1	1296	2033	+	5	116	4213246	Asia	Eastern Asia	Japan	NA	Osaka	SAMD00020351	PRJDB1754	2015	NA	shortread	NA	Bile	clinical	blaOXA-421	-	NA	Unclassified molecule	NA	NA	NA	NA	NA	NA	NA	NA	NA	NA	NA	NA	Class 1	Complete	NA	NA	NA	NA	NA	NA	NA
GCA_000949795	Acinetobacter pittii	ST119	1	blaIMP-19	GCA_000949795.1_ASM94979v1_genomic_BBUA01000066.1	5738	6475	-	10	103	4216276	Asia	Eastern Asia	Japan	NA	Hyogo	SAMD00020353	PRJDB1754	2015	NA	shortread	NA	human sputum	clinical	blaOXA-421	-	NA	Unclassified molecule	NA	NA	NA	NA	NA	NA	NA	NA	NA	NA	NA	NA	Unknown	CALIN	NA	NA	NA	NA	NA	NA	NA
GCA_000934125	Acinetobacter pittii	ST1172	1	blaIMP-1	GCA_000934125.1_ASM93412v1_genomic_BBTS01000066.1	11692	12429	-	156	123	4190466	Asia	Eastern Asia	Japan	NA	Hyogo	SAMD00020354	PRJDB1754	2015	NA	shortread	NA	human abscess	clinical	blaOXA-500	-	GCA_029168455.1_ASM2916845v1_genomic_CP119255.1	Plasmid	AC935	AM305	Unknown rep	Unknown rep	-	MOBP	NZ_ALIG01000010_00048	-	-	-	-	mobilizable	Unknown	CALIN	NA	NA	NA	NA	NA	NA	NA
GCA_006538605	Acinetobacter pittii	ST1702	1	blaIMP-1	GCA_006538605.1_ASM653860v1_genomic_BJLJ01000023.1	9347	10084	+	268	56	4287871	Asia	Eastern Asia	Japan	NA	Osaka	SAMD00020355	PRJDB1754	2019	NA	shortread	454	drain	environmental/other	blaOXA-533, blaOXA-58	-	GCA_003359315.2_ASM335931v2_genomic_CP033569.1	Plasmid	AC935	AM306	Unknown rep	Unknown rep	-	MOBP,MOBP	NZ_AEOY01000096_00007,NZ_ALIG01000010_00048	-	-	-	-	mobilizable	Class 1	Complete	NA	NA	NA	NA	NA	NA	NA
GCA_000876115	Acinetobacter colistiniresistens	ST200	1	blaIMP-1	GCA_000876115.1_ASM87611v1_genomic_BBTF01000089.1	5050	5787	-	283	165	4403056	Asia	Eastern Asia	Japan	NA	Japan:Osaka	SAMD00020359	PRJDB1754	2014	NA	shortread	NA	NA	human	blaOXA-58	-	GCA_029168435.1_ASM2916843v1_genomic_CP119216.1	Plasmid	AC935	AM306	Unknown rep	Unknown rep	-	MOBP,MOBP	NZ_AEOY01000096_00007,NZ_ALIG01000010_00048	-	-	-	-	mobilizable	Unknown	CALIN	NA	NA	NA	NA	NA	NA	NA
GCA_001547955	Pseudomonas aeruginosa	ST357	1	blaIMP-1	GCA_001547955.1_ASM154795v1_genomic_AP014651.1	5292282	5293019	+	216	1	7090694	Asia	Eastern Asia	Japan	NA	NA	SAMD00020552	PRJDB3186	2004	2004-11	longread/hybrid	PacBio	NA	human	-	-	NA	Chromosomal	NA	NA	NA	NA	NA	NA	NA	NA	NA	NA	NA	NA	Class 1	Complete	944	ICE6440	13.05	91.78	10876	83339	20741
GCA_001320125	Pseudomonas parafulva	STNA	1	blaIMP-1	GCA_001320125.1_ASM132012v1_genomic_BCAV01000087.1	3407	4144	-	306	106	5415012	Asia	Eastern Asia	Japan	NA	Hyogo	SAMD00031654	PRJDB3001	2009	2009	shortread	NA	human gut metagenome	clinical	-	-	NA	Unclassified molecule	NA	NA	NA	NA	NA	NA	NA	NA	NA	NA	NA	NA	Unknown	CALIN	NA	NA	NA	NA	NA	NA	NA
GCA_001320165	Pseudomonas putida	ST69	1	blaIMP-1	GCA_001320165.1_ASM132016v1_genomic_BCAX01000074.1	13121	13858	+	100	131	6284301	Asia	Eastern Asia	Japan	NA	Hyogo	SAMD00031656	PRJDB3001	2011	2011	shortread	NA	human gut metagenome	clinical	-	-	NA	Unclassified molecule	NA	NA	NA	NA	NA	NA	NA	NA	NA	NA	NA	NA	Class 1	Complete	NA	NA	NA	NA	NA	NA	NA
GCA_001320295	Pseudomonas putida	ST268	1	blaIMP-10	GCA_001320295.1_ASM132029v1_genomic_BCBB01000121.1	19360	20097	-	1	150	6340580	Asia	Eastern Asia	Japan	NA	Hyogo	SAMD00031660	PRJDB3001	2009	2009	shortread	NA	human gut metagenome	clinical	-	-	NA	Unclassified molecule	NA	NA	NA	NA	NA	NA	NA	NA	NA	NA	NA	NA	Unknown	CALIN	NA	NA	NA	NA	NA	NA	NA
GCA_001753935	Pseudomonas putida	ST146	1	blaIMP-1	GCA_001753935.1_ASM175393v1_genomic_BCBC01000204.1	125	862	-	6	210	5608352	Asia	Eastern Asia	Japan	NA	Osaka	SAMD00031661	PRJDB3001	2009	2009	shortread	NA	human gut metagenome	clinical	-	-	NA	Unclassified molecule	NA	NA	NA	NA	NA	NA	NA	NA	NA	NA	NA	NA	Unknown	CALIN	NA	NA	NA	NA	NA	NA	NA
GCA_001320435	Pseudomonas putida	ST146	1	blaIMP-1	GCA_001320435.1_ASM132043v1_genomic_BCBF01000218.1	22	759	+	6	233	5688102	Asia	Eastern Asia	Japan	NA	Hyogo	SAMD00031664	PRJDB3001	2009	2009	shortread	NA	human gut metagenome	clinical	-	-	NA	Unclassified molecule	NA	NA	NA	NA	NA	NA	NA	NA	NA	NA	NA	NA	Unknown	CALIN	NA	NA	NA	NA	NA	NA	NA
GCA_001320925	Pseudomonas putida	STNA	1	blaIMP-10	GCA_001320925.1_ASM132092v1_genomic_BCBS01000290.1	39	776	+	9	329	6325459	Asia	Eastern Asia	Japan	NA	Hyogo	SAMD00031677	PRJDB3001	2010	2010	shortread	NA	human gut metagenome	clinical	-	-	GCA_027595025.1_ASM2759502v1_genomic_CP096914.1	Plasmid	AD673	AN297	Rep 398	Rep 398	001720__CP003962	MOBP	CP039372_00119	MPF_I	NC_015855_00013,NC_015855_00005,NC_015855_00139,NC_015855_00072,NC_015855_00068,NC_015855_00067,NC_015855_00065,NC_015855_00064	-	-	conjugative	Unknown	CALIN	NA	NA	NA	NA	NA	NA	NA
GCA_001320965	Pseudomonas putida	STNA	1	blaIMP-10	GCA_001320965.1_ASM132096v1_genomic_BCBT01000045.1	8561	9298	-	2	125	6327194	Asia	Eastern Asia	Japan	NA	Hyogo	SAMD00031678	PRJDB3001	2010	2010	shortread	NA	human gut metagenome	clinical	-	-	NA	Unclassified molecule	NA	NA	NA	NA	NA	NA	NA	NA	NA	NA	NA	NA	None	None	NA	NA	NA	NA	NA	NA	NA
GCA_001321005	Pseudomonas putida	ST8	1	blaIMP-1	GCA_001321005.1_ASM132100v1_genomic_BCBU01000102.1	4323	5060	-	214	187	5429876	Asia	Eastern Asia	Japan	NA	NA	SAMD00031679	PRJDB3001	2012	2012	shortread	NA	human gut metagenome	clinical	-	-	NA	Unclassified molecule	NA	NA	NA	NA	NA	NA	NA	NA	NA	NA	NA	NA	Unknown	CALIN	NA	NA	NA	NA	NA	NA	NA
GCA_001753855	Pseudomonas putida	ST69	1	blaIMP-1	GCA_001753855.1_ASM175385v1_genomic_BCAQ01000182.1	864	1601	-	16	227	6229293	Asia	Eastern Asia	Japan	NA	NA	SAMD00031682	PRJDB3001	2012	2012	shortread	NA	human gut metagenome	clinical	-	-	NA	Unclassified molecule	NA	NA	NA	NA	NA	NA	NA	NA	NA	NA	NA	NA	Unknown	CALIN	NA	NA	NA	NA	NA	NA	NA
GCA_001319995	Pseudomonas putida	ST69	1	blaIMP-1	GCA_001319995.1_ASM131999v1_genomic_BCAS01000276.1	125	862	-	6	292	6764392	Asia	Eastern Asia	Japan	NA	NA	SAMD00031684	PRJDB3001	2012	2012	shortread	NA	human gut metagenome	clinical	-	-	NA	Unclassified molecule	NA	NA	NA	NA	NA	NA	NA	NA	NA	NA	NA	NA	Unknown	CALIN	NA	NA	NA	NA	NA	NA	NA
GCA_021672855	Pseudomonas aeruginosa	ST310	1	blaIMP-15	GCA_021672855.1_PDT000771271.1_genomic_DAFQBM010000195.1	54	791	+	6	402	6841877	Asia	South-Eastern Asia	Vietnam	NA	Hanoi	SAMD00034937	PRJDB4025	2014	2014	shortread	Illumina	NA	human	-	-	NA	Unclassified molecule	NA	NA	NA	NA	NA	NA	NA	NA	NA	NA	NA	NA	Unknown	CALIN	NA	NA	NA	NA	NA	NA	NA
GCA_021672895	Pseudomonas aeruginosa	ST310	2	blaIMP-15	GCA_021672895.1_PDT000771273.1_genomic_DAFQBI010000156.1	54	791	+	6	302	6888615	Asia	South-Eastern Asia	Vietnam	NA	Hanoi	SAMD00034939	PRJDB4025	2014	2014	shortread	Illumina	NA	human	-	-	NA	Unclassified molecule	NA	NA	NA	NA	NA	NA	NA	NA	NA	NA	NA	NA	Unknown	CALIN	NA	NA	NA	NA	NA	NA	NA
GCA_021672835	Pseudomonas aeruginosa	ST235	1	blaIMP-26	GCA_021672835.1_PDT000771274.1_genomic_DAFQBD010000022.1	79805	80542	-	0	262	6846207	Asia	South-Eastern Asia	Vietnam	NA	Hanoi	SAMD00034940	PRJDB4025	2014	2014	shortread	Illumina	NA	human	-	-	NA	Unclassified molecule	NA	NA	NA	NA	NA	NA	NA	NA	NA	NA	NA	NA	Unknown	CALIN	NA	NA	NA	NA	NA	NA	NA
GCA_021672815	Pseudomonas aeruginosa	ST2069	1	blaIMP-15	GCA_021672815.1_PDT000771275.1_genomic_DAFQBF010000160.1	54	791	+	6	324	7014877	Asia	South-Eastern Asia	Vietnam	NA	Hanoi	SAMD00034941	PRJDB4025	2014	2014	shortread	Illumina	NA	human	-	-	NA	Unclassified molecule	NA	NA	NA	NA	NA	NA	NA	NA	NA	NA	NA	NA	Unknown	CALIN	NA	NA	NA	NA	NA	NA	NA
GCA_021672755	Pseudomonas aeruginosa	ST235	1	blaIMP-26	GCA_021672755.1_PDT000771276.1_genomic_DAFQBE010000032.1	79805	80542	-	0	182	6892220	Asia	South-Eastern Asia	Vietnam	NA	Hanoi	SAMD00034942	PRJDB4025	2014	2014	shortread	Illumina	NA	human	-	-	NA	Unclassified molecule	NA	NA	NA	NA	NA	NA	NA	NA	NA	NA	NA	NA	Unknown	CALIN	NA	NA	NA	NA	NA	NA	NA
GCA_021672795	Pseudomonas aeruginosa	ST235	1	blaIMP-51	GCA_021672795.1_PDT000771279.1_genomic_DAFQBC010000088.1	3972	4709	-	2	240	7023395	Asia	South-Eastern Asia	Vietnam	NA	Hanoi	SAMD00034945	PRJDB4025	2014	2014	shortread	Illumina	NA	human	-	-	NA	Unclassified molecule	NA	NA	NA	NA	NA	NA	NA	NA	NA	NA	NA	NA	Unknown	CALIN	NA	NA	NA	NA	NA	NA	NA
GCA_021672715	Pseudomonas aeruginosa	ST310	2	blaIMP-15	GCA_021672715.1_PDT000771280.1_genomic_DAFQAY010000088.1	54	791	+	6	154	6919820	Asia	South-Eastern Asia	Vietnam	NA	Hanoi	SAMD00034946	PRJDB4025	2014	2014	shortread	Illumina	NA	human	-	-	NA	Unclassified molecule	NA	NA	NA	NA	NA	NA	NA	NA	NA	NA	NA	NA	Unknown	CALIN	NA	NA	NA	NA	NA	NA	NA
GCA_021672675	Pseudomonas aeruginosa	ST235	1	blaIMP-51	GCA_021672675.1_PDT000771281.1_genomic_DAFQAX010000090.1	3971	4708	-	2	147	7049366	Asia	South-Eastern Asia	Vietnam	NA	Hanoi	SAMD00034947	PRJDB4025	2014	2014	shortread	Illumina	NA	human	blaNDM-1	-	NA	Unclassified molecule	NA	NA	NA	NA	NA	NA	NA	NA	NA	NA	NA	NA	Unknown	CALIN	NA	NA	NA	NA	NA	NA	NA
GCA_021672695	Pseudomonas aeruginosa	ST235	1	blaIMP-26	GCA_021672695.1_PDT000771284.1_genomic_DAFQAT010000057.1	42200	42937	-	0	262	7031239	Asia	South-Eastern Asia	Vietnam	NA	Hanoi	SAMD00034950	PRJDB4025	2014	2014	shortread	Illumina	NA	human	-	-	NA	Unclassified molecule	NA	NA	NA	NA	NA	NA	NA	NA	NA	NA	NA	NA	Unknown	CALIN	NA	NA	NA	NA	NA	NA	NA
GCA_021672615	Pseudomonas aeruginosa	ST235	1	blaIMP-26	GCA_021672615.1_PDT000771285.1_genomic_DAFQAV010000105.1	9814	10551	-	0	199	7051308	Asia	South-Eastern Asia	Vietnam	NA	Hanoi	SAMD00034951	PRJDB4025	2014	2014	shortread	Illumina	NA	human	-	-	NA	Unclassified molecule	NA	NA	NA	NA	NA	NA	NA	NA	NA	NA	NA	NA	Unknown	CALIN	NA	NA	NA	NA	NA	NA	NA
GCA_021672575	Pseudomonas aeruginosa	ST235	1	blaIMP-26	GCA_021672575.1_PDT000771286.1_genomic_DAFQAZ010000049.1	49703	50440	-	0	182	7053842	Asia	South-Eastern Asia	Vietnam	NA	Hanoi	SAMD00034952	PRJDB4025	2014	2014	shortread	Illumina	NA	human	-	-	NA	Unclassified molecule	NA	NA	NA	NA	NA	NA	NA	NA	NA	NA	NA	NA	Unknown	CALIN	NA	NA	NA	NA	NA	NA	NA
GCA_021672535	Pseudomonas aeruginosa	ST360	1	blaIMP-15	GCA_021672535.1_PDT000771289.1_genomic_DAFQAS010000130.1	54	791	+	6	214	7155331	Asia	South-Eastern Asia	Vietnam	NA	Hanoi	SAMD00034955	PRJDB4025	2014	2014	shortread	Illumina	NA	human	-	-	NA	Unclassified molecule	NA	NA	NA	NA	NA	NA	NA	NA	NA	NA	NA	NA	Unknown	CALIN	NA	NA	NA	NA	NA	NA	NA
GCA_021672515	Pseudomonas aeruginosa	ST235	1	blaIMP-26	GCA_021672515.1_PDT000771290.1_genomic_DAFQAP010000031.1	79805	80542	-	0	205	6986912	Asia	South-Eastern Asia	Vietnam	NA	Hanoi	SAMD00034956	PRJDB4025	2014	2014	shortread	Illumina	NA	human	-	-	NA	Unclassified molecule	NA	NA	NA	NA	NA	NA	NA	NA	NA	NA	NA	NA	Unknown	CALIN	NA	NA	NA	NA	NA	NA	NA
GCA_021672455	Pseudomonas aeruginosa	ST235	1	blaIMP-26	GCA_021672455.1_PDT000771292.1_genomic_DAFQAO010000020.1	79805	80542	-	0	279	6898476	Asia	South-Eastern Asia	Vietnam	NA	Hanoi	SAMD00034958	PRJDB4025	2014	2014	shortread	Illumina	NA	human	-	-	NA	Unclassified molecule	NA	NA	NA	NA	NA	NA	NA	NA	NA	NA	NA	NA	Unknown	CALIN	NA	NA	NA	NA	NA	NA	NA
GCA_021672495	Pseudomonas aeruginosa	ST235	1	blaIMP-26	GCA_021672495.1_PDT000771293.1_genomic_DAFQAL010000040.1	52125	52862	-	0	301	7019490	Asia	South-Eastern Asia	Vietnam	NA	Hanoi	SAMD00034959	PRJDB4025	2014	2014	shortread	Illumina	NA	human	-	-	NA	Unclassified molecule	NA	NA	NA	NA	NA	NA	NA	NA	NA	NA	NA	NA	Unknown	CALIN	NA	NA	NA	NA	NA	NA	NA
GCA_021672415	Pseudomonas aeruginosa	ST235	1	blaIMP-26	GCA_021672415.1_PDT000771295.1_genomic_DAFQAJ010000024.1	79805	80542	-	0	238	6897593	Asia	South-Eastern Asia	Vietnam	NA	Hanoi	SAMD00034961	PRJDB4025	2014	2014	shortread	Illumina	NA	human	-	-	NA	Unclassified molecule	NA	NA	NA	NA	NA	NA	NA	NA	NA	NA	NA	NA	Unknown	CALIN	NA	NA	NA	NA	NA	NA	NA
GCA_021672395	Pseudomonas aeruginosa	ST1420	1	blaIMP-15	GCA_021672395.1_PDT000771296.1_genomic_DAFQAI010000090.1	54	791	+	6	195	7075149	Asia	South-Eastern Asia	Vietnam	NA	Hanoi	SAMD00034962	PRJDB4025	2014	2014	shortread	Illumina	NA	human	-	-	NA	Unclassified molecule	NA	NA	NA	NA	NA	NA	NA	NA	NA	NA	NA	NA	Unknown	CALIN	NA	NA	NA	NA	NA	NA	NA
GCA_021672315	Pseudomonas aeruginosa	ST235	1	blaIMP-26	GCA_021672315.1_PDT000771297.1_genomic_DAFQAK010000053.1	49920	50657	-	0	214	7020226	Asia	South-Eastern Asia	Vietnam	NA	Hanoi	SAMD00034963	PRJDB4025	2014	2014	shortread	Illumina	NA	human	-	-	NA	Unclassified molecule	NA	NA	NA	NA	NA	NA	NA	NA	NA	NA	NA	NA	Unknown	CALIN	NA	NA	NA	NA	NA	NA	NA
GCA_021672355	Pseudomonas aeruginosa	ST2069	1	blaIMP-15	GCA_021672355.1_PDT000771298.1_genomic_DAFQAF010000133.1	54	791	+	6	233	7022761	Asia	South-Eastern Asia	Vietnam	NA	Hanoi	SAMD00034964	PRJDB4025	2014	2014	shortread	Illumina	NA	human	-	-	NA	Unclassified molecule	NA	NA	NA	NA	NA	NA	NA	NA	NA	NA	NA	NA	Unknown	CALIN	NA	NA	NA	NA	NA	NA	NA
GCA_021672335	Pseudomonas aeruginosa	ST235	1	blaIMP-26	GCA_021672335.1_PDT000771300.1_genomic_DAFQAE010000021.1	79805	80542	-	0	271	6956110	Asia	South-Eastern Asia	Vietnam	NA	Hanoi	SAMD00034966	PRJDB4025	2014	2014	shortread	Illumina	NA	human	-	-	NA	Unclassified molecule	NA	NA	NA	NA	NA	NA	NA	NA	NA	NA	NA	NA	Unknown	CALIN	NA	NA	NA	NA	NA	NA	NA
GCA_021672295	Pseudomonas aeruginosa	ST3359	1	blaIMP-15	GCA_021672295.1_PDT000771302.1_genomic_DAFQAG010000235.1	54	791	+	8	289	7160701	Asia	South-Eastern Asia	Vietnam	NA	Hanoi	SAMD00034968	PRJDB4025	2014	2014	shortread	Illumina	NA	human	-	-	NA	Unclassified molecule	NA	NA	NA	NA	NA	NA	NA	NA	NA	NA	NA	NA	None	None	NA	NA	NA	NA	NA	NA	NA
GCA_021672235	Pseudomonas aeruginosa	ST235	1	blaIMP-51	GCA_021672235.1_PDT000771304.1_genomic_DAFQAD010000059.1	3905	4642	-	2	437	6977455	Asia	South-Eastern Asia	Vietnam	NA	Hanoi	SAMD00034970	PRJDB4025	2014	2014	shortread	Illumina	NA	human	-	-	NA	Unclassified molecule	NA	NA	NA	NA	NA	NA	NA	NA	NA	NA	NA	NA	Unknown	CALIN	NA	NA	NA	NA	NA	NA	NA
GCA_021672055	Pseudomonas aeruginosa	ST308	1	blaIMP-15	GCA_021672055.1_PDT000771307.1_genomic_DAFPZZ010000190.1	54	791	+	36	334	7275401	Asia	South-Eastern Asia	Vietnam	NA	Hanoi	SAMD00034973	PRJDB4025	2014	2014	shortread	Illumina	NA	human	-	-	NA	Unclassified molecule	NA	NA	NA	NA	NA	NA	NA	NA	NA	NA	NA	NA	Unknown	CALIN	NA	NA	NA	NA	NA	NA	NA
GCA_000291745	Pseudomonas aeruginosa	ST1285	1	blaIMP-1	GCA_000291745.1_ASM29174v1_genomic_DF126593.1	942768	943505	-	342	290	7059701	Asia	Eastern Asia	Japan	NA	NA	SAMD00036585	PRJDA72409	2011	NA	shortread	454	G_DNA_Subgingival plaque	human	-	-	NA	Chromosomal	NA	NA	NA	NA	NA	NA	NA	NA	NA	NA	NA	NA	Unknown	CALIN	NA	NA	NA	NA	NA	NA	NA
GCA_022269115	Klebsiella pneumoniae	ST626	1	blaIMP-26	GCA_022269115.1_PDT000434734.1_genomic_DAGQDK010000053.1	10604	11341	-	47	101	6162721	Asia	South-Eastern Asia	Philippines	NA	NA	SAMD00055729	PRJDB4948	2009	2009	shortread	Illumina	NA	human	-	-	GCA_030183675.1_hybrid_2	Plasmid	AA860	AJ266	IncC,Rep 2335	IncC-type 3	000092__CP025470,EF088686_00008	MOBH,MOBH	NC_012885_00072,NC_012690_00071	MPF_F	NC_009140_00071,NC_014170_00023,NC_012885_00083,NC_016974_00085,NC_012885_00091,NC_023291_00077,NC_012885_00167,NC_008612_00190,NC_012885_00088	MOBH	JQ319772	conjugative	Unknown	CALIN	NA	NA	NA	NA	NA	NA	NA
GCA_022269095	Klebsiella pneumoniae	ST626	1	blaIMP-26	GCA_022269095.1_PDT000434735.1_genomic_DAGQDL010000081.1	668	1405	-	3	132	6127364	Asia	South-Eastern Asia	Philippines	NA	NA	SAMD00055730	PRJDB4948	2009	2009	shortread	Illumina	NA	human	-	-	GCA_030183675.1_hybrid_2	Plasmid	AA860	AJ266	IncC,Rep 2335	IncC-type 3	000092__CP025470,EF088686_00008	MOBH,MOBH	NC_012885_00072,NC_012690_00071	MPF_F	NC_009140_00071,NC_014170_00023,NC_012885_00083,NC_016974_00085,NC_012885_00091,NC_023291_00077,NC_012885_00167,NC_008612_00190,NC_012885_00088	MOBH	JQ319772	conjugative	Unknown	CALIN	NA	NA	NA	NA	NA	NA	NA
GCA_022269035	Klebsiella pneumoniae	ST478	3	blaIMP-4	GCA_022269035.1_PDT000434736.1_genomic_DAGQDI010000125.1	668	1405	-	2	210	5636303	Oceania	Australia	Australia	NA	NA	SAMD00055731	PRJDB4948	2009	2009	shortread	Illumina	NA	human	-	-	GCA_008931545.1_ASM893154v1_genomic_CP042580.1	Plasmid	AA002	AH532	IncL/M	IncL/M	AF550415	MOBP	NC_004464_00056	MPF_I	NC_004464_00105,NC_005246_00057,NC_019063_00094,NC_019344_00078,NC_004464_00066,NC_004464_00068,NC_019154_00069,NC_005246_00069,NC_004464_00073	-	-	conjugative	Unknown	CALIN	NA	NA	NA	NA	NA	NA	NA
GCA_022269075	Klebsiella pneumoniae	ST478	3	blaIMP-4	GCA_022269075.1_PDT000434737.1_genomic_DAGQDG010000096.1	668	1405	-	2	154	5700731	Oceania	Australia	Australia	NA	NA	SAMD00055732	PRJDB4948	2009	2009	shortread	Illumina	NA	human	-	-	GCA_008931545.1_ASM893154v1_genomic_CP042580.1	Plasmid	AA002	AH532	IncL/M	IncL/M	AF550415	MOBP	NC_004464_00056	MPF_I	NC_004464_00105,NC_005246_00057,NC_019063_00094,NC_019344_00078,NC_004464_00066,NC_004464_00068,NC_019154_00069,NC_005246_00069,NC_004464_00073	-	-	conjugative	Unknown	CALIN	NA	NA	NA	NA	NA	NA	NA
GCA_013011205	Shigella sonnei	ST443	1	blaIMP-1	GCA_013011205.1_PDT000434738.1_genomic_DABHKW010000067.1	9199	9936	-	79	153	5321138	Asia	Southern Asia	India	NA	NA	SAMD00055733	PRJDB4948	2008	2008	shortread	Illumina	NA	human	-	-	GCA_021165815.1_ASM2116581v1_genomic_CP088967.1	Plasmid	AC079	AL116	Rep 1420	Rep 1420	000762__KU922118	MOBQ	CP039915_00012	MPF_T	NC_006277_00023	-	-	conjugative	Unknown	CALIN	NA	NA	NA	NA	NA	NA	NA
GCA_022268775	Klebsiella pneumoniae	ST2286	1	blaIMP-26	GCA_022268775.1_PDT000434751.1_genomic_DAGQCW010000091.1	668	1405	-	3	145	6058194	Asia	South-Eastern Asia	Philippines	NA	NA	SAMD00055746	PRJDB4948	2010	2010	shortread	Illumina	NA	human	-	-	GCA_030185015.1_hybrid_2	Plasmid	AA739	AJ055	IncHI2A,Rep 1088	IncHI2A	BX664015,000340__KU353730	MOBH	NC_012555_00231	MPF_F	NC_005211_00005,NC_009838_00006,NC_021845_00017,NC_005211_00030,NC_005211_00200,NC_005211_00207,NC_005211_00012	MOBH	NC_017500	conjugative	Unknown	CALIN	NA	NA	NA	NA	NA	NA	NA
GCA_016075195	Citrobacter freundii	ST98	1	blaIMP-4	GCA_016075195.1_PDT000434757.1_genomic_DACXTU010000051.1	2202	2939	-	1	103	5639185	Oceania	Australia	Australia	NA	NA	SAMD00055752	PRJDB4948	2011	2011	shortread	Illumina	NA	human	-	-	GCA_030184935.1_hybrid_3	Plasmid	AA860	AJ266	IncC	IncC	000092__CP025470	MOBH,MOBH	NC_012885_00072,NC_012690_00071	MPF_F	NC_009140_00071,NC_014170_00023,NC_012885_00083,NC_016974_00085,NC_012885_00091,NC_023291_00077,NC_012885_00167,NC_008612_00190,NC_012885_00088	MOBH	JQ319772	conjugative	Unknown	CALIN	NA	NA	NA	NA	NA	NA	NA
GCA_022268735	Klebsiella pneumoniae	ST14	1	blaIMP-26	GCA_022268735.1_PDT000434760.1_genomic_DAGQCS010000054.1	11571	12308	-	13	210	5627379	Asia	South-Eastern Asia	Philippines	NA	NA	SAMD00055755	PRJDB4948	2011	2011	shortread	Illumina	NA	human	-	-	GCA_002843235.3_ASM284323v3_genomic_CP031121.1	Plasmid	AC540	AL770	Unknown rep	Unknown rep	-	-	-	-	-	-	-	non-mobilizable	Unknown	CALIN	NA	NA	NA	NA	NA	NA	NA
GCA_022268715	Klebsiella pneumoniae	ST14	1	blaIMP-26	GCA_022268715.1_PDT000434761.1_genomic_DAGQCR010000093.1	668	1405	-	3	192	5850620	Asia	South-Eastern Asia	Philippines	NA	NA	SAMD00055756	PRJDB4948	2011	2011	shortread	Illumina	NA	human	-	-	GCA_018604125.1_ASM1860412v1_genomic_CP075884.1	Plasmid	AA814	AJ181	IncFIB	IncFIB	000107__CP014778_00094	-	-	-	-	-	-	non-mobilizable	Unknown	CALIN	NA	NA	NA	NA	NA	NA	NA
GCA_022268675	Klebsiella pneumoniae	ST14	1	blaIMP-26	GCA_022268675.1_PDT000434762.1_genomic_DAGQCP010000055.1	11573	12310	-	13	260	5599049	Asia	South-Eastern Asia	Philippines	NA	NA	SAMD00055757	PRJDB4948	2011	2011	shortread	Illumina	NA	human	-	-	NA	Unclassified molecule	NA	NA	NA	NA	NA	NA	NA	NA	NA	NA	NA	NA	Unknown	CALIN	NA	NA	NA	NA	NA	NA	NA
GCA_022268695	Klebsiella pneumoniae	ST14	1	blaIMP-26	GCA_022268695.1_PDT000434763.1_genomic_DAGQCQ010000104.1	668	1405	-	3	193	5851691	Asia	South-Eastern Asia	Philippines	NA	NA	SAMD00055758	PRJDB4948	2011	2011	shortread	Illumina	NA	human	-	-	GCA_018604125.1_ASM1860412v1_genomic_CP075884.1	Plasmid	AA814	AJ181	IncFIB	IncFIB	000107__CP014778_00094	-	-	-	-	-	-	non-mobilizable	Unknown	CALIN	NA	NA	NA	NA	NA	NA	NA
GCA_022268635	Klebsiella pneumoniae	ST14	1	blaIMP-26	GCA_022268635.1_PDT000434764.1_genomic_DAGQCN010000046.1	11826	12563	-	13	174	5684499	Asia	South-Eastern Asia	Philippines	NA	NA	SAMD00055759	PRJDB4948	2011	2011	shortread	Illumina	NA	human	-	-	GCA_905219065.2_AI2642v1_cp_genomic_OW849085.1	Plasmid	AA552	AI756	IncN	IncN	000153__NC_019087_00001	MOBF	KX928751_00075	MPF_T	NC_022375_00024	MOBF	NZ_CP016498	conjugative	Unknown	CALIN	NA	NA	NA	NA	NA	NA	NA
GCA_022268655	Klebsiella pneumoniae	ST14	1	blaIMP-26	GCA_022268655.1_PDT000434765.1_genomic_DAGQCO010000050.1	11573	12310	-	13	191	5643106	Asia	South-Eastern Asia	Philippines	NA	NA	SAMD00055760	PRJDB4948	2011	2011	shortread	Illumina	NA	human	-	-	GCA_028609785.1_ASM2860978v1_genomic_CP053668.1	Plasmid	AA449	AI534	Rep 1418	Rep 1418	000759__NC_013950_00034	MOBF,MOBF	NC_021231_00058,CP035180_00077	MPF_F	NC_019389_00068,NC_023332_00154,NC_014312_00118,NC_014312_00116,NC_019155_00032,NC_019165_00034,NC_021654_00016,NC_019389_00080,NC_022609_00081,NC_014312_00128,NC_021502_00131,NC_021502_00150	-	-	conjugative	Unknown	CALIN	NA	NA	NA	NA	NA	NA	NA
GCA_015685485	Enterobacter hormaechei	ST78	1	blaIMP-8	GCA_015685485.1_PDT000434771.1_genomic_DACOPT010000134.1	1390	2127	-	5	225	4968237	Asia	Eastern Asia	Taiwan	NA	NA	SAMD00055766	PRJDB4948	2011	2011	shortread	Illumina	NA	human	-	mcr-9.1	NA	Unclassified molecule	NA	NA	NA	NA	NA	NA	NA	NA	NA	NA	NA	NA	Unknown	CALIN	NA	NA	NA	NA	NA	NA	NA
GCA_013010985	Escherichia coli	ST131	1	blaIMP-14	GCA_013010985.1_PDT000434781.1_genomic_DABHKV010000098.1	596	1333	-	3	139	5354343	Asia	South-Eastern Asia	Thailand	NA	NA	SAMD00055776	PRJDB4948	2012	2012	shortread	Illumina	NA	human	-	-	GCA_001617565.1_ASM161756v1_genomic_CP015139.1	Plasmid	AA860	AJ272	IncC	IncC	000092__CP025470	MOBH,MOBH	NC_012690_00071,NC_012885_00072	MPF_F	NC_023291_00077,NC_012885_00091,NC_016974_00085,NC_012885_00083,NC_014170_00023,NC_009140_00071,NC_012885_00167,NC_012885_00088	MOBH	AB040037	conjugative	Unknown	CALIN	NA	NA	NA	NA	NA	NA	NA
GCA_022268415	Klebsiella pneumoniae	ST70	1	blaIMP-14	GCA_022268415.1_PDT000434784.1_genomic_DAGQBZ010000073.1	596	1333	-	3	118	5778021	Asia	South-Eastern Asia	Thailand	NA	NA	SAMD00055779	PRJDB4948	2012	2012	shortread	Illumina	NA	human	-	-	GCA_001617565.1_ASM161756v1_genomic_CP015139.1	Plasmid	AA860	AJ272	IncC	IncC	000092__CP025470	MOBH,MOBH	NC_012690_00071,NC_012885_00072	MPF_F	NC_023291_00077,NC_012885_00091,NC_016974_00085,NC_012885_00083,NC_014170_00023,NC_009140_00071,NC_012885_00167,NC_012885_00088	MOBH	AB040037	conjugative	Unknown	CALIN	NA	NA	NA	NA	NA	NA	NA
GCA_022268235	Klebsiella pneumoniae	ST20	1	blaIMP-26	GCA_022268235.1_PDT000434791.1_genomic_DAGQBS010000050.1	8188	8925	-	16	107	5578352	Asia	South-Eastern Asia	Philippines	NA	NA	SAMD00055786	PRJDB4948	2013	2013	shortread	Illumina	NA	human	-	-	GCA_022846575.1_ASM2284657v1_genomic_AP025660.1	Plasmid	AA552	AI753	IncN	IncN	000153__NC_019087_00001	-	-	MPF_T	NC_009131_00030,NC_011617_00041,NC_014368_00014,NC_007682_00044,NC_008612_00190	-	-	non-mobilizable	Unknown	CALIN	NA	NA	NA	NA	NA	NA	NA
GCA_022268255	Klebsiella pneumoniae	ST14	1	blaIMP-26	GCA_022268255.1_PDT000434792.1_genomic_DAGQBT010000061.1	8188	8925	-	16	330	5783105	Asia	South-Eastern Asia	Philippines	NA	NA	SAMD00055787	PRJDB4948	2013	2013	shortread	Illumina	NA	human	-	-	NA	Unclassified molecule	NA	NA	NA	NA	NA	NA	NA	NA	NA	NA	NA	NA	Unknown	CALIN	NA	NA	NA	NA	NA	NA	NA
GCA_022268215	Klebsiella pneumoniae	ST14	1	blaIMP-26	GCA_022268215.1_PDT000434793.1_genomic_DAGQBU010000146.1	931	1668	-	37	316	5618161	Asia	South-Eastern Asia	Philippines	NA	NA	SAMD00055788	PRJDB4948	2013	2013	shortread	Illumina	NA	human	-	-	NA	Unclassified molecule	NA	NA	NA	NA	NA	NA	NA	NA	NA	NA	NA	NA	Unknown	CALIN	NA	NA	NA	NA	NA	NA	NA
GCA_016074895	Citrobacter freundii	ST100	1	blaIMP-1	GCA_016074895.1_PDT000434794.1_genomic_DACXTT010000017.1	53351	54088	-	252	141	5462706	South America	South America	Brazil	NA	NA	SAMD00055789	PRJDB4948	2013	2013	shortread	Illumina	NA	human	-	-	NA	Unclassified molecule	NA	NA	NA	NA	NA	NA	NA	NA	NA	NA	NA	NA	Unknown	CALIN	NA	NA	NA	NA	NA	NA	NA
GCA_022268195	Klebsiella pneumoniae	ST37	1	blaIMP-6	GCA_022268195.1_PDT000434797.1_genomic_DAGQBQ010000033.1	36042	36779	-	3	93	5565919	Asia	Eastern Asia	Japan	NA	NA	SAMD00055792	PRJDB4948	2013	2013	shortread	Illumina	NA	human	-	-	GCA_016587495.1_ASM1658749v1_genomic_BNSV01000004.1	Plasmid	AA552	AI753	IncN	IncN	000153__NC_019087_00001	MOBF	NC_015599_00019	MPF_T	NC_022375_00024,NC_008612_00190,NC_007682_00044,NC_014368_00014,NC_011617_00041,NC_009131_00030	MOBF	NZ_CP016498	conjugative	Unknown	CALIN	NA	NA	NA	NA	NA	NA	NA
GCA_013010615	Escherichia coli	ST131	1	blaIMP-6	GCA_013010615.1_PDT000434798.1_genomic_DABHKT010000043.1	10019	10756	-	36	87	5114832	Asia	Eastern Asia	Japan	NA	NA	SAMD00055793	PRJDB4948	2013	2013	shortread	Illumina	NA	human	-	-	GCA_003925915.1_ASM392591v1_genomic_AP018758.1	Plasmid	AB158	AJ774	IncN	IncN	000153__NC_019087_00001	MOBF	NC_015599_00019	MPF_T	NC_022375_00024	MOBF	NZ_CP016498	conjugative	Class 1	Complete	NA	NA	NA	NA	NA	NA	NA
GCA_022267195	Klebsiella pneumoniae	ST37	1	blaIMP-1	GCA_022267195.1_PDT000434799.1_genomic_DAGQAL010000027.1	36042	36779	-	124	79	5589008	Asia	Eastern Asia	Japan	NA	NA	SAMD00055794	PRJDB4948	2013	2013	shortread	Illumina	NA	human	-	-	GCA_016587495.1_ASM1658749v1_genomic_BNSV01000004.1	Plasmid	AA552	AI753	IncN	IncN	000153__NC_019087_00001	MOBF	NC_015599_00019	MPF_T	NC_022375_00024,NC_008612_00190,NC_007682_00044,NC_014368_00014,NC_011617_00041,NC_009131_00030	MOBF	NZ_CP016498	conjugative	Unknown	CALIN	NA	NA	NA	NA	NA	NA	NA
GCA_022268135	Klebsiella pneumoniae	ST37	1	blaIMP-1	GCA_022268135.1_PDT000434801.1_genomic_DAGQBO010000029.1	36042	36779	-	124	93	5544317	Asia	Eastern Asia	Japan	NA	NA	SAMD00055796	PRJDB4948	2013	2013	shortread	Illumina	NA	human	-	-	GCA_016587495.1_ASM1658749v1_genomic_BNSV01000004.1	Plasmid	AA552	AI753	IncN	IncN	000153__NC_019087_00001	MOBF	NC_015599_00019	MPF_T	NC_022375_00024,NC_008612_00190,NC_007682_00044,NC_014368_00014,NC_011617_00041,NC_009131_00030	MOBF	NZ_CP016498	conjugative	Unknown	CALIN	NA	NA	NA	NA	NA	NA	NA
GCA_022268075	Klebsiella pneumoniae	ST37	1	blaIMP-1	GCA_022268075.1_PDT000434802.1_genomic_DAGQBP010000030.1	36042	36779	-	124	86	5594957	Asia	Eastern Asia	Japan	NA	NA	SAMD00055797	PRJDB4948	2013	2013	shortread	Illumina	NA	human	-	-	GCA_016587495.1_ASM1658749v1_genomic_BNSV01000004.1	Plasmid	AA552	AI753	IncN	IncN	000153__NC_019087_00001	MOBF	NC_015599_00019	MPF_T	NC_022375_00024,NC_008612_00190,NC_007682_00044,NC_014368_00014,NC_011617_00041,NC_009131_00030	MOBF	NZ_CP016498	conjugative	Unknown	CALIN	NA	NA	NA	NA	NA	NA	NA
GCA_022267175	Klebsiella pneumoniae	ST14	1	blaIMP-6	GCA_022267175.1_PDT000434803.1_genomic_DAGQAJ010000030.1	36042	36779	-	3	79	5647159	Asia	Eastern Asia	Japan	NA	NA	SAMD00055798	PRJDB4948	2013	2013	shortread	Illumina	NA	human	-	-	GCA_016587495.1_ASM1658749v1_genomic_BNSV01000004.1	Plasmid	AA552	AI753	IncN	IncN	000153__NC_019087_00001	MOBF	NC_015599_00019	MPF_T	NC_022375_00024,NC_008612_00190,NC_007682_00044,NC_014368_00014,NC_011617_00041,NC_009131_00030	MOBF	NZ_CP016498	conjugative	Unknown	CALIN	NA	NA	NA	NA	NA	NA	NA
GCA_024943685	Klebsiella pneumoniae	ST35	1	blaIMP-14	GCA_024943685.1_PDT001392959.1_genomic_DAIYFE010000058.1	14722	15459	-	6	112	5637378	Asia	South-Eastern Asia	Thailand	NA	Bangkok	SAMD00059725	PRJDB5929	2015	42058	shortread	Illumina	NA	human	-	-	GCA_019856235.1_ASM1985623v1_genomic_CP082149.1	Plasmid	AA628	AI890	IncC,Rep 1254	IncC-type 2	000092__CP025470,000562__KT346360_00001	MOBH,MOBH	NC_012885_00072,NC_012690_00071	MPF_F	NC_012885_00167,NC_009140_00071,NC_014170_00023,NC_012885_00083,NC_016974_00085,NC_012885_00091,NC_023291_00077,NC_008612_00190,NC_012885_00088	MOBH	JQ319772	conjugative	Unknown	CALIN	NA	NA	NA	NA	NA	NA	NA
GCA_000284555	Pseudomonas aeruginosa	ST235	1	blaIMP-1	GCA_000284555.1_ASM28455v1_genomic_AP012280.1	1895151	1895888	+	353	1	6764661	Asia	Eastern Asia	Japan	NA	NA	SAMD00061003	PRJDA73453	2011	NA	longread/hybrid	unknown_longread	human	clinical	-	-	NA	Chromosomal	NA	NA	NA	NA	NA	NA	NA	NA	NA	NA	NA	NA	Class 1	Complete	NA	NA	NA	NA	NA	NA	NA
GCA_000828775	Serratia marcescens	CG21	1	blaIMP-1	GCA_000828775.1_ASM82877v1_genomic_AP013064.1	27852	28589	-	325	3	5326023	Asia	Eastern Asia	Japan	NA	NA	SAMD00061009	PRJDB1121	2014	NA	longread/hybrid	unknown_longread	human	clinical	-	-	AP013064	Plasmid	AF747	AP741	IncP	IncP	000169__CP016835_00012	MOBP	NC_009739_00028	-	-	-	-	mobilizable	Class 1	Complete	NA	NA	NA	NA	NA	NA	NA
GCA_002189085	Enterobacter hormaechei	ST78	1	blaIMP-1	GCA_002189085.1_ASM218908v1_genomic_BDSF01000409.1	7163	7900	-	87	549	4851896	Asia	Eastern Asia	Japan	NA	missing	SAMD00080817	PRJDB5806	2013	2013-08	shortread	NA	human	clinical	-	-	GCA_023709745.1_ASM2370974v1_genomic_BRGJ01000002.1	Plasmid	AA739	AJ057	IncHI2A,Rep 1088	IncHI2A	BX664015,000340__KU353730	MOBH	NC_012555_00231	MPF_F	NC_005211_00005,NC_009838_00006,NC_021845_00017,NC_005211_00030,NC_005211_00200,NC_005211_00207,NC_005211_00012	MOBH	NC_017500	conjugative	Unknown	CALIN	NA	NA	NA	NA	NA	NA	NA
GCA_002333465	Enterobacter hormaechei	ST78	1	blaIMP-1	GCA_002333465.1_ASM233346v1_genomic_BEEA01000020.1	34	771	+	38	281	4981034	Asia	Eastern Asia	Japan	NA	NA	SAMD00089454	PRJDB6127	2010	40353	shortread	NA	NA	human	-	-	NA	Unclassified molecule	NA	NA	NA	NA	NA	NA	NA	NA	NA	NA	NA	NA	Unknown	CALIN	NA	NA	NA	NA	NA	NA	NA
GCA_002333485	Enterobacter hormaechei	ST78	1	blaIMP-1	GCA_002333485.1_ASM233348v1_genomic_BEEB01000020.1	21853	22590	-	38	391	4973463	Asia	Eastern Asia	Japan	NA	NA	SAMD00089455	PRJDB6127	2010	40353	shortread	NA	NA	human	-	-	NA	Unclassified molecule	NA	NA	NA	NA	NA	NA	NA	NA	NA	NA	NA	NA	Unknown	CALIN	NA	NA	NA	NA	NA	NA	NA
GCA_002333505	Enterobacter hormaechei	ST78	1	blaIMP-1	GCA_002333505.1_ASM233350v1_genomic_BEEC01000010.1	21853	22590	-	38	153	4912573	Asia	Eastern Asia	Japan	NA	NA	SAMD00089456	PRJDB6127	2010	40364	shortread	NA	NA	human	-	-	NA	Unclassified molecule	NA	NA	NA	NA	NA	NA	NA	NA	NA	NA	NA	NA	Unknown	CALIN	NA	NA	NA	NA	NA	NA	NA
GCA_002333525	Enterobacter hormaechei	ST78	1	blaIMP-1	GCA_002333525.1_ASM233352v1_genomic_BEED01000027.1	6658	7395	+	65	290	4911789	Asia	Eastern Asia	Japan	NA	NA	SAMD00089457	PRJDB6127	2010	40364	shortread	NA	NA	human	-	-	NA	Unclassified molecule	NA	NA	NA	NA	NA	NA	NA	NA	NA	NA	NA	NA	Class 1	Complete	NA	NA	NA	NA	NA	NA	NA
GCA_002333545	Enterobacter hormaechei	ST78	1	blaIMP-1	GCA_002333545.1_ASM233354v1_genomic_BEEE01000025.1	21853	22590	-	38	237	5037302	Asia	Eastern Asia	Japan	NA	NA	SAMD00089458	PRJDB6127	2010	40365	shortread	NA	NA	human	-	-	NA	Unclassified molecule	NA	NA	NA	NA	NA	NA	NA	NA	NA	NA	NA	NA	Unknown	CALIN	NA	NA	NA	NA	NA	NA	NA
GCA_002333565	Enterobacter hormaechei	ST78	1	blaIMP-1	GCA_002333565.1_ASM233356v1_genomic_BEEF01000027.1	34	771	+	38	245	4919108	Asia	Eastern Asia	Japan	NA	NA	SAMD00089459	PRJDB6127	2010	40366	shortread	NA	NA	human	-	-	NA	Unclassified molecule	NA	NA	NA	NA	NA	NA	NA	NA	NA	NA	NA	NA	Unknown	CALIN	NA	NA	NA	NA	NA	NA	NA
GCA_002333585	Enterobacter hormaechei	ST78	1	blaIMP-1	GCA_002333585.1_ASM233358v1_genomic_BEEG01000084.1	2078	2815	-	135	199	4996315	Asia	Eastern Asia	Japan	NA	NA	SAMD00089460	PRJDB6127	2010	40368	shortread	NA	NA	human	-	-	GCA_002843235.3_ASM284323v3_genomic_CP031121.1	Plasmid	AC540	AL770	Unknown rep	Unknown rep	-	-	-	-	-	-	-	non-mobilizable	Unknown	CALIN	NA	NA	NA	NA	NA	NA	NA
GCA_002333605	Enterobacter hormaechei	ST78	1	blaIMP-1	GCA_002333605.1_ASM233360v1_genomic_BEEH01000009.1	21961	22698	-	38	366	5105317	Asia	Eastern Asia	Japan	NA	NA	SAMD00089461	PRJDB6127	2010	40369	shortread	NA	NA	human	-	-	NA	Unclassified molecule	NA	NA	NA	NA	NA	NA	NA	NA	NA	NA	NA	NA	Unknown	CALIN	NA	NA	NA	NA	NA	NA	NA
GCA_002333625	Enterobacter hormaechei	ST234	1	blaIMP-1	GCA_002333625.1_ASM233362v1_genomic_BEEI01000019.1	36996	37733	+	337	156	4775118	Asia	Eastern Asia	Japan	NA	NA	SAMD00089462	PRJDB6127	2010	40375	shortread	NA	NA	human	-	-	NA	Unclassified molecule	NA	NA	NA	NA	NA	NA	NA	NA	NA	NA	NA	NA	Class 1	Complete	NA	NA	NA	NA	NA	NA	NA
GCA_002333645	Enterobacter hormaechei	ST78	1	blaIMP-1	GCA_002333645.1_ASM233364v1_genomic_BEEJ01000135.1	764	1501	-	194	232	4862750	Asia	Eastern Asia	Japan	NA	NA	SAMD00089463	PRJDB6127	2010	40304	shortread	NA	NA	human	-	-	NA	Unclassified molecule	NA	NA	NA	NA	NA	NA	NA	NA	NA	NA	NA	NA	Unknown	CALIN	NA	NA	NA	NA	NA	NA	NA
GCA_002333665	Enterobacter hormaechei	ST78	1	blaIMP-1	GCA_002333665.1_ASM233366v1_genomic_BEEK01000020.1	263	1000	+	38	104	4924989	Asia	Eastern Asia	Japan	NA	NA	SAMD00089464	PRJDB6127	2010	40373	shortread	NA	NA	human	-	-	NA	Unclassified molecule	NA	NA	NA	NA	NA	NA	NA	NA	NA	NA	NA	NA	Unknown	CALIN	NA	NA	NA	NA	NA	NA	NA
GCA_002333685	Enterobacter hormaechei	ST78	1	blaIMP-1	GCA_002333685.1_ASM233368v1_genomic_BEEL01000037.1	9945	10682	+	13	184	5014519	Asia	Eastern Asia	Japan	NA	NA	SAMD00089465	PRJDB6127	2010	40382	shortread	NA	NA	human	-	-	GCA_023735815.1_ASM2373581v1_genomic_AP025892.1	Plasmid	AA739	AJ057	IncHI2A,Rep 1088	IncHI2A	BX664015,000340__KU353730	MOBH,MOBH	CP030285_00102,NC_012555_00231	MPF_F	NC_005211_00005,NC_009838_00006,NC_021845_00017,NC_005211_00030,NC_005211_00200,NC_005211_00207,NC_005211_00012	MOBH	NC_017500	conjugative	Class 1	Complete	NA	NA	NA	NA	NA	NA	NA
GCA_002333705	Enterobacter hormaechei	ST78	1	blaIMP-1	GCA_002333705.1_ASM233370v1_genomic_BEEM01000021.1	21853	22590	-	38	163	5071130	Asia	Eastern Asia	Japan	NA	NA	SAMD00089466	PRJDB6127	2010	40385	shortread	NA	NA	human	-	-	NA	Unclassified molecule	NA	NA	NA	NA	NA	NA	NA	NA	NA	NA	NA	NA	Unknown	CALIN	NA	NA	NA	NA	NA	NA	NA
GCA_002333725	Enterobacter hormaechei	ST78	1	blaIMP-1	GCA_002333725.1_ASM233372v1_genomic_BEEN01000054.1	6864	7601	+	65	126	4984362	Asia	Eastern Asia	Japan	NA	NA	SAMD00089467	PRJDB6127	2010	40390	shortread	NA	NA	human	-	-	NA	Unclassified molecule	NA	NA	NA	NA	NA	NA	NA	NA	NA	NA	NA	NA	Class 1	Complete	NA	NA	NA	NA	NA	NA	NA
GCA_002333745	Enterobacter hormaechei	ST78	1	blaIMP-1	GCA_002333745.1_ASM233374v1_genomic_BEEO01000025.1	6658	7395	+	65	148	5069736	Asia	Eastern Asia	Japan	NA	NA	SAMD00089468	PRJDB6127	2010	40399	shortread	NA	NA	human	-	-	NA	Unclassified molecule	NA	NA	NA	NA	NA	NA	NA	NA	NA	NA	NA	NA	Class 1	Complete	NA	NA	NA	NA	NA	NA	NA
GCA_002333765	Enterobacter hormaechei	ST78	1	blaIMP-1	GCA_002333765.1_ASM233376v1_genomic_BEEP01000043.1	21853	22590	-	38	186	5046137	Asia	Eastern Asia	Japan	NA	NA	SAMD00089469	PRJDB6127	2010	40400	shortread	NA	NA	human	-	-	NA	Unclassified molecule	NA	NA	NA	NA	NA	NA	NA	NA	NA	NA	NA	NA	Unknown	CALIN	NA	NA	NA	NA	NA	NA	NA
GCA_002333785	Enterobacter hormaechei	ST78	1	blaIMP-1	GCA_002333785.1_ASM233378v1_genomic_BEEQ01000018.1	21853	22590	-	38	168	4981423	Asia	Eastern Asia	Japan	NA	NA	SAMD00089470	PRJDB6127	2010	40401	shortread	NA	NA	human	-	-	NA	Unclassified molecule	NA	NA	NA	NA	NA	NA	NA	NA	NA	NA	NA	NA	Unknown	CALIN	NA	NA	NA	NA	NA	NA	NA
GCA_002333805	Enterobacter hormaechei	ST78	1	blaIMP-1	GCA_002333805.1_ASM233380v1_genomic_BEER01000045.1	764	1501	-	194	178	5073519	Asia	Eastern Asia	Japan	NA	NA	SAMD00089471	PRJDB6127	2010	40402	shortread	NA	NA	human	-	-	GCA_001702455.1_ASM170245v1_genomic_CP016763.1	Plasmid	AC579	AL831	IncFIB,IncFII,Rep 2272	IncFIB:IncFII-type 2	000107__CP014778_00094,AJ851089,CP042519_00001	MOBF	NC_021501_00073	MPF_F	NC_021501_00076,NC_006323_00113,NC_021501_00083,NC_021501_00084,NC_021501_00085,NC_006323_00105,NC_006323_00097,NC_006323_00096,NC_021501_00096,NC_021501_00097,NC_021501_00074,NC_009378_00101	-	-	conjugative	Unknown	CALIN	NA	NA	NA	NA	NA	NA	NA
GCA_002333825	Enterobacter hormaechei	ST78	1	blaIMP-1	GCA_002333825.1_ASM233382v1_genomic_BEES01000031.1	764	1501	-	194	136	4908519	Asia	Eastern Asia	Japan	NA	NA	SAMD00089472	PRJDB6127	2010	40402	shortread	NA	NA	human	-	-	NA	Unclassified molecule	NA	NA	NA	NA	NA	NA	NA	NA	NA	NA	NA	NA	Unknown	CALIN	NA	NA	NA	NA	NA	NA	NA
GCA_002333845	Enterobacter hormaechei	ST78	1	blaIMP-1	GCA_002333845.1_ASM233384v1_genomic_BEET01000002.1	21853	22590	-	38	164	4908158	Asia	Eastern Asia	Japan	NA	NA	SAMD00089473	PRJDB6127	2010	40402	shortread	NA	NA	human	-	-	NA	Unclassified molecule	NA	NA	NA	NA	NA	NA	NA	NA	NA	NA	NA	NA	Unknown	CALIN	NA	NA	NA	NA	NA	NA	NA
GCA_002333865	Enterobacter hormaechei	ST78	1	blaIMP-1	GCA_002333865.1_ASM233386v1_genomic_BEEU01000036.1	6658	7395	+	65	142	4949953	Asia	Eastern Asia	Japan	NA	NA	SAMD00089474	PRJDB6127	2010	40407	shortread	NA	NA	human	-	-	NA	Unclassified molecule	NA	NA	NA	NA	NA	NA	NA	NA	NA	NA	NA	NA	Class 1	Complete	NA	NA	NA	NA	NA	NA	NA
GCA_002333885	Enterobacter asburiae	ST242	1	blaIMP-1	GCA_002333885.1_ASM233388v1_genomic_BEEV01000118.1	3977	4714	-	348	226	5456325	Asia	Eastern Asia	Japan	NA	NA	SAMD00089475	PRJDB6127	2010	40408	shortread	NA	NA	human	-	mcr-9.1	GCA_023709745.1_ASM2370974v1_genomic_BRGJ01000002.1	Plasmid	AA739	AJ057	IncHI2A,Rep 1088	IncHI2A	BX664015,000340__KU353730	MOBH	NC_012555_00231	MPF_F	NC_005211_00005,NC_009838_00006,NC_021845_00017,NC_005211_00030,NC_005211_00200,NC_005211_00207,NC_005211_00012	MOBH	NC_017500	conjugative	Unknown	CALIN	NA	NA	NA	NA	NA	NA	NA
GCA_002333905	Enterobacter hormaechei	ST78	1	blaIMP-1	GCA_002333905.1_ASM233390v1_genomic_BEEW01000048.1	6658	7395	+	65	262	5034072	Asia	Eastern Asia	Japan	NA	NA	SAMD00089476	PRJDB6127	2010	40408	shortread	NA	NA	human	-	-	NA	Unclassified molecule	NA	NA	NA	NA	NA	NA	NA	NA	NA	NA	NA	NA	Class 1	Complete	NA	NA	NA	NA	NA	NA	NA
GCA_002333925	Enterobacter hormaechei	ST78	1	blaIMP-1	GCA_002333925.1_ASM233392v1_genomic_BEEX01000138.1	34	771	+	194	216	4929047	Asia	Eastern Asia	Japan	NA	NA	SAMD00089477	PRJDB6127	2010	40409	shortread	NA	NA	human	-	-	NA	Unclassified molecule	NA	NA	NA	NA	NA	NA	NA	NA	NA	NA	NA	NA	Unknown	CALIN	NA	NA	NA	NA	NA	NA	NA
GCA_002333945	Enterobacter hormaechei	ST78	1	blaIMP-1	GCA_002333945.1_ASM233394v1_genomic_BEEY01000080.1	764	1501	-	194	156	4920073	Asia	Eastern Asia	Japan	NA	NA	SAMD00089478	PRJDB6127	2010	40409	shortread	NA	NA	human	-	-	NA	Unclassified molecule	NA	NA	NA	NA	NA	NA	NA	NA	NA	NA	NA	NA	Unknown	CALIN	NA	NA	NA	NA	NA	NA	NA
GCA_002333965	Enterobacter hormaechei	ST78	1	blaIMP-1	GCA_002333965.1_ASM233396v1_genomic_BEEZ01000021.1	21853	22590	-	38	156	5084525	Asia	Eastern Asia	Japan	NA	NA	SAMD00089479	PRJDB6127	2010	40413	shortread	NA	NA	human	-	-	NA	Unclassified molecule	NA	NA	NA	NA	NA	NA	NA	NA	NA	NA	NA	NA	Unknown	CALIN	NA	NA	NA	NA	NA	NA	NA
GCA_002333985	Enterobacter hormaechei	ST78	1	blaIMP-1	GCA_002333985.1_ASM233398v1_genomic_BEFA01000034.1	6658	7395	+	65	235	5065590	Asia	Eastern Asia	Japan	NA	NA	SAMD00089480	PRJDB6127	2010	40413	shortread	NA	NA	human	-	-	NA	Unclassified molecule	NA	NA	NA	NA	NA	NA	NA	NA	NA	NA	NA	NA	Class 1	Complete	NA	NA	NA	NA	NA	NA	NA
GCA_002334025	Enterobacter hormaechei	ST78	1	blaIMP-1	GCA_002334025.1_ASM233402v1_genomic_BEFC01000084.1	9116	9853	-	11	202	5054337	Asia	Eastern Asia	Japan	NA	NA	SAMD00089482	PRJDB6127	2010	40414	shortread	NA	NA	human	-	-	GCA_023709745.1_ASM2370974v1_genomic_BRGJ01000002.1	Plasmid	AA739	AJ057	IncHI2A,Rep 1088	IncHI2A	BX664015,000340__KU353730	MOBH	NC_012555_00231	MPF_F	NC_005211_00005,NC_009838_00006,NC_021845_00017,NC_005211_00030,NC_005211_00200,NC_005211_00207,NC_005211_00012	MOBH	NC_017500	conjugative	Unknown	CALIN	NA	NA	NA	NA	NA	NA	NA
GCA_002334065	Enterobacter hormaechei	ST78	1	blaIMP-1	GCA_002334065.1_ASM233406v1_genomic_BEFE01000033.1	22026	22763	-	38	90	4926924	Asia	Eastern Asia	Japan	NA	NA	SAMD00089484	PRJDB6127	2010	40414	shortread	NA	NA	human	-	-	NA	Unclassified molecule	NA	NA	NA	NA	NA	NA	NA	NA	NA	NA	NA	NA	Unknown	CALIN	NA	NA	NA	NA	NA	NA	NA
GCA_002334085	Enterobacter hormaechei	ST78	1	blaIMP-1	GCA_002334085.1_ASM233408v1_genomic_BEFF01000035.1	21854	22591	-	38	72	4932878	Asia	Eastern Asia	Japan	NA	NA	SAMD00089485	PRJDB6127	2010	40414	shortread	NA	NA	human	-	-	NA	Unclassified molecule	NA	NA	NA	NA	NA	NA	NA	NA	NA	NA	NA	NA	Unknown	CALIN	NA	NA	NA	NA	NA	NA	NA
GCA_002334105	Enterobacter hormaechei	ST78	1	blaIMP-1	GCA_002334105.1_ASM233410v1_genomic_BEFG01000051.1	2077	2814	-	135	83	4903977	Asia	Eastern Asia	Japan	NA	NA	SAMD00089486	PRJDB6127	2010	40420	shortread	NA	NA	human	-	-	GCA_002843235.3_ASM284323v3_genomic_CP031121.1	Plasmid	AC540	AL770	Unknown rep	Unknown rep	-	-	-	-	-	-	-	non-mobilizable	Unknown	CALIN	NA	NA	NA	NA	NA	NA	NA
GCA_002334125	Enterobacter hormaechei	ST78	1	blaIMP-1	GCA_002334125.1_ASM233412v1_genomic_BEFH01000040.1	22033	22770	-	38	126	4901054	Asia	Eastern Asia	Japan	NA	NA	SAMD00089487	PRJDB6127	2010	40420	shortread	NA	NA	human	-	-	NA	Unclassified molecule	NA	NA	NA	NA	NA	NA	NA	NA	NA	NA	NA	NA	Unknown	CALIN	NA	NA	NA	NA	NA	NA	NA
GCA_002334145	Enterobacter hormaechei	ST78	1	blaIMP-1	GCA_002334145.1_ASM233414v1_genomic_BEFI01000026.1	60439	61176	-	270	130	4903818	Asia	Eastern Asia	Japan	NA	NA	SAMD00089488	PRJDB6127	2010	40422	shortread	NA	NA	human	-	-	NA	Unclassified molecule	NA	NA	NA	NA	NA	NA	NA	NA	NA	NA	NA	NA	Unknown	CALIN	NA	NA	NA	NA	NA	NA	NA
GCA_002334165	Enterobacter hormaechei	ST78	1	blaIMP-1	GCA_002334165.1_ASM233416v1_genomic_BEFJ01000010.1	6658	7395	+	65	116	5001698	Asia	Eastern Asia	Japan	NA	NA	SAMD00089489	PRJDB6127	2010	40428	shortread	NA	NA	human	-	-	NA	Unclassified molecule	NA	NA	NA	NA	NA	NA	NA	NA	NA	NA	NA	NA	Class 1	Complete	NA	NA	NA	NA	NA	NA	NA
GCA_002334185	Enterobacter hormaechei	ST78	1	blaIMP-1	GCA_002334185.1_ASM233418v1_genomic_BEFK01000024.1	6658	7395	+	65	169	5236525	Asia	Eastern Asia	Japan	NA	NA	SAMD00089490	PRJDB6127	2010	40432	shortread	NA	NA	human	-	-	NA	Unclassified molecule	NA	NA	NA	NA	NA	NA	NA	NA	NA	NA	NA	NA	Class 1	Complete	NA	NA	NA	NA	NA	NA	NA
GCA_002923255	Enterobacter hormaechei	ST78	1	blaIMP-1	GCA_002923255.1_ASM292325v1_genomic_BEFL01000048.1	34	771	+	135	98	5127388	Asia	Eastern Asia	Japan	NA	NA	SAMD00089491	PRJDB6127	2010	40432	shortread	NA	NA	human	-	-	GCA_001702455.1_ASM170245v1_genomic_CP016763.1	Plasmid	AC579	AL831	IncFIB,IncFII,Rep 2272	IncFIB:IncFII-type 2	000107__CP014778_00094,AJ851089,CP042519_00001	MOBF	NC_021501_00073	MPF_F	NC_021501_00076,NC_006323_00113,NC_021501_00083,NC_021501_00084,NC_021501_00085,NC_006323_00105,NC_006323_00097,NC_006323_00096,NC_021501_00096,NC_021501_00097,NC_021501_00074,NC_009378_00101	-	-	conjugative	Unknown	CALIN	NA	NA	NA	NA	NA	NA	NA
GCA_002334205	Enterobacter hormaechei	ST78	1	blaIMP-1	GCA_002334205.1_ASM233420v1_genomic_BEFM01000080.1	9020	9757	-	11	124	5067730	Asia	Eastern Asia	Japan	NA	NA	SAMD00089492	PRJDB6127	2010	40437	shortread	NA	NA	human	-	-	GCA_023709745.1_ASM2370974v1_genomic_BRGJ01000002.1	Plasmid	AA739	AJ057	IncHI2A,Rep 1088	IncHI2A	BX664015,000340__KU353730	MOBH	NC_012555_00231	MPF_F	NC_005211_00005,NC_009838_00006,NC_021845_00017,NC_005211_00030,NC_005211_00200,NC_005211_00207,NC_005211_00012	MOBH	NC_017500	conjugative	Unknown	CALIN	NA	NA	NA	NA	NA	NA	NA
GCA_002334225	Enterobacter asburiae	ST242	1	blaIMP-1	GCA_002334225.1_ASM233422v1_genomic_BEFN01000069.1	9944	10681	+	21	286	5451029	Asia	Eastern Asia	Japan	NA	NA	SAMD00089493	PRJDB6127	2010	40408	shortread	NA	NA	human	-	mcr-9.1	GCA_023709745.1_ASM2370974v1_genomic_BRGJ01000002.1	Plasmid	AA739	AJ057	IncHI2A,Rep 1088	IncHI2A	BX664015,000340__KU353730	MOBH	NC_012555_00231	MPF_F	NC_005211_00005,NC_009838_00006,NC_021845_00017,NC_005211_00030,NC_005211_00200,NC_005211_00207,NC_005211_00012	MOBH	NC_017500	conjugative	Class 1	Complete	NA	NA	NA	NA	NA	NA	NA
GCA_002334245	Enterobacter hormaechei	ST78	1	blaIMP-1	GCA_002334245.1_ASM233424v1_genomic_BEFO01000052.1	7216	7953	-	87	135	5107479	Asia	Eastern Asia	Japan	NA	NA	SAMD00089494	PRJDB6127	2007	39282	shortread	NA	NA	human	-	-	GCA_023709745.1_ASM2370974v1_genomic_BRGJ01000002.1	Plasmid	AA739	AJ057	IncHI2A,Rep 1088	IncHI2A	BX664015,000340__KU353730	MOBH	NC_012555_00231	MPF_F	NC_005211_00005,NC_009838_00006,NC_021845_00017,NC_005211_00030,NC_005211_00200,NC_005211_00207,NC_005211_00012	MOBH	NC_017500	conjugative	Unknown	CALIN	NA	NA	NA	NA	NA	NA	NA
GCA_002334265	Enterobacter hormaechei	ST78	1	blaIMP-1	GCA_002334265.1_ASM233426v1_genomic_BEFP01000086.1	9945	10682	+	5	125	5074505	Asia	Eastern Asia	Japan	NA	NA	SAMD00089495	PRJDB6127	2007	39137	shortread	NA	NA	human	-	-	GCA_023709745.1_ASM2370974v1_genomic_BRGJ01000002.1	Plasmid	AA739	AJ057	IncHI2A,Rep 1088	IncHI2A	BX664015,000340__KU353730	MOBH	NC_012555_00231	MPF_F	NC_005211_00005,NC_009838_00006,NC_021845_00017,NC_005211_00030,NC_005211_00200,NC_005211_00207,NC_005211_00012	MOBH	NC_017500	conjugative	Class 1	Complete	NA	NA	NA	NA	NA	NA	NA
GCA_002334285	Enterobacter hormaechei	ST78	1	blaIMP-1	GCA_002334285.1_ASM233428v1_genomic_BEFQ01000057.1	9946	10683	+	13	89	5111707	Asia	Eastern Asia	Japan	NA	NA	SAMD00089496	PRJDB6127	2007	39164	shortread	NA	NA	human	-	-	GCA_023709745.1_ASM2370974v1_genomic_BRGJ01000002.1	Plasmid	AA739	AJ057	IncHI2A,Rep 1088	IncHI2A	BX664015,000340__KU353730	MOBH	NC_012555_00231	MPF_F	NC_005211_00005,NC_009838_00006,NC_021845_00017,NC_005211_00030,NC_005211_00200,NC_005211_00207,NC_005211_00012	MOBH	NC_017500	conjugative	Class 1	Complete	NA	NA	NA	NA	NA	NA	NA
GCA_002334305	Enterobacter hormaechei	ST78	1	blaIMP-1	GCA_002334305.1_ASM233430v1_genomic_BEFR01000086.1	2326	3063	+	251	136	5112896	Asia	Eastern Asia	Japan	NA	NA	SAMD00089497	PRJDB6127	2007	39304	shortread	NA	NA	human	-	-	GCA_023709745.1_ASM2370974v1_genomic_BRGJ01000002.1	Plasmid	AA739	AJ057	IncHI2A,Rep 1088	IncHI2A	BX664015,000340__KU353730	MOBH	NC_012555_00231	MPF_F	NC_005211_00005,NC_009838_00006,NC_021845_00017,NC_005211_00030,NC_005211_00200,NC_005211_00207,NC_005211_00012	MOBH	NC_017500	conjugative	Class 1	Complete	NA	NA	NA	NA	NA	NA	NA
GCA_002334325	Enterobacter hormaechei	ST78	1	blaIMP-1	GCA_002334325.1_ASM233432v1_genomic_BEFS01000021.1	30788	31525	+	166	215	5109129	Asia	Eastern Asia	Japan	NA	NA	SAMD00089498	PRJDB6127	2007	39343	shortread	NA	NA	human	-	-	GCA_030389165.1_ASM3038916v1_genomic_CP128876.1	Plasmid	AA552	AI753	IncN,IncN,IncX1	IncN:IncX1	000153__NC_019087_00001,000150__JQ996149,000215__KC853434_00019	MOBF,MOBF	NC_020122_00018,NC_015599_00019	MPF_T	NC_020122_00019,NC_020122_00012,NC_020122_00011,NC_020122_00009,NC_020122_00006,NC_009131_00030,NC_011617_00041,NC_014368_00014,NC_007682_00044,NC_008612_00190,NC_022375_00024	MOBF	NZ_CP016498	conjugative	Class 1	Complete	NA	NA	NA	NA	NA	NA	NA
GCA_002334345	Enterobacter hormaechei	ST78	1	blaIMP-1	GCA_002334345.1_ASM233434v1_genomic_BEFT01000033.1	9945	10682	+	13	173	5111775	Asia	Eastern Asia	Japan	NA	NA	SAMD00089499	PRJDB6127	2009	40001	shortread	NA	NA	human	-	-	GCA_023709745.1_ASM2370974v1_genomic_BRGJ01000002.1	Plasmid	AA739	AJ057	IncHI2A,Rep 1088	IncHI2A	BX664015,000340__KU353730	MOBH	NC_012555_00231	MPF_F	NC_005211_00005,NC_009838_00006,NC_021845_00017,NC_005211_00030,NC_005211_00200,NC_005211_00207,NC_005211_00012	MOBH	NC_017500	conjugative	Class 1	Complete	NA	NA	NA	NA	NA	NA	NA
GCA_002334365	Enterobacter hormaechei	ST78	1	blaIMP-1	GCA_002334365.1_ASM233436v1_genomic_BEFU01000086.1	9945	10682	+	5	140	5106962	Asia	Eastern Asia	Japan	NA	NA	SAMD00089500	PRJDB6127	2009	40003	shortread	NA	NA	human	-	-	GCA_023709745.1_ASM2370974v1_genomic_BRGJ01000002.1	Plasmid	AA739	AJ057	IncHI2A,Rep 1088	IncHI2A	BX664015,000340__KU353730	MOBH	NC_012555_00231	MPF_F	NC_005211_00005,NC_009838_00006,NC_021845_00017,NC_005211_00030,NC_005211_00200,NC_005211_00207,NC_005211_00012	MOBH	NC_017500	conjugative	Class 1	Complete	NA	NA	NA	NA	NA	NA	NA
GCA_002334385	Enterobacter hormaechei	ST78	1	blaIMP-1	GCA_002334385.1_ASM233438v1_genomic_BEFV01000044.1	9945	10682	+	13	228	5096258	Asia	Eastern Asia	Japan	NA	NA	SAMD00089501	PRJDB6127	2009	40015	shortread	NA	NA	human	-	-	GCA_023709745.1_ASM2370974v1_genomic_BRGJ01000002.1	Plasmid	AA739	AJ057	IncHI2A,Rep 1088	IncHI2A	BX664015,000340__KU353730	MOBH	NC_012555_00231	MPF_F	NC_005211_00005,NC_009838_00006,NC_021845_00017,NC_005211_00030,NC_005211_00200,NC_005211_00207,NC_005211_00012	MOBH	NC_017500	conjugative	Class 1	Complete	NA	NA	NA	NA	NA	NA	NA
GCA_002334405	Enterobacter hormaechei	ST78	1	blaIMP-1	GCA_002334405.1_ASM233440v1_genomic_BEFW01000112.1	9945	10682	+	5	282	5102090	Asia	Eastern Asia	Japan	NA	NA	SAMD00089502	PRJDB6127	2009	40018	shortread	NA	NA	human	-	-	GCA_023709745.1_ASM2370974v1_genomic_BRGJ01000002.1	Plasmid	AA739	AJ057	IncHI2A,Rep 1088	IncHI2A	BX664015,000340__KU353730	MOBH	NC_012555_00231	MPF_F	NC_005211_00005,NC_009838_00006,NC_021845_00017,NC_005211_00030,NC_005211_00200,NC_005211_00207,NC_005211_00012	MOBH	NC_017500	conjugative	Class 1	Complete	NA	NA	NA	NA	NA	NA	NA
GCA_002334425	Enterobacter hormaechei	ST78	1	blaIMP-1	GCA_002334425.1_ASM233442v1_genomic_BEFX01000048.1	7163	7900	-	87	208	5107762	Asia	Eastern Asia	Japan	NA	NA	SAMD00089503	PRJDB6127	2009	40065	shortread	NA	NA	human	-	-	GCA_023709745.1_ASM2370974v1_genomic_BRGJ01000002.1	Plasmid	AA739	AJ057	IncHI2A,Rep 1088	IncHI2A	BX664015,000340__KU353730	MOBH	NC_012555_00231	MPF_F	NC_005211_00005,NC_009838_00006,NC_021845_00017,NC_005211_00030,NC_005211_00200,NC_005211_00207,NC_005211_00012	MOBH	NC_017500	conjugative	Unknown	CALIN	NA	NA	NA	NA	NA	NA	NA
GCA_002334445	Enterobacter hormaechei	ST233	1	blaIMP-1	GCA_002334445.1_ASM233444v1_genomic_BEFY01000217.1	2365	3102	-	215	321	5209229	Asia	Eastern Asia	Japan	NA	NA	SAMD00089504	PRJDB6127	2009	40106	shortread	NA	NA	human	-	-	GCA_023734955.1_ASM2373495v1_genomic_AP025785.1	Plasmid	AA739	AJ057	IncHI2A,Rep 1088	IncHI2A	BX664015,000340__KU353730	MOBH	NC_012555_00231	MPF_F	NC_005211_00005,NC_009838_00006,NC_021845_00017,NC_005211_00030,NC_005211_00200,NC_005211_00207,NC_005211_00012	MOBH	NC_017500	conjugative	Unknown	CALIN	NA	NA	NA	NA	NA	NA	NA
GCA_002923275	Enterobacter hormaechei	ST90	1	blaIMP-1	GCA_002923275.1_ASM292327v1_genomic_BEFZ01000156.1	268	1005	+	222	273	5307263	Asia	Eastern Asia	Japan	NA	NA	SAMD00089505	PRJDB6127	2010	40268	shortread	NA	NA	human	-	-	GCA_023710105.1_ASM2371010v1_genomic_BRHB01000002.1	Plasmid	AA739	AJ057	IncHI2A,Rep 1088	IncHI2A	BX664015,000340__KU353730	MOBH	NC_012555_00231	MPF_F	NC_005211_00005,NC_009838_00006,NC_021845_00017,NC_005211_00030,NC_005211_00200,NC_005211_00207,NC_005211_00012	MOBH	NC_017500	conjugative	Unknown	CALIN	NA	NA	NA	NA	NA	NA	NA
GCA_002334485	Enterobacter hormaechei	ST90	1	blaIMP-1	GCA_002334485.1_ASM233448v1_genomic_BEGB01000034.1	9045	9782	-	11	231	5261847	Asia	Eastern Asia	Japan	NA	NA	SAMD00089507	PRJDB6127	2010	40343	shortread	NA	NA	human	-	-	GCA_023735315.1_ASM2373531v1_genomic_AP025822.1	Plasmid	AA739	AJ057	IncHI2A,Rep 1088	IncHI2A	BX664015,000340__KU353730	MOBH	NC_012555_00231	MPF_F	NC_005211_00005,NC_009838_00006,NC_021845_00017,NC_005211_00030,NC_005211_00200,NC_005211_00207,NC_005211_00012	MOBH	NC_017500	conjugative	Unknown	CALIN	NA	NA	NA	NA	NA	NA	NA
GCA_002334525	Enterobacter hormaechei	ST90	1	blaIMP-1	GCA_002334525.1_ASM233452v1_genomic_BEGD01000128.1	9945	10682	+	13	186	5262382	Asia	Eastern Asia	Japan	NA	NA	SAMD00089509	PRJDB6127	2010	40457	shortread	NA	NA	human	-	-	GCA_023734955.1_ASM2373495v1_genomic_AP025785.1	Plasmid	AA739	AJ057	IncHI2A,Rep 1088	IncHI2A	BX664015,000340__KU353730	MOBH	NC_012555_00231	MPF_F	NC_005211_00005,NC_009838_00006,NC_021845_00017,NC_005211_00030,NC_005211_00200,NC_005211_00207,NC_005211_00012	MOBH	NC_017500	conjugative	Class 1	Complete	NA	NA	NA	NA	NA	NA	NA
GCA_002334545	Enterobacter hormaechei	ST90	1	blaIMP-1	GCA_002334545.1_ASM233454v1_genomic_BEGE01000154.1	9945	10682	+	13	259	5261484	Asia	Eastern Asia	Japan	NA	NA	SAMD00089510	PRJDB6127	2010	40511	shortread	NA	NA	human	-	-	GCA_023734955.1_ASM2373495v1_genomic_AP025785.1	Plasmid	AA739	AJ057	IncHI2A,Rep 1088	IncHI2A	BX664015,000340__KU353730	MOBH	NC_012555_00231	MPF_F	NC_005211_00005,NC_009838_00006,NC_021845_00017,NC_005211_00030,NC_005211_00200,NC_005211_00207,NC_005211_00012	MOBH	NC_017500	conjugative	Class 1	Complete	NA	NA	NA	NA	NA	NA	NA
GCA_002334565	Enterobacter hormaechei	ST90	1	blaIMP-1	GCA_002334565.1_ASM233456v1_genomic_BEGF01000129.1	7262	7999	-	87	201	5259072	Asia	Eastern Asia	Japan	NA	NA	SAMD00089511	PRJDB6127	2010	40529	shortread	NA	NA	human	-	-	GCA_023735315.1_ASM2373531v1_genomic_AP025822.1	Plasmid	AA739	AJ057	IncHI2A,Rep 1088	IncHI2A	BX664015,000340__KU353730	MOBH	NC_012555_00231	MPF_F	NC_005211_00005,NC_009838_00006,NC_021845_00017,NC_005211_00030,NC_005211_00200,NC_005211_00207,NC_005211_00012	MOBH	NC_017500	conjugative	Unknown	CALIN	NA	NA	NA	NA	NA	NA	NA
GCA_002334585	Enterobacter hormaechei	ST90	1	blaIMP-1	GCA_002334585.1_ASM233458v1_genomic_BEGG01000116.1	3227	3964	-	14	328	5249677	Asia	Eastern Asia	Japan	NA	NA	SAMD00089512	PRJDB6127	2011	40547	shortread	NA	NA	human	-	-	GCA_023734955.1_ASM2373495v1_genomic_AP025785.1	Plasmid	AA739	AJ057	IncHI2A,Rep 1088	IncHI2A	BX664015,000340__KU353730	MOBH	NC_012555_00231	MPF_F	NC_005211_00005,NC_009838_00006,NC_021845_00017,NC_005211_00030,NC_005211_00200,NC_005211_00207,NC_005211_00012	MOBH	NC_017500	conjugative	Unknown	CALIN	NA	NA	NA	NA	NA	NA	NA
GCA_002334605	Enterobacter hormaechei	ST90	1	blaIMP-1	GCA_002334605.1_ASM233460v1_genomic_BEGH01000175.1	3124	3861	-	14	316	5297474	Asia	Eastern Asia	Japan	NA	NA	SAMD00089513	PRJDB6127	2011	40577	shortread	NA	NA	human	-	-	GCA_023734955.1_ASM2373495v1_genomic_AP025785.1	Plasmid	AA739	AJ057	IncHI2A,Rep 1088	IncHI2A	BX664015,000340__KU353730	MOBH	NC_012555_00231	MPF_F	NC_005211_00005,NC_009838_00006,NC_021845_00017,NC_005211_00030,NC_005211_00200,NC_005211_00207,NC_005211_00012	MOBH	NC_017500	conjugative	Unknown	CALIN	NA	NA	NA	NA	NA	NA	NA
GCA_002334635	Enterobacter kobei	ST243	1	blaIMP-1	GCA_002334635.1_ASM233463v1_genomic_BEGI01000117.1	59	796	+	59	140	5222369	Asia	Eastern Asia	Japan	NA	NA	SAMD00089514	PRJDB6127	2008	39642	shortread	NA	NA	human	-	mcr-9.1	NA	Unclassified molecule	NA	NA	NA	NA	NA	NA	NA	NA	NA	NA	NA	NA	Unknown	CALIN	NA	NA	NA	NA	NA	NA	NA
GCA_002334665	Enterobacter hormaechei	ST175	1	blaIMP-1	GCA_002334665.1_ASM233466v1_genomic_BEGJ01000064.1	18362	19099	-	0	192	5131701	Asia	Eastern Asia	Japan	NA	NA	SAMD00089515	PRJDB6127	2009	39965	shortread	NA	NA	human	-	-	GCA_020886835.1_ASM2088683v1_genomic_AP024914.1	Plasmid	AA002	AH526	IncL/M	IncL/M	U27345	MOBP	NC_004464_00056	MPF_I	NC_004464_00105,NC_005246_00057,NC_019063_00094,NC_019344_00078,NC_004464_00066,NC_004464_00068,NC_019154_00069,NC_005246_00069,NC_004464_00073	-	-	conjugative	Unknown	CALIN	NA	NA	NA	NA	NA	NA	NA
GCA_002334705	Enterobacter hormaechei	ST175	1	blaIMP-1	GCA_002334705.1_ASM233470v1_genomic_BEGK01000012.1	33974	34711	+	339	116	5023125	Asia	Eastern Asia	Japan	NA	NA	SAMD00089516	PRJDB6127	2009	40003	shortread	NA	NA	human	-	-	GCA_020886835.1_ASM2088683v1_genomic_AP024914.1	Plasmid	AA002	AH526	IncL/M	IncL/M	U27345	MOBP	NC_004464_00056	MPF_I	NC_004464_00105,NC_005246_00057,NC_019063_00094,NC_019344_00078,NC_004464_00066,NC_004464_00068,NC_019154_00069,NC_005246_00069,NC_004464_00073	-	-	conjugative	Class 1	Complete	NA	NA	NA	NA	NA	NA	NA
GCA_002334725	Enterobacter hormaechei	ST78	1	blaIMP-1	GCA_002334725.1_ASM233472v1_genomic_BEGL01000043.1	9045	9782	-	11	143	5033182	Asia	Eastern Asia	Japan	NA	NA	SAMD00089517	PRJDB6127	2009	40078	shortread	NA	NA	human	-	-	GCA_023709745.1_ASM2370974v1_genomic_BRGJ01000002.1	Plasmid	AA739	AJ057	IncHI2A,Rep 1088	IncHI2A	BX664015,000340__KU353730	MOBH	NC_012555_00231	MPF_F	NC_005211_00005,NC_009838_00006,NC_021845_00017,NC_005211_00030,NC_005211_00200,NC_005211_00207,NC_005211_00012	MOBH	NC_017500	conjugative	Unknown	CALIN	NA	NA	NA	NA	NA	NA	NA
GCA_002334745	Enterobacter hormaechei	ST78	1	blaIMP-1	GCA_002334745.1_ASM233474v1_genomic_BEGM01000129.1	268	1005	+	261	254	5035431	Asia	Eastern Asia	Japan	NA	NA	SAMD00089518	PRJDB6127	2009	40111	shortread	NA	NA	human	-	-	GCA_023709745.1_ASM2370974v1_genomic_BRGJ01000002.1	Plasmid	AA739	AJ057	IncHI2A,Rep 1088	IncHI2A	BX664015,000340__KU353730	MOBH	NC_012555_00231	MPF_F	NC_005211_00005,NC_009838_00006,NC_021845_00017,NC_005211_00030,NC_005211_00200,NC_005211_00207,NC_005211_00012	MOBH	NC_017500	conjugative	Unknown	CALIN	NA	NA	NA	NA	NA	NA	NA
GCA_002334865	Enterobacter hormaechei	ST175	1	blaIMP-1	GCA_002334865.1_ASM233486v1_genomic_BEGS01000118.1	268	1005	+	64	151	5298064	Asia	Eastern Asia	Japan	NA	NA	SAMD00089524	PRJDB6127	2010	40463	shortread	NA	NA	human	-	mcr-9.1	GCA_016774315.1_hybrid_contig_1	Plasmid	AA739	AJ058	IncHI2A,Rep 1088	IncHI2A	BX664015,000340__KU353730	MOBH	NC_012555_00231	MPF_F	NC_005211_00005,NC_009838_00006,NC_021845_00017,NC_005211_00030,NC_005211_00207,NC_005211_00200,NC_005211_00012	MOBH	NC_017500	conjugative	Unknown	CALIN	NA	NA	NA	NA	NA	NA	NA
DRR101009	Klebsiella quasipneumoniae	ST2789	1	blaIMP-19	DRR101009_81	5370	6107	-	4	189	5591351	Asia	Eastern Asia	Japan	NA	NA	SAMD00092903	PRJDB6244	2015	2015	shortread	Illumina	sewage	environmental/other	-	-	NA	Unclassified molecule	NA	NA	NA	NA	NA	NA	NA	NA	NA	NA	NA	NA	Unknown	CALIN	NA	NA	NA	NA	NA	NA	NA
GCA_016076075	Citrobacter freundii	ST22	1	blaIMP-8	GCA_016076075.2_PDT000432593.2_genomic_DACXUL020000208.1	52	789	+	49	254	5771649	Asia	Eastern Asia	Taiwan	NA	NA	SAMD00092917	PRJDB6244	2015	2015	shortread	Illumina	sewage	environmental/other	blaGES-14	-	NA	Unclassified molecule	NA	NA	NA	NA	NA	NA	NA	NA	NA	NA	NA	NA	None	None	NA	NA	NA	NA	NA	NA	NA
GCA_003227755	Acinetobacter colistiniresistens	ST200	1	blaIMP-34	GCA_003227755.1_ASM322775v1_genomic_BGNT01000025.1	10156	10893	-	2	185	4423949	Asia	Eastern Asia	Japan	NA	Japan	SAMD00093542	PRJDB6332	2015	2015-03	shortread	NA	human	clinical	blaOXA-58	-	GCA_003359315.2_ASM335931v2_genomic_CP033569.1	Plasmid	AC935	AM306	Unknown rep	Unknown rep	-	MOBP,MOBP	NZ_AEOY01000096_00007,NZ_ALIG01000010_00048	-	-	-	-	mobilizable	Unknown	CALIN	NA	NA	NA	NA	NA	NA	NA
GCA_022207485	Klebsiella pneumoniae	ST1715	1	blaIMP-6	GCA_022207485.1_PDT000651331.1_genomic_DAGMMX010000024.1	21600	22337	-	4	94	5524302	Asia	Eastern Asia	Japan	NA	Osaka	SAMD00108711	PRJDB6565	2015	2015-12	shortread	Illumina	NA	human	-	-	GCA_030389275.1_ASM3038927v1_genomic_CP128909.1	Plasmid	AA552	AI753	IncN	IncN	000153__NC_019087_00001	MOBF	NC_015599_00019	MPF_T	NC_009131_00030,NC_011617_00041,NC_014368_00014,NC_007682_00044,NC_008612_00190,NC_022375_00024	MOBF	NZ_CP016498	conjugative	Unknown	CALIN	NA	NA	NA	NA	NA	NA	NA
GCA_012591565	Escherichia coli	ST131	1	blaIMP-6	GCA_012591565.1_PDT000651332.1_genomic_DABBLS010000077.1	683	1420	+	1	120	5185135	Asia	Eastern Asia	Japan	NA	Osaka	SAMD00108712	PRJDB6565	2015	2015-12	shortread	Illumina	NA	human	-	-	GCA_030389275.1_ASM3038927v1_genomic_CP128909.1	Plasmid	AA552	AI753	IncN	IncN	000153__NC_019087_00001	MOBF	NC_015599_00019	MPF_T	NC_009131_00030,NC_011617_00041,NC_014368_00014,NC_007682_00044,NC_008612_00190,NC_022375_00024	MOBF	NZ_CP016498	conjugative	Unknown	CALIN	NA	NA	NA	NA	NA	NA	NA
GCA_022207465	Klebsiella pneumoniae	ST107	1	blaIMP-6	GCA_022207465.1_PDT000651333.1_genomic_DAGMMY010000022.1	34580	35317	-	4	51	5324784	Asia	Eastern Asia	Japan	NA	Osaka	SAMD00108713	PRJDB6565	2015	2015-12	shortread	Illumina	NA	human	-	-	GCA_030389275.1_ASM3038927v1_genomic_CP128909.1	Plasmid	AA552	AI753	IncN	IncN	000153__NC_019087_00001	MOBF	NC_015599_00019	MPF_T	NC_009131_00030,NC_011617_00041,NC_014368_00014,NC_007682_00044,NC_008612_00190,NC_022375_00024	MOBF	NZ_CP016498	conjugative	Unknown	CALIN	NA	NA	NA	NA	NA	NA	NA
GCA_022207425	Klebsiella pneumoniae	ST45	1	blaIMP-6	GCA_022207425.1_PDT000651334.1_genomic_DAGMMW010000033.1	4253	4990	-	6	96	5680263	Asia	Eastern Asia	Japan	NA	Osaka	SAMD00108714	PRJDB6565	2015	2015-12	shortread	Illumina	NA	human	-	-	GCA_030389275.1_ASM3038927v1_genomic_CP128909.1	Plasmid	AA552	AI753	IncN	IncN	000153__NC_019087_00001	MOBF	NC_015599_00019	MPF_T	NC_009131_00030,NC_011617_00041,NC_014368_00014,NC_007682_00044,NC_008612_00190,NC_022375_00024	MOBF	NZ_CP016498	conjugative	Unknown	CALIN	NA	NA	NA	NA	NA	NA	NA
GCA_012585375	Escherichia coli	ST131	1	blaIMP-6	GCA_012585375.1_PDT000651335.1_genomic_DABBKY010000076.1	683	1420	+	34	167	5273819	Asia	Eastern Asia	Japan	NA	Osaka	SAMD00108715	PRJDB6565	2015	2015-12	shortread	Illumina	NA	human	-	-	GCA_016587495.1_ASM1658749v1_genomic_BNSV01000004.1	Plasmid	AA552	AI753	IncN	IncN	000153__NC_019087_00001	MOBF	NC_015599_00019	MPF_T	NC_022375_00024,NC_008612_00190,NC_007682_00044,NC_014368_00014,NC_011617_00041,NC_009131_00030	MOBF	NZ_CP016498	conjugative	Unknown	CALIN	NA	NA	NA	NA	NA	NA	NA
GCA_022207445	Klebsiella pneumoniae	ST45	1	blaIMP-6	GCA_022207445.1_PDT000651336.1_genomic_DAGMMV010000037.1	1236	1973	-	24	100	5683143	Asia	Eastern Asia	Japan	NA	Osaka	SAMD00108716	PRJDB6565	2015	2015-12	shortread	Illumina	NA	human	-	-	GCA_030389275.1_ASM3038927v1_genomic_CP128909.1	Plasmid	AA552	AI753	IncN	IncN	000153__NC_019087_00001	MOBF	NC_015599_00019	MPF_T	NC_009131_00030,NC_011617_00041,NC_014368_00014,NC_007682_00044,NC_008612_00190,NC_022375_00024	MOBF	NZ_CP016498	conjugative	Unknown	CALIN	NA	NA	NA	NA	NA	NA	NA
GCA_022207405	Klebsiella pneumoniae	ST37	1	blaIMP-6	GCA_022207405.1_PDT000651337.1_genomic_DAGMMU010000023.1	36113	36850	-	3	52	5530616	Asia	Eastern Asia	Japan	NA	Osaka	SAMD00108717	PRJDB6565	2015	2015-12	shortread	Illumina	NA	human	-	-	GCA_016587495.1_ASM1658749v1_genomic_BNSV01000004.1	Plasmid	AA552	AI753	IncN	IncN	000153__NC_019087_00001	MOBF	NC_015599_00019	MPF_T	NC_022375_00024,NC_008612_00190,NC_007682_00044,NC_014368_00014,NC_011617_00041,NC_009131_00030	MOBF	NZ_CP016498	conjugative	Unknown	CALIN	NA	NA	NA	NA	NA	NA	NA
GCA_012585075	Escherichia coli	ST131	1	blaIMP-6	GCA_012585075.1_PDT000651368.1_genomic_DABBKR010000021.1	36115	36852	-	3	89	4987203	Asia	Eastern Asia	Japan	NA	Osaka	SAMD00108718	PRJDB6565	2015	2015-12	shortread	Illumina	NA	human	-	-	GCA_016587495.1_ASM1658749v1_genomic_BNSV01000004.1	Plasmid	AA552	AI753	IncN	IncN	000153__NC_019087_00001	MOBF	NC_015599_00019	MPF_T	NC_022375_00024,NC_008612_00190,NC_007682_00044,NC_014368_00014,NC_011617_00041,NC_009131_00030	MOBF	NZ_CP016498	conjugative	Unknown	CALIN	NA	NA	NA	NA	NA	NA	NA
GCA_012585435	Escherichia coli	ST131	1	blaIMP-6	GCA_012585435.1_PDT000651369.1_genomic_DABBKQ010000027.1	36103	36840	-	3	95	5278082	Asia	Eastern Asia	Japan	NA	Osaka	SAMD00108719	PRJDB6565	2015	2015-12	shortread	Illumina	NA	human	-	-	GCA_016587495.1_ASM1658749v1_genomic_BNSV01000004.1	Plasmid	AA552	AI753	IncN	IncN	000153__NC_019087_00001	MOBF	NC_015599_00019	MPF_T	NC_022375_00024,NC_008612_00190,NC_007682_00044,NC_014368_00014,NC_011617_00041,NC_009131_00030	MOBF	NZ_CP016498	conjugative	Unknown	CALIN	NA	NA	NA	NA	NA	NA	NA
GCA_022207365	Klebsiella pneumoniae	ST6530	1	blaIMP-6	GCA_022207365.1_PDT000651338.1_genomic_DAGMMT010000034.1	36105	36842	-	3	95	5433183	Asia	Eastern Asia	Japan	NA	Osaka	SAMD00108720	PRJDB6565	2015	2015-12	shortread	Illumina	NA	human	-	-	GCA_016587495.1_ASM1658749v1_genomic_BNSV01000004.1	Plasmid	AA552	AI753	IncN	IncN	000153__NC_019087_00001	MOBF	NC_015599_00019	MPF_T	NC_022375_00024,NC_008612_00190,NC_007682_00044,NC_014368_00014,NC_011617_00041,NC_009131_00030	MOBF	NZ_CP016498	conjugative	Unknown	CALIN	NA	NA	NA	NA	NA	NA	NA
GCA_022207385	Klebsiella pneumoniae	ST37	4	blaIMP-6	GCA_022207385.1_PDT000651339.1_genomic_DAGMMO010000022.1	36099	36836	-	3	60	5554299	Asia	Eastern Asia	Japan	NA	Osaka	SAMD00108721	PRJDB6565	2015	2015-12	shortread	Illumina	NA	human	-	-	GCA_016587495.1_ASM1658749v1_genomic_BNSV01000004.1	Plasmid	AA552	AI753	IncN	IncN	000153__NC_019087_00001	MOBF	NC_015599_00019	MPF_T	NC_022375_00024,NC_008612_00190,NC_007682_00044,NC_014368_00014,NC_011617_00041,NC_009131_00030	MOBF	NZ_CP016498	conjugative	Unknown	CALIN	NA	NA	NA	NA	NA	NA	NA
GCA_022207325	Klebsiella pneumoniae	ST37	4	blaIMP-6	GCA_022207325.1_PDT000651340.1_genomic_DAGMMK010000022.1	36099	36836	-	3	59	5485309	Asia	Eastern Asia	Japan	NA	Osaka	SAMD00108722	PRJDB6565	2015	2015-12	shortread	Illumina	NA	human	-	-	GCA_016587495.1_ASM1658749v1_genomic_BNSV01000004.1	Plasmid	AA552	AI753	IncN	IncN	000153__NC_019087_00001	MOBF	NC_015599_00019	MPF_T	NC_022375_00024,NC_008612_00190,NC_007682_00044,NC_014368_00014,NC_011617_00041,NC_009131_00030	MOBF	NZ_CP016498	conjugative	Unknown	CALIN	NA	NA	NA	NA	NA	NA	NA
GCA_022207105	Klebsiella pneumoniae	ST37	4	blaIMP-6	GCA_022207105.1_PDT000651370.1_genomic_DAGMMG010000031.1	5370	6107	-	13	54	5517882	Asia	Eastern Asia	Japan	NA	Osaka	SAMD00108723	PRJDB6565	2015	2015-12	shortread	Illumina	NA	human	-	-	GCA_016587495.1_ASM1658749v1_genomic_BNSV01000004.1	Plasmid	AA552	AI753	IncN	IncN	000153__NC_019087_00001	MOBF	NC_015599_00019	MPF_T	NC_022375_00024,NC_008612_00190,NC_007682_00044,NC_014368_00014,NC_011617_00041,NC_009131_00030	MOBF	NZ_CP016498	conjugative	Unknown	CALIN	NA	NA	NA	NA	NA	NA	NA
GCA_022207285	Klebsiella pneumoniae	ST37	1	blaIMP-1	GCA_022207285.1_PDT000651341.1_genomic_DAGMMS010000018.1	34919	35656	-	303	51	5685285	Asia	Eastern Asia	Japan	NA	Osaka	SAMD00108724	PRJDB6565	2015	2015-12	shortread	Illumina	NA	human	-	-	GCA_030389275.1_ASM3038927v1_genomic_CP128909.1	Plasmid	AA552	AI753	IncN	IncN	000153__NC_019087_00001	MOBF	NC_015599_00019	MPF_T	NC_009131_00030,NC_011617_00041,NC_014368_00014,NC_007682_00044,NC_008612_00190,NC_022375_00024	MOBF	NZ_CP016498	conjugative	Unknown	CALIN	NA	NA	NA	NA	NA	NA	NA
GCA_012584895	Escherichia coli	ST416	1	blaIMP-6	GCA_012584895.1_PDT000651342.1_genomic_DABBKX010000021.1	17029	17766	-	4	53	5007223	Asia	Eastern Asia	Japan	NA	Osaka	SAMD00108725	PRJDB6565	2015	2015-12	shortread	Illumina	NA	human	-	-	GCA_030389275.1_ASM3038927v1_genomic_CP128909.1	Plasmid	AA552	AI753	IncN	IncN	000153__NC_019087_00001	MOBF	NC_015599_00019	MPF_T	NC_009131_00030,NC_011617_00041,NC_014368_00014,NC_007682_00044,NC_008612_00190,NC_022375_00024	MOBF	NZ_CP016498	conjugative	Unknown	CALIN	NA	NA	NA	NA	NA	NA	NA
GCA_012597415	Escherichia coli	ST10606	1	blaIMP-6	GCA_012597415.1_PDT000651343.1_genomic_DABBLV010000022.1	34637	35374	-	4	82	4954715	Asia	Eastern Asia	Japan	NA	Osaka	SAMD00108726	PRJDB6565	2015	2015-12	shortread	Illumina	NA	human	-	-	GCA_030389275.1_ASM3038927v1_genomic_CP128909.1	Plasmid	AA552	AI753	IncN	IncN	000153__NC_019087_00001	MOBF	NC_015599_00019	MPF_T	NC_009131_00030,NC_011617_00041,NC_014368_00014,NC_007682_00044,NC_008612_00190,NC_022375_00024	MOBF	NZ_CP016498	conjugative	Unknown	CALIN	NA	NA	NA	NA	NA	NA	NA
GCA_022207225	Klebsiella pneumoniae	ST584	1	blaIMP-6	GCA_022207225.1_PDT000651344.1_genomic_DAGMMR010000049.1	683	1420	+	1	84	5578428	Asia	Eastern Asia	Japan	NA	Osaka	SAMD00108727	PRJDB6565	2015	2015-12	shortread	Illumina	NA	human	-	-	GCA_030389275.1_ASM3038927v1_genomic_CP128909.1	Plasmid	AA552	AI753	IncN	IncN	000153__NC_019087_00001	MOBF	NC_015599_00019	MPF_T	NC_009131_00030,NC_011617_00041,NC_014368_00014,NC_007682_00044,NC_008612_00190,NC_022375_00024	MOBF	NZ_CP016498	conjugative	Unknown	CALIN	NA	NA	NA	NA	NA	NA	NA
GCA_010724935	Escherichia coli	ST10605	1	blaIMP-6	GCA_010724935.1_ASM1072493v1_genomic_AP022351.1	264732	265469	+	62	1	4812157	Asia	Eastern Asia	Japan	NA	Osaka	SAMD00108729	PRJDB6565	2015	2015-12	longread/hybrid	Nanopore	NA	human	-	-	NA	Chromosomal	NA	NA	NA	NA	NA	NA	NA	NA	NA	NA	NA	NA	Class 1	Complete	NA	NA	NA	NA	NA	NA	NA
GCA_022207345	Klebsiella pneumoniae	ST528	1	blaIMP-6	GCA_022207345.1_PDT000651346.1_genomic_DAGMMQ010000033.1	4806	5543	-	12	60	5530747	Asia	Eastern Asia	Japan	NA	Osaka	SAMD00108730	PRJDB6565	2015	2015-12	shortread	Illumina	NA	human	-	-	GCA_016587495.1_ASM1658749v1_genomic_BNSV01000004.1	Plasmid	AA552	AI753	IncN	IncN	000153__NC_019087_00001	MOBF	NC_015599_00019	MPF_T	NC_022375_00024,NC_008612_00190,NC_007682_00044,NC_014368_00014,NC_011617_00041,NC_009131_00030	MOBF	NZ_CP016498	conjugative	Unknown	CALIN	NA	NA	NA	NA	NA	NA	NA
GCA_022207085	Klebsiella pneumoniae	ST65	1	blaIMP-6	GCA_022207085.1_PDT000651372.1_genomic_DAGMME010000033.1	47248	47985	-	3	87	5696912	Asia	Eastern Asia	Japan	NA	Osaka	SAMD00108731	PRJDB6565	2015	2015-12	shortread	Illumina	NA	human	-	-	GCA_016587495.1_ASM1658749v1_genomic_BNSV01000004.1	Plasmid	AA552	AI753	IncN	IncN	000153__NC_019087_00001	MOBF	NC_015599_00019	MPF_T	NC_022375_00024,NC_008612_00190,NC_007682_00044,NC_014368_00014,NC_011617_00041,NC_009131_00030	MOBF	NZ_CP016498	conjugative	Unknown	CALIN	NA	NA	NA	NA	NA	NA	NA
GCA_012584635	Escherichia coli	ST131	1	blaIMP-6	GCA_012584635.1_PDT000651347.1_genomic_DABBKW010000027.1	46721	47458	-	3	106	5303808	Asia	Eastern Asia	Japan	NA	Osaka	SAMD00108732	PRJDB6565	2015	2015-12	shortread	Illumina	NA	human	-	-	GCA_016587495.1_ASM1658749v1_genomic_BNSV01000004.1	Plasmid	AA552	AI753	IncN	IncN	000153__NC_019087_00001	MOBF	NC_015599_00019	MPF_T	NC_022375_00024,NC_008612_00190,NC_007682_00044,NC_014368_00014,NC_011617_00041,NC_009131_00030	MOBF	NZ_CP016498	conjugative	Unknown	CALIN	NA	NA	NA	NA	NA	NA	NA
GCA_012584935	Escherichia coli	ST131	1	blaIMP-6	GCA_012584935.1_PDT000651349.1_genomic_DABBKV010000083.1	682	1419	+	1	141	5559237	Asia	Eastern Asia	Japan	NA	Osaka	SAMD00108734	PRJDB6565	2015	2015-12	shortread	Illumina	NA	human	-	-	GCA_030389275.1_ASM3038927v1_genomic_CP128909.1	Plasmid	AA552	AI753	IncN	IncN	000153__NC_019087_00001	MOBF	NC_015599_00019	MPF_T	NC_009131_00030,NC_011617_00041,NC_014368_00014,NC_007682_00044,NC_008612_00190,NC_022375_00024	MOBF	NZ_CP016498	conjugative	Unknown	CALIN	NA	NA	NA	NA	NA	NA	NA
GCA_012584615	Escherichia coli	ST131	1	blaIMP-6	GCA_012584615.1_PDT000651350.1_genomic_DABBKZ010000033.1	25343	26080	-	3	87	5250834	Asia	Eastern Asia	Japan	NA	Osaka	SAMD00108735	PRJDB6565	2015	2015-12	shortread	Illumina	NA	human	-	-	GCA_016587495.1_ASM1658749v1_genomic_BNSV01000004.1	Plasmid	AA552	AI753	IncN	IncN	000153__NC_019087_00001	MOBF	NC_015599_00019	MPF_T	NC_022375_00024,NC_008612_00190,NC_007682_00044,NC_014368_00014,NC_011617_00041,NC_009131_00030	MOBF	NZ_CP016498	conjugative	Unknown	CALIN	NA	NA	NA	NA	NA	NA	NA
GCA_022207265	Klebsiella pneumoniae	ST37	4	blaIMP-6	GCA_022207265.1_PDT000651352.1_genomic_DAGMMN010000023.1	36298	37035	-	3	58	5569001	Asia	Eastern Asia	Japan	NA	Osaka	SAMD00108737	PRJDB6565	2015	2015-12	shortread	Illumina	NA	human	-	-	GCA_016587495.1_ASM1658749v1_genomic_BNSV01000004.1	Plasmid	AA552	AI753	IncN	IncN	000153__NC_019087_00001	MOBF	NC_015599_00019	MPF_T	NC_022375_00024,NC_008612_00190,NC_007682_00044,NC_014368_00014,NC_011617_00041,NC_009131_00030	MOBF	NZ_CP016498	conjugative	Unknown	CALIN	NA	NA	NA	NA	NA	NA	NA
GCA_022207305	Klebsiella pneumoniae	ST6150	1	blaIMP-6	GCA_022207305.1_PDT000651353.1_genomic_DAGMMM010000034.1	36117	36854	-	3	86	5807322	Asia	Eastern Asia	Japan	NA	Osaka	SAMD00108738	PRJDB6565	2015	2015-12	shortread	Illumina	NA	human	-	-	GCA_016587495.1_ASM1658749v1_genomic_BNSV01000004.1	Plasmid	AA552	AI753	IncN	IncN	000153__NC_019087_00001	MOBF	NC_015599_00019	MPF_T	NC_022375_00024,NC_008612_00190,NC_007682_00044,NC_014368_00014,NC_011617_00041,NC_009131_00030	MOBF	NZ_CP016498	conjugative	Unknown	CALIN	NA	NA	NA	NA	NA	NA	NA
GCA_022207065	Klebsiella pneumoniae	ST37	1	blaIMP-6	GCA_022207065.1_PDT000651373.1_genomic_DAGMLX010000033.1	3457	4194	+	47	62	5572790	Asia	Eastern Asia	Japan	NA	Osaka	SAMD00108739	PRJDB6565	2015	2015-12	shortread	Illumina	NA	human	-	-	GCA_016587495.1_ASM1658749v1_genomic_BNSV01000004.1	Plasmid	AA552	AI753	IncN	IncN	000153__NC_019087_00001	MOBF	NC_015599_00019	MPF_T	NC_022375_00024,NC_008612_00190,NC_007682_00044,NC_014368_00014,NC_011617_00041,NC_009131_00030	MOBF	NZ_CP016498	conjugative	Class 1	Complete	NA	NA	NA	NA	NA	NA	NA
GCA_022276205	Klebsiella pneumoniae	ST17	1	blaIMP-6	GCA_022276205.1_PDT000432069.1_genomic_DAGQQU010000032.1	22898	23635	-	3	102	5953063	Asia	Eastern Asia	Japan	NA	Osaka	SAMD00108741	PRJDB6565	2015	2015-12	shortread	Illumina	NA	human	-	-	GCA_016587495.1_ASM1658749v1_genomic_BNSV01000004.1	Plasmid	AA552	AI753	IncN	IncN	000153__NC_019087_00001	MOBF	NC_015599_00019	MPF_T	NC_022375_00024,NC_008612_00190,NC_007682_00044,NC_014368_00014,NC_011617_00041,NC_009131_00030	MOBF	NZ_CP016498	conjugative	Unknown	CALIN	NA	NA	NA	NA	NA	NA	NA
GCA_022207045	Klebsiella pneumoniae	ST45	2	blaIMP-6	GCA_022207045.1_PDT000651374.1_genomic_DAGMMF010000032.1	979	1716	-	37	94	5613562	Asia	Eastern Asia	Japan	NA	Osaka	SAMD00108742	PRJDB6565	2015	2015-12	shortread	Illumina	NA	human	-	-	GCA_030389275.1_ASM3038927v1_genomic_CP128909.1	Plasmid	AA552	AI753	IncN	IncN	000153__NC_019087_00001	MOBF	NC_015599_00019	MPF_T	NC_009131_00030,NC_011617_00041,NC_014368_00014,NC_007682_00044,NC_008612_00190,NC_022375_00024	MOBF	NZ_CP016498	conjugative	Unknown	CALIN	NA	NA	NA	NA	NA	NA	NA
GCA_012584835	Escherichia coli	ST131	1	blaIMP-6	GCA_012584835.1_PDT000651355.1_genomic_DABBLA010000032.1	34653	35390	-	4	136	5511829	Asia	Eastern Asia	Japan	NA	Osaka	SAMD00108743	PRJDB6565	2015	2015-12	shortread	Illumina	NA	human	-	-	GCA_030389275.1_ASM3038927v1_genomic_CP128909.1	Plasmid	AA552	AI753	IncN	IncN	000153__NC_019087_00001	MOBF	NC_015599_00019	MPF_T	NC_009131_00030,NC_011617_00041,NC_014368_00014,NC_007682_00044,NC_008612_00190,NC_022375_00024	MOBF	NZ_CP016498	conjugative	Unknown	CALIN	NA	NA	NA	NA	NA	NA	NA
GCA_022276145	Klebsiella pneumoniae	ST45	2	blaIMP-6	GCA_022276145.1_PDT000432070.1_genomic_DAGQQQ010000036.1	1236	1973	-	24	96	5616405	Asia	Eastern Asia	Japan	NA	Osaka	SAMD00108744	PRJDB6565	2015	2015-12	shortread	Illumina	NA	human	-	-	GCA_030389275.1_ASM3038927v1_genomic_CP128909.1	Plasmid	AA552	AI753	IncN	IncN	000153__NC_019087_00001	MOBF	NC_015599_00019	MPF_T	NC_009131_00030,NC_011617_00041,NC_014368_00014,NC_007682_00044,NC_008612_00190,NC_022375_00024	MOBF	NZ_CP016498	conjugative	Unknown	CALIN	NA	NA	NA	NA	NA	NA	NA
GCA_022207185	Klebsiella pneumoniae	ST15	1	blaIMP-6	GCA_022207185.1_PDT000651356.1_genomic_DAGMMJ010000056.1	683	1420	+	1	101	5855350	Asia	Eastern Asia	Japan	NA	Osaka	SAMD00108745	PRJDB6565	2015	2015-12	shortread	Illumina	NA	human	-	-	NA	Unclassified molecule	NA	NA	NA	NA	NA	NA	NA	NA	NA	NA	NA	NA	Unknown	CALIN	NA	NA	NA	NA	NA	NA	NA
GCA_012597455	Escherichia coli	ST131	3	blaIMP-6	GCA_012597455.1_PDT000651357.1_genomic_DABBLX010000074.1	683	1420	+	1	132	5244230	Asia	Eastern Asia	Japan	NA	Osaka	SAMD00108746	PRJDB6565	2015	2015-12	shortread	Illumina	NA	human	-	-	GCA_030389275.1_ASM3038927v1_genomic_CP128909.1	Plasmid	AA552	AI753	IncN	IncN	000153__NC_019087_00001	MOBF	NC_015599_00019	MPF_T	NC_009131_00030,NC_011617_00041,NC_014368_00014,NC_007682_00044,NC_008612_00190,NC_022375_00024	MOBF	NZ_CP016498	conjugative	Unknown	CALIN	NA	NA	NA	NA	NA	NA	NA
GCA_012585695	Escherichia coli	ST131	1	blaIMP-6	GCA_012585695.1_PDT000651375.1_genomic_DABBKP010000029.1	36105	36842	-	3	87	5169442	Asia	Eastern Asia	Japan	NA	Osaka	SAMD00108747	PRJDB6565	2015	2015-12	shortread	Illumina	NA	human	-	-	GCA_016587495.1_ASM1658749v1_genomic_BNSV01000004.1	Plasmid	AA552	AI753	IncN	IncN	000153__NC_019087_00001	MOBF	NC_015599_00019	MPF_T	NC_022375_00024,NC_008612_00190,NC_007682_00044,NC_014368_00014,NC_011617_00041,NC_009131_00030	MOBF	NZ_CP016498	conjugative	Unknown	CALIN	NA	NA	NA	NA	NA	NA	NA
GCA_022207025	Klebsiella pneumoniae	ST107	1	blaIMP-6	GCA_022207025.1_PDT000651376.1_genomic_DAGMMC010000024.1	34649	35386	-	4	67	5402608	Asia	Eastern Asia	Japan	NA	Osaka	SAMD00108748	PRJDB6565	2015	2015-12	shortread	Illumina	NA	human	-	-	GCA_030389275.1_ASM3038927v1_genomic_CP128909.1	Plasmid	AA552	AI753	IncN	IncN	000153__NC_019087_00001	MOBF	NC_015599_00019	MPF_T	NC_009131_00030,NC_011617_00041,NC_014368_00014,NC_007682_00044,NC_008612_00190,NC_022375_00024	MOBF	NZ_CP016498	conjugative	Unknown	CALIN	NA	NA	NA	NA	NA	NA	NA
GCA_012585155	Escherichia coli	ST131	3	blaIMP-6	GCA_012585155.1_PDT000651358.1_genomic_DABBKU010000028.1	36111	36848	-	3	82	5140086	Asia	Eastern Asia	Japan	NA	Osaka	SAMD00108749	PRJDB6565	2015	2015-12	shortread	Illumina	NA	human	-	-	GCA_016587495.1_ASM1658749v1_genomic_BNSV01000004.1	Plasmid	AA552	AI753	IncN	IncN	000153__NC_019087_00001	MOBF	NC_015599_00019	MPF_T	NC_022375_00024,NC_008612_00190,NC_007682_00044,NC_014368_00014,NC_011617_00041,NC_009131_00030	MOBF	NZ_CP016498	conjugative	Unknown	CALIN	NA	NA	NA	NA	NA	NA	NA
GCA_022207165	Klebsiella pneumoniae	ST12	1	blaIMP-6	GCA_022207165.1_PDT000651359.1_genomic_DAGMMI010000036.1	36294	37031	-	3	150	5753420	Asia	Eastern Asia	Japan	NA	Osaka	SAMD00108750	PRJDB6565	2015	2015-12	shortread	Illumina	NA	human	-	-	GCA_016587495.1_ASM1658749v1_genomic_BNSV01000004.1	Plasmid	AA552	AI753	IncN	IncN	000153__NC_019087_00001	MOBF	NC_015599_00019	MPF_T	NC_022375_00024,NC_008612_00190,NC_007682_00044,NC_014368_00014,NC_011617_00041,NC_009131_00030	MOBF	NZ_CP016498	conjugative	Unknown	CALIN	NA	NA	NA	NA	NA	NA	NA
GCA_022207145	Klebsiella pneumoniae	ST37	1	blaIMP-6	GCA_022207145.1_PDT000651360.1_genomic_DAGMMH010000030.1	36117	36854	-	3	71	5585454	Asia	Eastern Asia	Japan	NA	Osaka	SAMD00108751	PRJDB6565	2015	2015-12	shortread	Illumina	NA	human	-	-	GCA_016587495.1_ASM1658749v1_genomic_BNSV01000004.1	Plasmid	AA552	AI753	IncN	IncN	000153__NC_019087_00001	MOBF	NC_015599_00019	MPF_T	NC_022375_00024,NC_008612_00190,NC_007682_00044,NC_014368_00014,NC_011617_00041,NC_009131_00030	MOBF	NZ_CP016498	conjugative	Unknown	CALIN	NA	NA	NA	NA	NA	NA	NA
GCA_012597515	Escherichia coli	ST131	1	blaIMP-6	GCA_012597515.1_PDT000651377.1_genomic_DABBLW010000026.1	36113	36850	-	3	123	5212447	Asia	Eastern Asia	Japan	NA	Osaka	SAMD00108752	PRJDB6565	2015	2015-12	shortread	Illumina	NA	human	-	-	GCA_016587495.1_ASM1658749v1_genomic_BNSV01000004.1	Plasmid	AA552	AI753	IncN	IncN	000153__NC_019087_00001	MOBF	NC_015599_00019	MPF_T	NC_022375_00024,NC_008612_00190,NC_007682_00044,NC_014368_00014,NC_011617_00041,NC_009131_00030	MOBF	NZ_CP016498	conjugative	Unknown	CALIN	NA	NA	NA	NA	NA	NA	NA
GCA_022207005	Klebsiella pneumoniae	ST37	1	blaIMP-6	GCA_022207005.1_PDT000651378.1_genomic_DAGMMA010000033.1	7456	8193	-	63	65	5574504	Asia	Eastern Asia	Japan	NA	Osaka	SAMD00108753	PRJDB6565	2015	2015-12	shortread	Illumina	NA	human	-	-	GCA_030389275.1_ASM3038927v1_genomic_CP128909.1	Plasmid	AA552	AI753	IncN	IncN	000153__NC_019087_00001	MOBF	NC_015599_00019	MPF_T	NC_009131_00030,NC_011617_00041,NC_014368_00014,NC_007682_00044,NC_008612_00190,NC_022375_00024	MOBF	NZ_CP016498	conjugative	Unknown	CALIN	NA	NA	NA	NA	NA	NA	NA
GCA_012584855	Escherichia coli	ST131	2	blaIMP-6	GCA_012584855.1_PDT000651361.1_genomic_DABBKT010000060.1	683	1420	+	1	96	5149285	Asia	Eastern Asia	Japan	NA	Osaka	SAMD00108754	PRJDB6565	2015	2015-12	shortread	Illumina	NA	human	-	-	NA	Unclassified molecule	NA	NA	NA	NA	NA	NA	NA	NA	NA	NA	NA	NA	Unknown	CALIN	NA	NA	NA	NA	NA	NA	NA
GCA_012585115	Escherichia coli	ST131	2	blaIMP-6	GCA_012585115.1_PDT000651379.1_genomic_DABBKM010000062.1	683	1420	+	1	89	5145796	Asia	Eastern Asia	Japan	NA	Osaka	SAMD00108755	PRJDB6565	2015	2015-12	shortread	Illumina	NA	human	-	-	NA	Unclassified molecule	NA	NA	NA	NA	NA	NA	NA	NA	NA	NA	NA	NA	Unknown	CALIN	NA	NA	NA	NA	NA	NA	NA
GCA_012584695	Escherichia coli	ST131	2	blaIMP-6	GCA_012584695.1_PDT000651362.1_genomic_DABBKS010000045.1	2332	3069	-	21	85	5060046	Asia	Eastern Asia	Japan	NA	Osaka	SAMD00108756	PRJDB6565	2015	2015-12	shortread	Illumina	NA	human	-	-	GCA_030183345.1_hybrid_2	Plasmid	AA861	AJ282	IncC,IncFIA,IncFIA,IncFIA,IncFIB	IncC:IncFIA:IncFIB	000092__CP025470,AF250878,000136__AP014877_00014,MK878891_00042,000095__NZ_CP014273_00094	MOBF,MOBH,MOBH	NC_017627_00068,NC_012885_00072,NC_012690_00071	MPF_F	NC_022651_00077,NC_010409_00124,NC_019094_00090,NC_017639_00094,NC_007675_00027,NC_017639_00100,NC_018966_00040,NC_010488_00021,NC_009837_00049,NC_009140_00071,NC_014170_00023,NC_012885_00083,NC_016974_00085,NC_012885_00091,NC_023291_00077,NC_012885_00167,NC_008612_00190,NC_013437_00116,NC_012885_00088,08-5333_00200	MOBF,MOBH	CP000430,JQ319772	conjugative	Unknown	CALIN	NA	NA	NA	NA	NA	NA	NA
GCA_012585815	Escherichia coli	ST131	1	blaIMP-6	GCA_012585815.1_PDT000651380.1_genomic_DABBKN010000045.1	8556	9293	-	65	124	5314868	Asia	Eastern Asia	Japan	NA	Osaka	SAMD00108757	PRJDB6565	2015	2015-12	shortread	Illumina	NA	human	-	-	GCA_030183345.1_hybrid_2	Plasmid	AA861	AJ282	IncC,IncFIA,IncFIA,IncFIA,IncFIB	IncC:IncFIA:IncFIB	000092__CP025470,AF250878,000136__AP014877_00014,MK878891_00042,000095__NZ_CP014273_00094	MOBF,MOBH,MOBH	NC_017627_00068,NC_012885_00072,NC_012690_00071	MPF_F	NC_022651_00077,NC_010409_00124,NC_019094_00090,NC_017639_00094,NC_007675_00027,NC_017639_00100,NC_018966_00040,NC_010488_00021,NC_009837_00049,NC_009140_00071,NC_014170_00023,NC_012885_00083,NC_016974_00085,NC_012885_00091,NC_023291_00077,NC_012885_00167,NC_008612_00190,NC_013437_00116,NC_012885_00088,08-5333_00200	MOBF,MOBH	CP000430,JQ319772	conjugative	Class 1	Complete	NA	NA	NA	NA	NA	NA	NA
GCA_022207125	Klebsiella pneumoniae	ST37	1	blaIMP-6	GCA_022207125.1_PDT000651363.1_genomic_DAGMMD010000025.1	36113	36850	-	3	57	5577657	Asia	Eastern Asia	Japan	NA	Osaka	SAMD00108758	PRJDB6565	2015	2015-12	shortread	Illumina	NA	human	-	-	GCA_016587495.1_ASM1658749v1_genomic_BNSV01000004.1	Plasmid	AA552	AI753	IncN	IncN	000153__NC_019087_00001	MOBF	NC_015599_00019	MPF_T	NC_022375_00024,NC_008612_00190,NC_007682_00044,NC_014368_00014,NC_011617_00041,NC_009131_00030	MOBF	NZ_CP016498	conjugative	Unknown	CALIN	NA	NA	NA	NA	NA	NA	NA
DRR122529	Klebsiella quasipneumoniae	ST1740	1	blaIMP-14	DRR122529_42	597	1334	-	3	106	5727006	Asia	South-Eastern Asia	Thailand	NA	Surin	SAMD00108847	PRJDB5929	2016	42524	shortread	Illumina	NA	human	-	-	NA	Unclassified molecule	NA	NA	NA	NA	NA	NA	NA	NA	NA	NA	NA	NA	Unknown	CALIN	NA	NA	NA	NA	NA	NA	NA
DRR122202	Enterobacter hormaechei	ST93	1	blaIMP-14	DRR122202_90	13	750	+	3	139	5327513	Asia	South-Eastern Asia	Thailand	NA	Bangkok	SAMD00111740	PRJDB5929	2013	41568	shortread	Illumina	NA	human	-	-	GCA_030186855.1_hybrid_2	Plasmid	AA860	AJ266	IncC,IncFIB	IncC:IncFIB	000092__CP025470,000101__NZ_CP012345_00042	MOBH,MOBH	NC_012885_00072,NC_012690_00071	MPF_F	NC_009140_00071,NC_014170_00023,NC_012885_00083,NC_016974_00085,NC_012885_00091,NC_023291_00077,NC_021501_00097,NC_012885_00167,NC_008612_00190,NC_012885_00088	MOBH	JQ319772	conjugative	Unknown	CALIN	NA	NA	NA	NA	NA	NA	NA
DRR122207	Enterobacter hormaechei	ST93	1	blaIMP-14	DRR122207_85	1598	2335	-	2	172	5457255	Asia	South-Eastern Asia	Thailand	NA	Bangkok	SAMD00111745	PRJDB5929	2014	41771	shortread	Illumina	NA	human	-	-	GCA_905331255.2_AI2992v5_cpp_genomic_OW969603.1	Plasmid	AB071	AJ631	Rep 2335	Rep 2335	KU302809_00001	-	-	-	-	MOBP	CP001388	mobilizable	Unknown	CALIN	NA	NA	NA	NA	NA	NA	NA
DRR122208	Enterobacter hormaechei	ST93	1	blaIMP-14	DRR122208_77	13	750	+	2	161	5509440	Asia	South-Eastern Asia	Thailand	NA	Bangkok	SAMD00111746	PRJDB5929	2015	42023	shortread	Illumina	NA	human	-	-	GCA_905331255.2_AI2992v5_cpp_genomic_OW969603.1	Plasmid	AB071	AJ631	Rep 2335	Rep 2335	KU302809_00001	-	-	-	-	MOBP	CP001388	mobilizable	Unknown	CALIN	NA	NA	NA	NA	NA	NA	NA
GCA_003112795	Klebsiella pneumoniae	ST34	1	blaIMP-1	GCA_003112795.1_ASM311279v1_genomic_BFEB01000032.1	33156	33893	-	35	273	5660542	Asia	Eastern Asia	Japan	NA	NA	SAMD00114665	PRJDB6872	2014	41763	shortread	NA	NA	human	-	-	GCA_030389315.1_ASM3038931v1_genomic_CP128918.1	Plasmid	AA552	AI753	IncN	IncN	000153__NC_019087_00001	MOBF	NC_015599_00019	MPF_T	NC_009131_00030,NC_011617_00041,NC_014368_00014,NC_007682_00044,NC_008612_00190,NC_022375_00024	MOBF	NZ_CP016498	conjugative	Unknown	CALIN	NA	NA	NA	NA	NA	NA	NA
GCA_003115355	Klebsiella pneumoniae	ST34	1	blaIMP-1	GCA_003115355.1_ASM311535v1_genomic_BFEC01000010.1	3554	4291	+	45	298	5527340	Asia	Eastern Asia	Japan	NA	NA	SAMD00114666	PRJDB6872	2014	41768	shortread	NA	NA	human	-	-	GCA_030389315.1_ASM3038931v1_genomic_CP128918.1	Plasmid	AA552	AI753	IncN	IncN	000153__NC_019087_00001	MOBF	NC_015599_00019	MPF_T	NC_009131_00030,NC_011617_00041,NC_014368_00014,NC_007682_00044,NC_008612_00190,NC_022375_00024	MOBF	NZ_CP016498	conjugative	Class 1	Complete	NA	NA	NA	NA	NA	NA	NA
GCA_003115375	Klebsiella pneumoniae	ST34	1	blaIMP-1	GCA_003115375.1_ASM311537v1_genomic_BFED01000014.1	33023	33760	-	35	299	5535587	Asia	Eastern Asia	Japan	NA	NA	SAMD00114667	PRJDB6872	2014	41774	shortread	NA	NA	human	-	-	GCA_030389315.1_ASM3038931v1_genomic_CP128918.1	Plasmid	AA552	AI753	IncN	IncN	000153__NC_019087_00001	MOBF	NC_015599_00019	MPF_T	NC_009131_00030,NC_011617_00041,NC_014368_00014,NC_007682_00044,NC_008612_00190,NC_022375_00024	MOBF	NZ_CP016498	conjugative	Unknown	CALIN	NA	NA	NA	NA	NA	NA	NA
GCA_003115395	Klebsiella pneumoniae	ST34	1	blaIMP-1	GCA_003115395.1_ASM311539v1_genomic_BFEE01000013.1	34328	35065	-	35	162	5582785	Asia	Eastern Asia	Japan	NA	NA	SAMD00114668	PRJDB6872	2014	41774	shortread	NA	NA	human	-	-	GCA_030389235.1_ASM3038923v1_genomic_CP128890.1	Plasmid	AA552	AI753	IncN	IncN	000153__NC_019087_00001	MOBF	NC_015599_00019	MPF_T	NC_009131_00030,NC_011617_00041,NC_014368_00014,NC_007682_00044,NC_008612_00190,NC_022375_00024	MOBF	NZ_CP016498	conjugative	Unknown	CALIN	NA	NA	NA	NA	NA	NA	NA
GCA_003115415	Klebsiella pneumoniae	ST7	1	blaIMP-1	GCA_003115415.1_ASM311541v1_genomic_BFEF01000011.1	46775	47512	-	35	172	5534472	Asia	Eastern Asia	Japan	NA	NA	SAMD00114669	PRJDB6872	2014	41774	shortread	NA	NA	human	-	-	GCA_030389235.1_ASM3038923v1_genomic_CP128890.1	Plasmid	AA552	AI753	IncN	IncN	000153__NC_019087_00001	MOBF	NC_015599_00019	MPF_T	NC_009131_00030,NC_011617_00041,NC_014368_00014,NC_007682_00044,NC_008612_00190,NC_022375_00024	MOBF	NZ_CP016498	conjugative	Unknown	CALIN	NA	NA	NA	NA	NA	NA	NA
GCA_003115435	Klebsiella pneumoniae	ST7	1	blaIMP-1	GCA_003115435.1_ASM311543v1_genomic_BFEG01000012.1	45033	45770	-	35	119	5553936	Asia	Eastern Asia	Japan	NA	NA	SAMD00114670	PRJDB6872	2014	41774	shortread	NA	NA	human	-	-	GCA_030389315.1_ASM3038931v1_genomic_CP128918.1	Plasmid	AA552	AI753	IncN	IncN	000153__NC_019087_00001	MOBF	NC_015599_00019	MPF_T	NC_009131_00030,NC_011617_00041,NC_014368_00014,NC_007682_00044,NC_008612_00190,NC_022375_00024	MOBF	NZ_CP016498	conjugative	Unknown	CALIN	NA	NA	NA	NA	NA	NA	NA
GCA_003115455	Klebsiella pneumoniae	ST34	1	blaIMP-1	GCA_003115455.1_ASM311545v1_genomic_BFEH01000007.1	3839	4576	+	45	219	5590216	Asia	Eastern Asia	Japan	NA	NA	SAMD00114671	PRJDB6872	2014	41774	shortread	NA	NA	human	-	-	GCA_030389235.1_ASM3038923v1_genomic_CP128890.1	Plasmid	AA552	AI753	IncN	IncN	000153__NC_019087_00001	MOBF	NC_015599_00019	MPF_T	NC_009131_00030,NC_011617_00041,NC_014368_00014,NC_007682_00044,NC_008612_00190,NC_022375_00024	MOBF	NZ_CP016498	conjugative	Class 1	Complete	NA	NA	NA	NA	NA	NA	NA
GCA_003115475	Klebsiella pneumoniae	ST34	1	blaIMP-1	GCA_003115475.2_ASM311547v2_genomic_AP018557.1	15882	16619	+	171	235	5615504	Asia	Eastern Asia	Japan	NA	NA	SAMD00114672	PRJDB6872	2014	41774	shortread	Illumina	NA	human	-	-	GCA_030389185.1_ASM3038918v1_genomic_CP128894.1	Plasmid	AA552	AI753	IncN	IncN	000153__NC_019087_00001	MOBF	NC_015599_00019	MPF_T	NC_009131_00030,NC_011617_00041,NC_014368_00014,NC_007682_00044,NC_008612_00190,NC_022375_00024	MOBF	NZ_CP016498	conjugative	Class 1	Complete	NA	NA	NA	NA	NA	NA	NA
GCA_003115495	Klebsiella pneumoniae	ST34	1	blaIMP-1	GCA_003115495.1_ASM311549v1_genomic_BFEJ01000018.1	46810	47547	-	35	294	5531279	Asia	Eastern Asia	Japan	NA	NA	SAMD00114673	PRJDB6872	2014	41780	shortread	NA	NA	human	-	-	GCA_030389235.1_ASM3038923v1_genomic_CP128890.1	Plasmid	AA552	AI753	IncN	IncN	000153__NC_019087_00001	MOBF	NC_015599_00019	MPF_T	NC_009131_00030,NC_011617_00041,NC_014368_00014,NC_007682_00044,NC_008612_00190,NC_022375_00024	MOBF	NZ_CP016498	conjugative	Unknown	CALIN	NA	NA	NA	NA	NA	NA	NA
GCA_003115515	Klebsiella pneumoniae	ST34	1	blaIMP-1	GCA_003115515.1_ASM311551v1_genomic_BFEK01000028.1	3465	4202	+	45	168	5600025	Asia	Eastern Asia	Japan	NA	NA	SAMD00114674	PRJDB6872	2014	41780	shortread	NA	NA	human	-	-	GCA_030389235.1_ASM3038923v1_genomic_CP128890.1	Plasmid	AA552	AI753	IncN	IncN	000153__NC_019087_00001	MOBF	NC_015599_00019	MPF_T	NC_009131_00030,NC_011617_00041,NC_014368_00014,NC_007682_00044,NC_008612_00190,NC_022375_00024	MOBF	NZ_CP016498	conjugative	Class 1	Complete	NA	NA	NA	NA	NA	NA	NA
GCA_003115535	Klebsiella pneumoniae	ST34	1	blaIMP-1	GCA_003115535.1_ASM311553v1_genomic_BFEL01000012.1	46791	47528	-	35	265	5564466	Asia	Eastern Asia	Japan	NA	NA	SAMD00114675	PRJDB6872	2014	41794	shortread	NA	NA	human	-	-	GCA_030389235.1_ASM3038923v1_genomic_CP128890.1	Plasmid	AA552	AI753	IncN	IncN	000153__NC_019087_00001	MOBF	NC_015599_00019	MPF_T	NC_009131_00030,NC_011617_00041,NC_014368_00014,NC_007682_00044,NC_008612_00190,NC_022375_00024	MOBF	NZ_CP016498	conjugative	Unknown	CALIN	NA	NA	NA	NA	NA	NA	NA
GCA_003115555	Klebsiella pneumoniae	ST34	1	blaIMP-1	GCA_003115555.1_ASM311555v1_genomic_BFEM01000018.1	44719	45456	-	35	197	5692261	Asia	Eastern Asia	Japan	NA	NA	SAMD00114676	PRJDB6872	2014	41785	shortread	NA	human	clinical	-	-	GCA_030389215.1_ASM3038921v1_genomic_CP128882.1	Plasmid	AA552	AI753	IncN	IncN	000153__NC_019087_00001	MOBF	NC_015599_00019	MPF_T	NC_009131_00030,NC_011617_00041,NC_014368_00014,NC_007682_00044,NC_008612_00190,NC_022375_00024	MOBF	NZ_CP016498	conjugative	Unknown	CALIN	NA	NA	NA	NA	NA	NA	NA
GCA_003115575	Klebsiella pneumoniae	ST359	1	blaIMP-1	GCA_003115575.1_ASM311557v1_genomic_BFEN01000030.1	12937	13674	+	228	166	5646423	Asia	Eastern Asia	Japan	NA	NA	SAMD00114677	PRJDB6872	2014	41803	shortread	NA	human	clinical	-	-	GCA_030389235.1_ASM3038923v1_genomic_CP128890.1	Plasmid	AA552	AI753	IncN	IncN	000153__NC_019087_00001	MOBF	NC_015599_00019	MPF_T	NC_009131_00030,NC_011617_00041,NC_014368_00014,NC_007682_00044,NC_008612_00190,NC_022375_00024	MOBF	NZ_CP016498	conjugative	Class 1	Complete	NA	NA	NA	NA	NA	NA	NA
GCA_003115595	Klebsiella pneumoniae	ST359	1	blaIMP-1	GCA_003115595.1_ASM311559v1_genomic_BFEO01000063.1	3398	4135	+	45	259	5697420	Asia	Eastern Asia	Japan	NA	NA	SAMD00114678	PRJDB6872	2014	41803	shortread	NA	human	clinical	-	-	GCA_030389235.1_ASM3038923v1_genomic_CP128890.1	Plasmid	AA552	AI753	IncN	IncN	000153__NC_019087_00001	MOBF	NC_015599_00019	MPF_T	NC_009131_00030,NC_011617_00041,NC_014368_00014,NC_007682_00044,NC_008612_00190,NC_022375_00024	MOBF	NZ_CP016498	conjugative	Class 1	Complete	NA	NA	NA	NA	NA	NA	NA
GCA_003115615	Klebsiella pneumoniae	ST34	1	blaIMP-1	GCA_003115615.1_ASM311561v1_genomic_BFEP01000031.1	34372	35109	-	35	161	5591468	Asia	Eastern Asia	Japan	NA	NA	SAMD00114679	PRJDB6872	2014	41801	shortread	NA	NA	human	-	-	GCA_030389235.1_ASM3038923v1_genomic_CP128890.1	Plasmid	AA552	AI753	IncN	IncN	000153__NC_019087_00001	MOBF	NC_015599_00019	MPF_T	NC_009131_00030,NC_011617_00041,NC_014368_00014,NC_007682_00044,NC_008612_00190,NC_022375_00024	MOBF	NZ_CP016498	conjugative	Unknown	CALIN	NA	NA	NA	NA	NA	NA	NA
GCA_003115635	Klebsiella pneumoniae	ST34	1	blaIMP-1	GCA_003115635.1_ASM311563v1_genomic_BFEQ01000015.1	46821	47558	-	35	244	5654616	Asia	Eastern Asia	Japan	NA	NA	SAMD00114680	PRJDB6872	2014	41801	shortread	NA	NA	human	-	-	GCA_030389235.1_ASM3038923v1_genomic_CP128890.1	Plasmid	AA552	AI753	IncN	IncN	000153__NC_019087_00001	MOBF	NC_015599_00019	MPF_T	NC_009131_00030,NC_011617_00041,NC_014368_00014,NC_007682_00044,NC_008612_00190,NC_022375_00024	MOBF	NZ_CP016498	conjugative	Unknown	CALIN	NA	NA	NA	NA	NA	NA	NA
GCA_003115655	Klebsiella pneumoniae	ST34	1	blaIMP-1	GCA_003115655.1_ASM311565v1_genomic_BFER01000009.1	46768	47505	-	35	548	5398906	Asia	Eastern Asia	Japan	NA	NA	SAMD00114681	PRJDB6872	2014	41836	shortread	NA	NA	human	-	-	GCA_030389235.1_ASM3038923v1_genomic_CP128890.1	Plasmid	AA552	AI753	IncN	IncN	000153__NC_019087_00001	MOBF	NC_015599_00019	MPF_T	NC_009131_00030,NC_011617_00041,NC_014368_00014,NC_007682_00044,NC_008612_00190,NC_022375_00024	MOBF	NZ_CP016498	conjugative	Unknown	CALIN	NA	NA	NA	NA	NA	NA	NA
GCA_003115675	Klebsiella pneumoniae	ST34	1	blaIMP-1	GCA_003115675.1_ASM311567v1_genomic_BFES01000004.1	3228	3965	+	45	525	5453946	Asia	Eastern Asia	Japan	NA	NA	SAMD00114682	PRJDB6872	2014	41843	shortread	NA	NA	human	-	-	GCA_030389235.1_ASM3038923v1_genomic_CP128890.1	Plasmid	AA552	AI753	IncN	IncN	000153__NC_019087_00001	MOBF	NC_015599_00019	MPF_T	NC_009131_00030,NC_011617_00041,NC_014368_00014,NC_007682_00044,NC_008612_00190,NC_022375_00024	MOBF	NZ_CP016498	conjugative	Class 1	Complete	NA	NA	NA	NA	NA	NA	NA
GCA_003115695	Klebsiella pneumoniae	ST34	1	blaIMP-1	GCA_003115695.1_ASM311569v1_genomic_BFET01000014.1	33022	33759	-	35	549	5407367	Asia	Eastern Asia	Japan	NA	NA	SAMD00114683	PRJDB6872	2014	41857	shortread	NA	NA	human	-	-	GCA_030389235.1_ASM3038923v1_genomic_CP128890.1	Plasmid	AA552	AI753	IncN	IncN	000153__NC_019087_00001	MOBF	NC_015599_00019	MPF_T	NC_009131_00030,NC_011617_00041,NC_014368_00014,NC_007682_00044,NC_008612_00190,NC_022375_00024	MOBF	NZ_CP016498	conjugative	Unknown	CALIN	NA	NA	NA	NA	NA	NA	NA
GCA_003115715	Klebsiella pneumoniae	ST34	1	blaIMP-1	GCA_003115715.1_ASM311571v1_genomic_BFEU01000002.1	3536	4273	+	45	243	5816480	Asia	Eastern Asia	Japan	NA	NA	SAMD00114684	PRJDB6872	2014	41857	shortread	NA	NA	human	-	-	GCA_030389235.1_ASM3038923v1_genomic_CP128890.1	Plasmid	AA552	AI753	IncN	IncN	000153__NC_019087_00001	MOBF	NC_015599_00019	MPF_T	NC_009131_00030,NC_011617_00041,NC_014368_00014,NC_007682_00044,NC_008612_00190,NC_022375_00024	MOBF	NZ_CP016498	conjugative	Class 1	Complete	NA	NA	NA	NA	NA	NA	NA
GCA_003115735	Klebsiella pneumoniae	ST34	1	blaIMP-1	GCA_003115735.1_ASM311573v1_genomic_BFEV01000032.1	7133	7870	-	84	273	5527576	Asia	Eastern Asia	Japan	NA	NA	SAMD00114685	PRJDB6872	2014	41857	shortread	NA	NA	human	-	-	GCA_030389235.1_ASM3038923v1_genomic_CP128890.1	Plasmid	AA552	AI753	IncN	IncN	000153__NC_019087_00001	MOBF	NC_015599_00019	MPF_T	NC_009131_00030,NC_011617_00041,NC_014368_00014,NC_007682_00044,NC_008612_00190,NC_022375_00024	MOBF	NZ_CP016498	conjugative	Unknown	CALIN	NA	NA	NA	NA	NA	NA	NA
GCA_003115755	Klebsiella pneumoniae	ST34	1	blaIMP-1	GCA_003115755.1_ASM311575v1_genomic_BFEW01000014.1	3361	4098	+	45	408	5499809	Asia	Eastern Asia	Japan	NA	NA	SAMD00114686	PRJDB6872	2014	41863	shortread	NA	NA	human	-	-	GCA_030389235.1_ASM3038923v1_genomic_CP128890.1	Plasmid	AA552	AI753	IncN	IncN	000153__NC_019087_00001	MOBF	NC_015599_00019	MPF_T	NC_009131_00030,NC_011617_00041,NC_014368_00014,NC_007682_00044,NC_008612_00190,NC_022375_00024	MOBF	NZ_CP016498	conjugative	Class 1	Complete	NA	NA	NA	NA	NA	NA	NA
GCA_003116205	Klebsiella pneumoniae	STNA	1	blaIMP-1	GCA_003116205.1_ASM311620v1_genomic_BFEX01000003.1	46727	47464	-	35	223	5449316	Asia	Eastern Asia	Japan	NA	NA	SAMD00114687	PRJDB6872	2014	41871	shortread	NA	NA	human	-	-	GCA_030389235.1_ASM3038923v1_genomic_CP128890.1	Plasmid	AA552	AI753	IncN	IncN	000153__NC_019087_00001	MOBF	NC_015599_00019	MPF_T	NC_009131_00030,NC_011617_00041,NC_014368_00014,NC_007682_00044,NC_008612_00190,NC_022375_00024	MOBF	NZ_CP016498	conjugative	Unknown	CALIN	NA	NA	NA	NA	NA	NA	NA
GCA_003116225	Klebsiella pneumoniae	STNA	1	blaIMP-1	GCA_003116225.1_ASM311622v1_genomic_BFEY01000023.1	3361	4098	+	45	299	5553548	Asia	Eastern Asia	Japan	NA	NA	SAMD00114688	PRJDB6872	2014	41893	shortread	NA	NA	human	-	-	GCA_030389235.1_ASM3038923v1_genomic_CP128890.1	Plasmid	AA552	AI753	IncN	IncN	000153__NC_019087_00001	MOBF	NC_015599_00019	MPF_T	NC_009131_00030,NC_011617_00041,NC_014368_00014,NC_007682_00044,NC_008612_00190,NC_022375_00024	MOBF	NZ_CP016498	conjugative	Class 1	Complete	NA	NA	NA	NA	NA	NA	NA
GCA_003116245	Klebsiella pneumoniae	ST34	1	blaIMP-1	GCA_003116245.1_ASM311624v1_genomic_BFEZ01000035.1	3359	4096	+	45	231	5556116	Asia	Eastern Asia	Japan	NA	NA	SAMD00114689	PRJDB6872	2014	41905	shortread	NA	NA	human	-	-	GCA_030389235.1_ASM3038923v1_genomic_CP128890.1	Plasmid	AA552	AI753	IncN	IncN	000153__NC_019087_00001	MOBF	NC_015599_00019	MPF_T	NC_009131_00030,NC_011617_00041,NC_014368_00014,NC_007682_00044,NC_008612_00190,NC_022375_00024	MOBF	NZ_CP016498	conjugative	Class 1	Complete	NA	NA	NA	NA	NA	NA	NA
GCA_003116265	Klebsiella pneumoniae	ST34	1	blaIMP-1	GCA_003116265.1_ASM311626v1_genomic_BFFA01000030.1	3474	4211	+	45	178	5593564	Asia	Eastern Asia	Japan	NA	NA	SAMD00114690	PRJDB6872	2014	41905	shortread	NA	NA	human	-	-	GCA_030389235.1_ASM3038923v1_genomic_CP128890.1	Plasmid	AA552	AI753	IncN	IncN	000153__NC_019087_00001	MOBF	NC_015599_00019	MPF_T	NC_009131_00030,NC_011617_00041,NC_014368_00014,NC_007682_00044,NC_008612_00190,NC_022375_00024	MOBF	NZ_CP016498	conjugative	Class 1	Complete	NA	NA	NA	NA	NA	NA	NA
GCA_003116285	Klebsiella pneumoniae	ST34	1	blaIMP-1	GCA_003116285.1_ASM311628v1_genomic_BFFB01000040.1	46724	47461	-	35	231	5713674	Asia	Eastern Asia	Japan	NA	NA	SAMD00114691	PRJDB6872	2014	41919	shortread	NA	NA	human	-	-	GCA_030389235.1_ASM3038923v1_genomic_CP128890.1	Plasmid	AA552	AI753	IncN	IncN	000153__NC_019087_00001	MOBF	NC_015599_00019	MPF_T	NC_009131_00030,NC_011617_00041,NC_014368_00014,NC_007682_00044,NC_008612_00190,NC_022375_00024	MOBF	NZ_CP016498	conjugative	Unknown	CALIN	NA	NA	NA	NA	NA	NA	NA
GCA_003116305	Klebsiella pneumoniae	ST34	1	blaIMP-1	GCA_003116305.1_ASM311630v1_genomic_BFFC01000029.1	3330	4067	+	45	139	5843868	Asia	Eastern Asia	Japan	NA	NA	SAMD00114692	PRJDB6872	2014	41926	shortread	NA	NA	human	-	-	GCA_030389235.1_ASM3038923v1_genomic_CP128890.1	Plasmid	AA552	AI753	IncN	IncN	000153__NC_019087_00001	MOBF	NC_015599_00019	MPF_T	NC_009131_00030,NC_011617_00041,NC_014368_00014,NC_007682_00044,NC_008612_00190,NC_022375_00024	MOBF	NZ_CP016498	conjugative	Class 1	Complete	NA	NA	NA	NA	NA	NA	NA
GCA_003116325	Klebsiella pneumoniae	ST34	1	blaIMP-1	GCA_003116325.1_ASM311632v1_genomic_BFFD01000032.1	3364	4101	+	45	130	5723407	Asia	Eastern Asia	Japan	NA	NA	SAMD00114693	PRJDB6872	2014	41940	shortread	NA	NA	human	-	-	GCA_030389315.1_ASM3038931v1_genomic_CP128918.1	Plasmid	AA552	AI753	IncN	IncN	000153__NC_019087_00001	MOBF	NC_015599_00019	MPF_T	NC_009131_00030,NC_011617_00041,NC_014368_00014,NC_007682_00044,NC_008612_00190,NC_022375_00024	MOBF	NZ_CP016498	conjugative	Class 1	Complete	NA	NA	NA	NA	NA	NA	NA
GCA_003116345	Klebsiella pneumoniae	STNA	1	blaIMP-1	GCA_003116345.1_ASM311634v1_genomic_BFFE01000008.1	46881	47618	-	35	312	5653494	Asia	Eastern Asia	Japan	NA	NA	SAMD00114694	PRJDB6872	2014	41940	shortread	NA	NA	human	-	-	GCA_030389235.1_ASM3038923v1_genomic_CP128890.1	Plasmid	AA552	AI753	IncN	IncN	000153__NC_019087_00001	MOBF	NC_015599_00019	MPF_T	NC_009131_00030,NC_011617_00041,NC_014368_00014,NC_007682_00044,NC_008612_00190,NC_022375_00024	MOBF	NZ_CP016498	conjugative	Unknown	CALIN	NA	NA	NA	NA	NA	NA	NA
GCA_003116365	Klebsiella pneumoniae	ST34	1	blaIMP-1	GCA_003116365.1_ASM311636v1_genomic_BFFF01000006.1	46734	47471	-	35	326	5536402	Asia	Eastern Asia	Japan	NA	NA	SAMD00114695	PRJDB6872	2014	41954	shortread	NA	NA	human	-	-	GCA_030389235.1_ASM3038923v1_genomic_CP128890.1	Plasmid	AA552	AI753	IncN	IncN	000153__NC_019087_00001	MOBF	NC_015599_00019	MPF_T	NC_009131_00030,NC_011617_00041,NC_014368_00014,NC_007682_00044,NC_008612_00190,NC_022375_00024	MOBF	NZ_CP016498	conjugative	Unknown	CALIN	NA	NA	NA	NA	NA	NA	NA
GCA_003116385	Klebsiella pneumoniae	ST34	1	blaIMP-1	GCA_003116385.1_ASM311638v1_genomic_BFFG01000076.1	3336	4073	+	45	327	5551076	Asia	Eastern Asia	Japan	NA	NA	SAMD00114696	PRJDB6872	2014	41989	shortread	NA	NA	human	-	-	GCA_030389235.1_ASM3038923v1_genomic_CP128890.1	Plasmid	AA552	AI753	IncN	IncN	000153__NC_019087_00001	MOBF	NC_015599_00019	MPF_T	NC_009131_00030,NC_011617_00041,NC_014368_00014,NC_007682_00044,NC_008612_00190,NC_022375_00024	MOBF	NZ_CP016498	conjugative	Class 1	Complete	NA	NA	NA	NA	NA	NA	NA
GCA_003116405	Klebsiella pneumoniae	ST34	1	blaIMP-1	GCA_003116405.1_ASM311640v1_genomic_BFFH01000042.1	3396	4133	+	45	270	5572900	Asia	Eastern Asia	Japan	NA	NA	SAMD00114697	PRJDB6872	2014	41995	shortread	NA	NA	human	-	-	GCA_030389315.1_ASM3038931v1_genomic_CP128918.1	Plasmid	AA552	AI753	IncN	IncN	000153__NC_019087_00001	MOBF	NC_015599_00019	MPF_T	NC_009131_00030,NC_011617_00041,NC_014368_00014,NC_007682_00044,NC_008612_00190,NC_022375_00024	MOBF	NZ_CP016498	conjugative	Class 1	Complete	NA	NA	NA	NA	NA	NA	NA
GCA_003116425	Klebsiella pneumoniae	ST34	1	blaIMP-1	GCA_003116425.1_ASM311642v1_genomic_BFFI01000004.1	125674	126411	-	35	290	5730536	Asia	Eastern Asia	Japan	NA	NA	SAMD00114698	PRJDB6872	2014	41991	shortread	NA	human	clinical	-	-	NA	Unclassified molecule	NA	NA	NA	NA	NA	NA	NA	NA	NA	NA	NA	NA	Unknown	CALIN	NA	NA	NA	NA	NA	NA	NA
GCA_003116445	Klebsiella pneumoniae	ST34	1	blaIMP-1	GCA_003116445.1_ASM311644v1_genomic_BFFJ01000033.1	4856	5593	+	171	165	5806489	Asia	Eastern Asia	Japan	NA	NA	SAMD00114699	PRJDB6872	2014	41991	shortread	NA	human	clinical	-	-	GCA_030389235.1_ASM3038923v1_genomic_CP128890.1	Plasmid	AA552	AI753	IncN	IncN	000153__NC_019087_00001	MOBF	NC_015599_00019	MPF_T	NC_009131_00030,NC_011617_00041,NC_014368_00014,NC_007682_00044,NC_008612_00190,NC_022375_00024	MOBF	NZ_CP016498	conjugative	Class 1	Complete	NA	NA	NA	NA	NA	NA	NA
GCA_003116465	Klebsiella pneumoniae	ST34	1	blaIMP-1	GCA_003116465.1_ASM311646v1_genomic_BFFK01000020.1	12827	13564	+	228	224	5666951	Asia	Eastern Asia	Japan	NA	NA	SAMD00114700	PRJDB6872	2014	41991	shortread	NA	human	clinical	-	-	GCA_030389235.1_ASM3038923v1_genomic_CP128890.1	Plasmid	AA552	AI753	IncN	IncN	000153__NC_019087_00001	MOBF	NC_015599_00019	MPF_T	NC_009131_00030,NC_011617_00041,NC_014368_00014,NC_007682_00044,NC_008612_00190,NC_022375_00024	MOBF	NZ_CP016498	conjugative	Class 1	Complete	NA	NA	NA	NA	NA	NA	NA
GCA_003116485	Klebsiella pneumoniae	ST34	1	blaIMP-1	GCA_003116485.1_ASM311648v1_genomic_BFFL01000002.1	33359	34096	-	35	189	5915083	Asia	Eastern Asia	Japan	NA	NA	SAMD00114701	PRJDB6872	2014	41991	shortread	NA	human	clinical	-	-	GCA_030389235.1_ASM3038923v1_genomic_CP128890.1	Plasmid	AA552	AI753	IncN	IncN	000153__NC_019087_00001	MOBF	NC_015599_00019	MPF_T	NC_009131_00030,NC_011617_00041,NC_014368_00014,NC_007682_00044,NC_008612_00190,NC_022375_00024	MOBF	NZ_CP016498	conjugative	Unknown	CALIN	NA	NA	NA	NA	NA	NA	NA
GCA_003175615	Escherichia coli	ST69	1	blaIMP-6	GCA_003175615.1_ASM317561v1_genomic_BGLC01000048.1	810	1547	+	29	620	5025241	Asia	Eastern Asia	Japan	NA	Tokyo	SAMD00115682	PRJDB6851	2011	40736	shortread	NA	NA	human	-	-	GCA_022846575.1_ASM2284657v1_genomic_AP025660.1	Plasmid	AA552	AI753	IncN	IncN	000153__NC_019087_00001	-	-	MPF_T	NC_009131_00030,NC_011617_00041,NC_014368_00014,NC_007682_00044,NC_008612_00190	-	-	non-mobilizable	Unknown	CALIN	NA	NA	NA	NA	NA	NA	NA
GCA_003925915	Phytobacter diazotrophicus	STNA	1	blaIMP-6	GCA_003925915.1_ASM392591v1_genomic_AP018758.1	5428	6165	+	2	3	6191129	Asia	Eastern Asia	Japan	NA	Japan	SAMD00127373	PRJDB7098	2015	2015-05	longread/hybrid	PacBio	Unknown	clinical	-	-	AP018758	Plasmid	AB158	AJ774	IncN	IncN	000153__NC_019087_00001	MOBF	NC_015599_00019	MPF_T	NC_022375_00024	MOBF	NZ_CP016498	conjugative	Class 1	Complete	NA	NA	NA	NA	NA	NA	NA
GCA_004311325	Klebsiella pneumoniae	ST730	1	blaIMP-6	GCA_004311325.1_ASM431132v1_genomic_BIHD01000025.1	34973	35710	-	3	149	5495353	Asia	Eastern Asia	Japan	NA	NA	SAMD00129534	PRJDB7163	2014	41647	shortread	NA	NA	human	-	-	GCA_016587495.1_ASM1658749v1_genomic_BNSV01000004.1	Plasmid	AA552	AI753	IncN	IncN	000153__NC_019087_00001	MOBF	NC_015599_00019	MPF_T	NC_022375_00024,NC_008612_00190,NC_007682_00044,NC_014368_00014,NC_011617_00041,NC_009131_00030	MOBF	NZ_CP016498	conjugative	Unknown	CALIN	NA	NA	NA	NA	NA	NA	NA
GCA_003427135	Enterobacter hormaechei	ST78	1	blaIMP-1	GCA_003427135.1_ASM342713v1_genomic_BHDW01000130.1	3069	3806	+	93	438	4918431	Asia	Eastern Asia	Japan	NA	NA	SAMD00131355	PRJDB7154	2013	2013	shortread	NA	NA	human	-	-	GCA_023709745.1_ASM2370974v1_genomic_BRGJ01000002.1	Plasmid	AA739	AJ057	IncHI2A,Rep 1088	IncHI2A	BX664015,000340__KU353730	MOBH	NC_012555_00231	MPF_F	NC_005211_00005,NC_009838_00006,NC_021845_00017,NC_005211_00030,NC_005211_00200,NC_005211_00207,NC_005211_00012	MOBH	NC_017500	conjugative	Class 1	Complete	NA	NA	NA	NA	NA	NA	NA
GCA_003427155	Enterobacter hormaechei	ST78	1	blaIMP-1	GCA_003427155.1_ASM342715v1_genomic_BHDX01000097.1	2675	3412	+	8	235	5044209	Asia	Eastern Asia	Japan	NA	NA	SAMD00131356	PRJDB7154	2013	2013	shortread	NA	NA	human	-	-	GCA_023709745.1_ASM2370974v1_genomic_BRGJ01000002.1	Plasmid	AA739	AJ057	IncHI2A,Rep 1088	IncHI2A	BX664015,000340__KU353730	MOBH	NC_012555_00231	MPF_F	NC_005211_00005,NC_009838_00006,NC_021845_00017,NC_005211_00030,NC_005211_00200,NC_005211_00207,NC_005211_00012	MOBH	NC_017500	conjugative	Class 1	Complete	NA	NA	NA	NA	NA	NA	NA
GCA_003427215	Enterobacter hormaechei	ST78	1	blaIMP-1	GCA_003427215.1_ASM342721v1_genomic_BHEA01000092.1	2364	3101	-	204	124	5081246	Asia	Eastern Asia	Japan	NA	NA	SAMD00131357	PRJDB7154	2017	2017	shortread	NA	NA	human	-	-	GCA_023709745.1_ASM2370974v1_genomic_BRGJ01000002.1	Plasmid	AA739	AJ057	IncHI2A,Rep 1088	IncHI2A	BX664015,000340__KU353730	MOBH	NC_012555_00231	MPF_F	NC_005211_00005,NC_009838_00006,NC_021845_00017,NC_005211_00030,NC_005211_00200,NC_005211_00207,NC_005211_00012	MOBH	NC_017500	conjugative	Unknown	CALIN	NA	NA	NA	NA	NA	NA	NA
GCA_003427175	Klebsiella pneumoniae	ST134	1	blaIMP-1	GCA_003427175.1_ASM342717v1_genomic_BHDY01000085.1	8082	8819	+	301	194	5691254	Asia	Eastern Asia	Japan	NA	NA	SAMD00131358	PRJDB7154	2017	2017	shortread	NA	NA	human	-	-	GCA_023709745.1_ASM2370974v1_genomic_BRGJ01000002.1	Plasmid	AA739	AJ057	IncHI2A,Rep 1088	IncHI2A	BX664015,000340__KU353730	MOBH	NC_012555_00231	MPF_F	NC_005211_00005,NC_009838_00006,NC_021845_00017,NC_005211_00030,NC_005211_00200,NC_005211_00207,NC_005211_00012	MOBH	NC_017500	conjugative	Class 1	Complete	NA	NA	NA	NA	NA	NA	NA
GCA_003427195	Klebsiella pneumoniae	ST252	1	blaIMP-1	GCA_003427195.1_ASM342719v1_genomic_BHDZ01000216.1	2671	3408	+	97	344	5846415	Asia	Eastern Asia	Japan	NA	NA	SAMD00131360	PRJDB7154	2017	2017	shortread	NA	NA	human	-	-	GCA_023735275.1_ASM2373527v1_genomic_AP025816.1	Plasmid	AA739	AJ057	IncHI2A,Rep 1088	IncHI2A	BX664015,000340__KU353730	MOBH	NC_012555_00231	MPF_F	NC_005211_00005,NC_009838_00006,NC_021845_00017,NC_005211_00030,NC_005211_00200,NC_005211_00207,NC_005211_00012	MOBH	NC_017500	conjugative	Class 1	Complete	NA	NA	NA	NA	NA	NA	NA
DRR150457	Klebsiella quasipneumoniae	ST1318	1	blaIMP-14	DRR150457_51	10864	11601	-	6	147	5940692	Asia	South-Eastern Asia	Thailand	NA	Surin	SAMD00137912	PRJDB5929	2016	42676	shortread	Illumina	NA	human	-	mcr-9.1	GCA_028609785.1_ASM2860978v1_genomic_CP053668.1	Plasmid	AA449	AI534	Rep 1418	Rep 1418	000759__NC_013950_00034	MOBF,MOBF	NC_021231_00058,CP035180_00077	MPF_F	NC_019389_00068,NC_023332_00154,NC_014312_00118,NC_014312_00116,NC_019155_00032,NC_019165_00034,NC_021654_00016,NC_019389_00080,NC_022609_00081,NC_014312_00128,NC_021502_00131,NC_021502_00150	-	-	conjugative	Unknown	CALIN	NA	NA	NA	NA	NA	NA	NA
GCA_021983795	Klebsiella pneumoniae	ST6807	1	blaIMP-14	GCA_021983795.1_PDT001003350.1_genomic_DAGBJX010000066.1	596	1333	-	3	106	5832208	Asia	South-Eastern Asia	Thailand	NA	Nakhon Phanom	SAMD00138203	PRJDB5929	2017	42869	shortread	Illumina	NA	human	-	-	GCA_001617565.1_ASM161756v1_genomic_CP015139.1	Plasmid	AA860	AJ272	IncC	IncC	000092__CP025470	MOBH,MOBH	NC_012690_00071,NC_012885_00072	MPF_F	NC_023291_00077,NC_012885_00091,NC_016974_00085,NC_012885_00083,NC_014170_00023,NC_009140_00071,NC_012885_00167,NC_012885_00088	MOBH	AB040037	conjugative	Unknown	CALIN	NA	NA	NA	NA	NA	NA	NA
GCA_021981995	Klebsiella pneumoniae	ST6807	1	blaIMP-14	GCA_021981995.1_PDT001008072.1_genomic_DAGBGG010000061.1	596	1333	-	3	98	5716339	Asia	South-Eastern Asia	Thailand	NA	Nakhon Phanom	SAMD00138204	PRJDB5929	2017	42869	shortread	Illumina	NA	human	-	-	GCA_001617565.1_ASM161756v1_genomic_CP015139.1	Plasmid	AA860	AJ272	IncC	IncC	000092__CP025470	MOBH,MOBH	NC_012690_00071,NC_012885_00072	MPF_F	NC_023291_00077,NC_012885_00091,NC_016974_00085,NC_012885_00083,NC_014170_00023,NC_009140_00071,NC_012885_00167,NC_012885_00088	MOBH	AB040037	conjugative	Unknown	CALIN	NA	NA	NA	NA	NA	NA	NA
GCA_021674395	Pseudomonas aeruginosa	ST235	1	blaIMP-1	GCA_021674395.1_PDT000771095.1_genomic_DAFQDF010000295.1	52	789	+	67	419	6866983	Asia	South-Eastern Asia	Myanmar	NA	Yangon	SAMD00141188	PRJDB6612	2016	2016	shortread	Illumina	NA	human	-	-	NA	Unclassified molecule	NA	NA	NA	NA	NA	NA	NA	NA	NA	NA	NA	NA	Unknown	CALIN	NA	NA	NA	NA	NA	NA	NA
GCA_004011355	Enterobacter hormaechei	ST78	1	blaIMP-1	GCA_004011355.2_ASM401135v2_genomic_AP019382.1	93445	94182	-	9	229	5469853	Asia	Eastern Asia	Japan	NA	Nagoya	SAMD00143514	PRJDB7521	2012	2012	shortread	NA	NA	human	-	-	NA	Unclassified molecule	NA	NA	NA	NA	NA	NA	NA	NA	NA	NA	NA	NA	Unknown	CALIN	NA	NA	NA	NA	NA	NA	NA
GCA_004011395	Enterobacter cloacae	ST513	1	blaIMP-1	GCA_004011395.2_ASM401139v2_genomic_AP019384.1	125482	126219	-	25	150	5426326	Asia	Eastern Asia	Japan	NA	Nagoya	SAMD00143517	PRJDB7521	2014	2014	shortread	NA	NA	human	-	-	GCA_030185455.1_hybrid_2	Plasmid	AA739	AJ055	IncHI2A,Rep 1088	IncHI2A	BX664015,000340__KU353730	MOBH	NC_012555_00231	MPF_F	NC_005211_00005,NC_009838_00006,NC_021845_00017,NC_005211_00030,NC_005211_00200,NC_005211_00207,NC_005211_00012	MOBH	NC_017500	conjugative	Unknown	CALIN	NA	NA	NA	NA	NA	NA	NA
GCA_004011375	Enterobacter asburiae	ST53	1	blaIMP-1	GCA_004011375.2_ASM401137v2_genomic_AP019383.1	93447	94184	-	9	229	5673693	Asia	Eastern Asia	Japan	NA	Nagoya	SAMD00143518	PRJDB7521	2013	2013	shortread	NA	NA	human	-	-	NA	Unclassified molecule	NA	NA	NA	NA	NA	NA	NA	NA	NA	NA	NA	NA	Unknown	CALIN	NA	NA	NA	NA	NA	NA	NA
GCA_004011455	Enterobacter asburiae	ST53	1	blaIMP-1	GCA_004011455.2_ASM401145v2_genomic_AP019387.1	182359	183096	+	364	148	5597097	Asia	Eastern Asia	Japan	NA	Nagoya	SAMD00143519	PRJDB7521	2015	2015	shortread	NA	NA	human	-	-	NA	Unclassified molecule	NA	NA	NA	NA	NA	NA	NA	NA	NA	NA	NA	NA	Class 1	Complete	NA	NA	NA	NA	NA	NA	NA
GCA_004011475	Enterobacter asburiae	ST53	1	blaIMP-1	GCA_004011475.2_ASM401147v2_genomic_AP019388.1	93447	94184	-	9	151	5682426	Asia	Eastern Asia	Japan	NA	Nagoya	SAMD00143520	PRJDB7521	2015	2015	shortread	NA	NA	human	-	-	NA	Unclassified molecule	NA	NA	NA	NA	NA	NA	NA	NA	NA	NA	NA	NA	Unknown	CALIN	NA	NA	NA	NA	NA	NA	NA
GCA_029720445	Escherichia coli	ST131	6	blaIMP-6	GCA_029720445.1_PDT001687759.1_genomic_DAOJKM010000068.1	2993	3730	+	56	188	5227038	Asia	Eastern Asia	Japan	NA	NA	SAMD00146102	PRJDB7581	2013	41555	shortread	Illumina	G_DNA_Vaginal introitus	human	-	-	GCA_019656475.1_ASM1965647v1_genomic_BPML01000006.1	Plasmid	AA552	AI753	IncN	IncN	000153__NC_019087_00001	MOBF	NC_015599_00019	MPF_T	NC_022375_00024,NC_008612_00190,NC_007682_00044,NC_014368_00014,NC_011617_00041,NC_009131_00030	MOBF	NZ_CP016498	conjugative	Unknown	CALIN	NA	NA	NA	NA	NA	NA	NA
GCA_010367305	Klebsiella pneumoniae	ST268	1	blaIMP-68	GCA_010367305.1_ASM1036730v1_genomic_AP019667.1	14700	15434	+	0	4	5655563	Asia	Eastern Asia	Japan	NA	NA	SAMD00163748	PRJDB8047	2016	42563	longread/hybrid	unknown_longread	Unknown	clinical	-	-	AP019667	Plasmid	AA002	AH526	IncL/M	IncL/M	U27345	MOBP	NC_004464_00056	MPF_I	NC_004464_00105,NC_005246_00057,NC_019063_00094,NC_019344_00078,NC_004464_00066,NC_004464_00068,NC_019154_00069,NC_005246_00069,NC_004464_00073	-	-	conjugative	Class 1	Complete	NA	NA	NA	NA	NA	NA	NA
DRR178373	Klebsiella pneumoniae	ST268	1	blaIMP-11	DRR178373_37	16685	17419	-	5	106	5703381	Asia	Eastern Asia	Japan	NA	NA	SAMD00171445	PRJDB8311	2017	2017	shortread	Illumina	NA	human	-	-	GCA_010367305.1_ASM1036730v1_genomic_AP019667.1	Plasmid	AA002	AH526	IncL/M	IncL/M	U27345	MOBP	NC_004464_00056	MPF_I	NC_004464_00105,NC_005246_00057,NC_019063_00094,NC_019344_00078,NC_004464_00066,NC_004464_00068,NC_019154_00069,NC_005246_00069,NC_004464_00073	-	-	conjugative	Unknown	CALIN	NA	NA	NA	NA	NA	NA	NA
DRR178374	Klebsiella pneumoniae	ST268	1	blaIMP-11	DRR178374_46	14	748	+	8	111	5638542	Asia	Eastern Asia	Japan	NA	NA	SAMD00171446	PRJDB8311	2017	2017	shortread	Illumina	NA	human	-	-	GCA_010367305.1_ASM1036730v1_genomic_AP019667.1	Plasmid	AA002	AH526	IncL/M	IncL/M	U27345	MOBP	NC_004464_00056	MPF_I	NC_004464_00105,NC_005246_00057,NC_019063_00094,NC_019344_00078,NC_004464_00066,NC_004464_00068,NC_019154_00069,NC_005246_00069,NC_004464_00073	-	-	conjugative	Unknown	CALIN	NA	NA	NA	NA	NA	NA	NA
DRR178378	Klebsiella pneumoniae	ST268	1	blaIMP-11	DRR178378_39	14	748	+	5	126	5691775	Asia	Eastern Asia	Japan	NA	NA	SAMD00171450	PRJDB8311	2017	2017	shortread	Illumina	NA	human	-	-	GCA_010367305.1_ASM1036730v1_genomic_AP019667.1	Plasmid	AA002	AH526	IncL/M	IncL/M	U27345	MOBP	NC_004464_00056	MPF_I	NC_004464_00105,NC_005246_00057,NC_019063_00094,NC_019344_00078,NC_004464_00066,NC_004464_00068,NC_019154_00069,NC_005246_00069,NC_004464_00073	-	-	conjugative	Unknown	CALIN	NA	NA	NA	NA	NA	NA	NA
DRR178379	Escherichia coli	ST1193	1	blaIMP-11	DRR178379_48	2139	2873	+	10	111	5097353	Asia	Eastern Asia	Japan	NA	NA	SAMD00171451	PRJDB8311	2017	2017	shortread	Illumina	NA	human	-	-	GCA_010367305.1_ASM1036730v1_genomic_AP019667.1	Plasmid	AA002	AH526	IncL/M	IncL/M	U27345	MOBP	NC_004464_00056	MPF_I	NC_004464_00105,NC_005246_00057,NC_019063_00094,NC_019344_00078,NC_004464_00066,NC_004464_00068,NC_019154_00069,NC_005246_00069,NC_004464_00073	-	-	conjugative	Class 1	Complete	NA	NA	NA	NA	NA	NA	NA
DRR178380	Citrobacter freundii	ST975	1	blaIMP-1	DRR178380_33	1589	2326	+	88	77	5123930	Asia	Eastern Asia	Japan	NA	NA	SAMD00171452	PRJDB8311	2017	2017	shortread	Illumina	NA	human	-	-	GCA_026742735.1_ASM2674273v1_genomic_CP109678.1	Plasmid	AA045	AH628	IncFIB,IncFII,Rep 2272	IncFIB:IncFII-type 2	000101__NZ_CP012345_00042,AJ851089,CP042519_00001	MOBF	NC_021501_00073	MPF_F	NC_021501_00076,NC_006323_00113,NC_021501_00083,NC_021501_00084,NC_021501_00085,NC_006323_00105,NC_006323_00097,NC_006323_00096,NC_021501_00096,NC_021501_00097,NC_009378_00101,NC_021501_00074	-	-	conjugative	Class 1	Complete	NA	NA	NA	NA	NA	NA	NA
DRR178384	Klebsiella michiganensis	ST324	1	blaIMP-1	DRR178384_82	10547	11284	-	336	97	6192630	Asia	Eastern Asia	Japan	NA	NA	SAMD00171456	PRJDB8311	2018	2018	shortread	Illumina	NA	human	-	-	GCA_020886835.1_ASM2088683v1_genomic_AP024914.1	Plasmid	AA002	AH526	IncL/M	IncL/M	U27345	MOBP	NC_004464_00056	MPF_I	NC_004464_00105,NC_005246_00057,NC_019063_00094,NC_019344_00078,NC_004464_00066,NC_004464_00068,NC_019154_00069,NC_005246_00069,NC_004464_00073	-	-	conjugative	Unknown	CALIN	NA	NA	NA	NA	NA	NA	NA
DRR178385	Klebsiella pneumoniae	ST12	1	blaIMP-1	DRR178385_21	20112	20849	+	78	185	6225826	Asia	Eastern Asia	Japan	NA	NA	SAMD00171457	PRJDB8311	2018	2018	shortread	Illumina	NA	human	-	-	GCA_020886835.1_ASM2088683v1_genomic_AP024914.1	Plasmid	AA002	AH526	IncL/M	IncL/M	U27345	MOBP	NC_004464_00056	MPF_I	NC_004464_00105,NC_005246_00057,NC_019063_00094,NC_019344_00078,NC_004464_00066,NC_004464_00068,NC_019154_00069,NC_005246_00069,NC_004464_00073	-	-	conjugative	Class 1	Complete	NA	NA	NA	NA	NA	NA	NA
DRR178389	Escherichia coli	ST131	1	blaIMP-6	DRR178389_28	42158	42895	+	38	93	5133372	Asia	Eastern Asia	Japan	NA	NA	SAMD00171461	PRJDB8311	2018	2018	shortread	Illumina	NA	human	-	-	GCA_016587495.1_ASM1658749v1_genomic_BNSV01000004.1	Plasmid	AA552	AI753	IncN	IncN	000153__NC_019087_00001	MOBF	NC_015599_00019	MPF_T	NC_022375_00024,NC_008612_00190,NC_007682_00044,NC_014368_00014,NC_011617_00041,NC_009131_00030	MOBF	NZ_CP016498	conjugative	Class 1	Complete	NA	NA	NA	NA	NA	NA	NA
DRR178401	Enterobacter hormaechei	ST742	1	blaIMP-1	DRR178401_40	9025	9762	-	11	93	5111401	Asia	Eastern Asia	Japan	NA	NA	SAMD00171473	PRJDB8311	2018	2018	shortread	Illumina	NA	human	-	-	GCA_023734955.1_ASM2373495v1_genomic_AP025785.1	Plasmid	AA739	AJ057	IncHI2A,Rep 1088	IncHI2A	BX664015,000340__KU353730	MOBH	NC_012555_00231	MPF_F	NC_005211_00005,NC_009838_00006,NC_021845_00017,NC_005211_00030,NC_005211_00200,NC_005211_00207,NC_005211_00012	MOBH	NC_017500	conjugative	Unknown	CALIN	NA	NA	NA	NA	NA	NA	NA
DRR178409	Enterobacter hormaechei	ST133	1	blaIMP-1	DRR178409_34	9025	9762	-	11	103	5378362	Asia	Eastern Asia	Japan	NA	NA	SAMD00171481	PRJDB8311	2018	2018	shortread	Illumina	NA	human	-	-	GCA_023735275.1_ASM2373527v1_genomic_AP025816.1	Plasmid	AA739	AJ057	IncHI2A,Rep 1088	IncHI2A	BX664015,000340__KU353730	MOBH	NC_012555_00231	MPF_F	NC_005211_00005,NC_009838_00006,NC_021845_00017,NC_005211_00030,NC_005211_00200,NC_005211_00207,NC_005211_00012	MOBH	NC_017500	conjugative	Unknown	CALIN	NA	NA	NA	NA	NA	NA	NA
DRR178439	Serratia marcescens	CG25	1	blaIMP-1	DRR178439_32	17591	18328	+	13	101	5916721	Asia	Eastern Asia	Japan	NA	NA	SAMD00171511	PRJDB8311	2018	2018	shortread	Illumina	NA	human	-	-	GCA_023735275.1_ASM2373527v1_genomic_AP025816.1	Plasmid	AA739	AJ057	IncHI2A,Rep 1088	IncHI2A	BX664015,000340__KU353730	MOBH	NC_012555_00231	MPF_F	NC_005211_00005,NC_009838_00006,NC_021845_00017,NC_005211_00030,NC_005211_00200,NC_005211_00207,NC_005211_00012	MOBH	NC_017500	conjugative	Class 1	Complete	NA	NA	NA	NA	NA	NA	NA
DRR178440	Enterobacter hormaechei	ST133	1	blaIMP-1	DRR178440_36	9025	9762	-	11	99	5413802	Asia	Eastern Asia	Japan	NA	NA	SAMD00171512	PRJDB8311	2018	2018	shortread	Illumina	NA	human	-	-	GCA_023735295.1_ASM2373529v1_genomic_AP025819.1	Plasmid	AA739	AJ057	IncHI2A,Rep 1088	IncHI2A	BX664015,000340__KU353730	MOBH	NC_012555_00231	MPF_F	NC_005211_00005,NC_009838_00006,NC_021845_00017,NC_005211_00030,NC_005211_00200,NC_005211_00207,NC_005211_00012	MOBH	NC_017500	conjugative	Unknown	CALIN	NA	NA	NA	NA	NA	NA	NA
DRR178441	Citrobacter freundii	ST62	1	blaIMP-1	DRR178441_93	1373	2110	-	221	163	5658505	Asia	Eastern Asia	Japan	NA	NA	SAMD00171513	PRJDB8311	2018	2018	shortread	Illumina	NA	human	-	-	GCA_020886835.1_ASM2088683v1_genomic_AP024914.1	Plasmid	AA002	AH526	IncL/M	IncL/M	U27345	MOBP	NC_004464_00056	MPF_I	NC_004464_00105,NC_005246_00057,NC_019063_00094,NC_019344_00078,NC_004464_00066,NC_004464_00068,NC_019154_00069,NC_005246_00069,NC_004464_00073	-	-	conjugative	Unknown	CALIN	NA	NA	NA	NA	NA	NA	NA
DRR178443	Enterobacter hormaechei	ST148	1	blaIMP-11	DRR178443_30	5413	6147	+	7	85	5035066	Asia	Eastern Asia	Japan	NA	NA	SAMD00171515	PRJDB8311	2018	2018	shortread	Illumina	NA	human	-	-	GCA_010367305.1_ASM1036730v1_genomic_AP019667.1	Plasmid	AA002	AH526	IncL/M	IncL/M	U27345	MOBP	NC_004464_00056	MPF_I	NC_004464_00105,NC_005246_00057,NC_019063_00094,NC_019344_00078,NC_004464_00066,NC_004464_00068,NC_019154_00069,NC_005246_00069,NC_004464_00073	-	-	conjugative	Class 1	Complete	NA	NA	NA	NA	NA	NA	NA
DRR178445	Klebsiella michiganensis	ST254	1	blaIMP-11	DRR178445_45	11069	11803	-	5	117	6299860	Asia	Eastern Asia	Japan	NA	NA	SAMD00171517	PRJDB8311	2018	2018	shortread	Illumina	NA	human	-	-	GCA_010367305.1_ASM1036730v1_genomic_AP019667.1	Plasmid	AA002	AH526	IncL/M	IncL/M	U27345	MOBP	NC_004464_00056	MPF_I	NC_004464_00105,NC_005246_00057,NC_019063_00094,NC_019344_00078,NC_004464_00066,NC_004464_00068,NC_019154_00069,NC_005246_00069,NC_004464_00073	-	-	conjugative	Unknown	CALIN	NA	NA	NA	NA	NA	NA	NA
DRR178446	Enterobacter hormaechei	ST88	1	blaIMP-11	DRR178446_53	14	748	+	2	89	5333235	Asia	Eastern Asia	Japan	NA	NA	SAMD00171518	PRJDB8311	2018	2018	shortread	Illumina	NA	human	-	mcr-9.1	GCA_010367305.1_ASM1036730v1_genomic_AP019667.1	Plasmid	AA002	AH526	IncL/M	IncL/M	U27345	MOBP	NC_004464_00056	MPF_I	NC_004464_00105,NC_005246_00057,NC_019063_00094,NC_019344_00078,NC_004464_00066,NC_004464_00068,NC_019154_00069,NC_005246_00069,NC_004464_00073	-	-	conjugative	Unknown	CALIN	NA	NA	NA	NA	NA	NA	NA
DRR178447	Klebsiella pneumoniae	ST1303	1	blaIMP-11	DRR178447_27	1161	1895	+	11	172	5510527	Asia	Eastern Asia	Japan	NA	NA	SAMD00171519	PRJDB8311	2018	2018	shortread	Illumina	NA	human	-	-	GCA_010367305.1_ASM1036730v1_genomic_AP019667.1	Plasmid	AA002	AH526	IncL/M	IncL/M	U27345	MOBP	NC_004464_00056	MPF_I	NC_004464_00105,NC_005246_00057,NC_019063_00094,NC_019344_00078,NC_004464_00066,NC_004464_00068,NC_019154_00069,NC_005246_00069,NC_004464_00073	-	-	conjugative	Class 1	Complete	NA	NA	NA	NA	NA	NA	NA
DRR178448	Escherichia coli	ST7508	1	blaIMP-11	DRR178448_13	14700	15434	+	4	58	4857043	Asia	Eastern Asia	Japan	NA	NA	SAMD00171520	PRJDB8311	2018	2018	shortread	Illumina	NA	human	-	-	GCA_010367305.1_ASM1036730v1_genomic_AP019667.1	Plasmid	AA002	AH526	IncL/M	IncL/M	U27345	MOBP	NC_004464_00056	MPF_I	NC_004464_00105,NC_005246_00057,NC_019063_00094,NC_019344_00078,NC_004464_00066,NC_004464_00068,NC_019154_00069,NC_005246_00069,NC_004464_00073	-	-	conjugative	Class 1	Complete	NA	NA	NA	NA	NA	NA	NA
DRR178449	Enterobacter hormaechei	ST78	1	blaIMP-1	DRR178449_94	2616	3353	+	8	126	5136906	Asia	Eastern Asia	Japan	NA	NA	SAMD00171521	PRJDB8311	2018	2018	shortread	Illumina	NA	human	-	-	GCA_023709745.1_ASM2370974v1_genomic_BRGJ01000002.1	Plasmid	AA739	AJ057	IncHI2A,Rep 1088	IncHI2A	BX664015,000340__KU353730	MOBH	NC_012555_00231	MPF_F	NC_005211_00005,NC_009838_00006,NC_021845_00017,NC_005211_00030,NC_005211_00200,NC_005211_00207,NC_005211_00012	MOBH	NC_017500	conjugative	Class 1	Complete	NA	NA	NA	NA	NA	NA	NA
DRR178451	Enterobacter asburiae	ST484	1	blaIMP-60	DRR178451_94	337	1074	+	2	111	5083765	Asia	Eastern Asia	Japan	NA	NA	SAMD00171523	PRJDB8311	2018	2018	shortread	Illumina	NA	human	-	mcr-9.1	GCA_030185615.1_hybrid_2	Plasmid	AA860	AJ266	IncC	IncC	000092__CP025470	MOBH,MOBH	NC_012885_00072,NC_012690_00071	MPF_F	NC_009140_00071,NC_014170_00023,NC_012885_00083,NC_016974_00085,NC_012885_00091,NC_023291_00077,NC_012885_00167,NC_008612_00190,NC_012885_00088	MOBH	JQ319772	conjugative	Unknown	CALIN	NA	NA	NA	NA	NA	NA	NA
DRR178362	Enterobacter kobei	ST125	1	blaIMP-1	DRR178362_22	20112	20849	+	78	118	5208220	Asia	Eastern Asia	Japan	NA	NA	SAMD00171526	PRJDB8311	2017	2017	shortread	Illumina	NA	human	-	mcr-10.1	GCA_020886835.1_ASM2088683v1_genomic_AP024914.1	Plasmid	AA002	AH526	IncL/M	IncL/M	U27345	MOBP	NC_004464_00056	MPF_I	NC_004464_00105,NC_005246_00057,NC_019063_00094,NC_019344_00078,NC_004464_00066,NC_004464_00068,NC_019154_00069,NC_005246_00069,NC_004464_00073	-	-	conjugative	Class 1	Complete	NA	NA	NA	NA	NA	NA	NA
DRR178363	Citrobacter freundii	ST125	1	blaIMP-1	DRR178363_122	1672	2409	+	112	146	5452530	Asia	Eastern Asia	Japan	NA	NA	SAMD00171527	PRJDB8311	2017	2017	shortread	Illumina	NA	human	-	-	GCA_020886835.1_ASM2088683v1_genomic_AP024914.1	Plasmid	AA002	AH526	IncL/M	IncL/M	U27345	MOBP	NC_004464_00056	MPF_I	NC_004464_00105,NC_005246_00057,NC_019063_00094,NC_019344_00078,NC_004464_00066,NC_004464_00068,NC_019154_00069,NC_005246_00069,NC_004464_00073	-	-	conjugative	Class 1	Complete	NA	NA	NA	NA	NA	NA	NA
DRR178366	Klebsiella aerogenes	ST92	1	blaIMP-1	DRR178366_22	3103	3840	-	14	52	5235112	Asia	Eastern Asia	Japan	NA	NA	SAMD00171530	PRJDB8311	2017	2017	shortread	Illumina	NA	human	-	-	NA	Unclassified molecule	NA	NA	NA	NA	NA	NA	NA	NA	NA	NA	NA	NA	Unknown	CALIN	NA	NA	NA	NA	NA	NA	NA
DRR178372	Enterobacter hormaechei	ST133	1	blaIMP-1	DRR178372_33	9925	10662	+	21	95	5398837	Asia	Eastern Asia	Japan	NA	NA	SAMD00171536	PRJDB8311	2017	2017	shortread	Illumina	NA	human	-	-	GCA_023735355.1_ASM2373535v1_genomic_AP025828.1	Plasmid	AA739	AJ057	IncHI2A,Rep 1088	IncHI2A	BX664015,000340__KU353730	MOBH	NC_012555_00231	MPF_F	NC_005211_00005,NC_009838_00006,NC_021845_00017,NC_005211_00030,NC_005211_00200,NC_005211_00207,NC_005211_00012	MOBH	NC_017500	conjugative	Class 1	Complete	NA	NA	NA	NA	NA	NA	NA
GCA_008981885	Acinetobacter baumannii	ST25	1	blaIMP-1	GCA_008981885.1_ASM898188v1_genomic_BKGY01000107.1	2025	2762	-	253	256	4360149	Asia	Eastern Asia	Japan	NA	Tokyo	SAMD00174841	PRJDB8127	2019	NA	shortread	NA	human blood	human	blaOXA-58, blaOXA-64	-	GCA_029168435.1_ASM2916843v1_genomic_CP119216.1	Plasmid	AC935	AM306	Unknown rep	Unknown rep	-	MOBP,MOBP	NZ_AEOY01000096_00007,NZ_ALIG01000010_00048	-	-	-	-	mobilizable	Unknown	CALIN	NA	NA	NA	NA	NA	NA	NA
GCA_009001395	Acinetobacter junii	ST752	1	blaIMP-1	GCA_009001395.1_ASM900139v1_genomic_BKRL01000064.1	5077	5814	+	288	350	3675580	Asia	Eastern Asia	Japan	NA	Japan:Tokyo	SAMD00175114	PRJDB8127	2005	2005	shortread	NA	human blood	clinical	blaOXA-58	-	GCA_029168435.1_ASM2916843v1_genomic_CP119216.1	Plasmid	AC935	AM306	Unknown rep	Unknown rep	-	MOBP,MOBP	NZ_AEOY01000096_00007,NZ_ALIG01000010_00048	-	-	-	-	mobilizable	Class 1	Complete	NA	NA	NA	NA	NA	NA	NA
GCA_009004575	Acinetobacter pittii	ST119	1	blaIMP-1	GCA_009004575.1_ASM900457v1_genomic_BKSY01000064.1	7043	7780	+	141	227	4296203	Asia	Eastern Asia	Japan	NA	Tochigi	SAMD00175153	PRJDB8127	2006	2006	shortread	NA	drain waste liquid	environmental/other	blaOXA-421	-	GCA_029168435.1_ASM2916843v1_genomic_CP119216.1	Plasmid	AC935	AM306	Unknown rep	Unknown rep	-	MOBP,MOBP	NZ_AEOY01000096_00007,NZ_ALIG01000010_00048	-	-	-	-	mobilizable	Class 1	Complete	NA	NA	NA	NA	NA	NA	NA
GCA_009005435	Acinetobacter pittii	ST1556	1	blaIMP-1	GCA_009005435.1_ASM900543v1_genomic_BKTK01000087.1	1423	2160	+	245	195	4261187	Asia	Eastern Asia	Japan	NA	Tochigi	SAMD00175165	PRJDB8127	2007	2007	shortread	NA	human urine	human	blaOXA-506, blaOXA-58	-	NA	Unclassified molecule	NA	NA	NA	NA	NA	NA	NA	NA	NA	NA	NA	NA	Class 1	Complete	NA	NA	NA	NA	NA	NA	NA
GCA_009005495	Acinetobacter pittii	ST1556	1	blaIMP-1	GCA_009005495.1_ASM900549v1_genomic_BKTN01000114.1	10778	11515	-	178	528	4217815	Asia	Eastern Asia	Japan	NA	Tochigi	SAMD00175168	PRJDB8127	2007	2007	shortread	NA	human pharyngeal swab	human	blaOXA-506, blaOXA-58	-	NA	Unclassified molecule	NA	NA	NA	NA	NA	NA	NA	NA	NA	NA	NA	NA	Unknown	CALIN	NA	NA	NA	NA	NA	NA	NA
GCA_009005575	Acinetobacter pittii	ST2717	1	blaIMP-1	GCA_009005575.1_ASM900557v1_genomic_BKTO01000174.1	2775	3512	+	384	634	3824013	Asia	Eastern Asia	Japan	NA	Tochigi	SAMD00175169	PRJDB8127	2008	2008	shortread	NA	human pharyngeal swab	human	-	-	NA	Unclassified molecule	NA	NA	NA	NA	NA	NA	NA	NA	NA	NA	NA	NA	Class 1	Complete	NA	NA	NA	NA	NA	NA	NA
GCA_009006755	Acinetobacter pittii	ST2717	1	blaIMP-1	GCA_009006755.1_ASM900675v1_genomic_BKUA01000055.1	8374	9111	-	98	424	3900402	Asia	Eastern Asia	Japan	NA	Tochigi	SAMD00175181	PRJDB8127	2008	2008	shortread	NA	human pharyngeal swab	human	-	-	GCA_014169635.1_ASM1416963v1_genomic_AP022229.1	Plasmid	AA552	AI756	IncFIB,IncN,IncN	IncFIB:IncN	000097__NC_025166_00051,000154__NZ_CP009853,000153__NC_019087_00001	MOBF	NC_015599_00019	MPF_T	NC_022375_00024	MOBF	NZ_CP016498	conjugative	None	None	NA	NA	NA	NA	NA	NA	NA
GCA_009007795	Acinetobacter pittii	ST2717	1	blaIMP-1	GCA_009007795.1_ASM900779v1_genomic_BKUJ01000143.1	3543	4280	-	177	669	4025172	Asia	Eastern Asia	Japan	NA	Tochigi	SAMD00175190	PRJDB8127	2008	2008	shortread	NA	human blood	human	-	-	NA	Unclassified molecule	NA	NA	NA	NA	NA	NA	NA	NA	NA	NA	NA	NA	None	None	NA	NA	NA	NA	NA	NA	NA
GCA_009010315	Acinetobacter pittii	ST2717	1	blaIMP-1	GCA_009010315.1_ASM901031v1_genomic_BKVG01000041.1	3531	4268	-	177	346	3924844	Asia	Eastern Asia	Japan	NA	Tochigi	SAMD00175213	PRJDB8127	2010	2010	shortread	NA	drain waste liquid	environmental/other	-	-	GCA_014169635.1_ASM1416963v1_genomic_AP022229.1	Plasmid	AA552	AI756	IncFIB,IncN,IncN	IncFIB:IncN	000097__NC_025166_00051,000154__NZ_CP009853,000153__NC_019087_00001	MOBF	NC_015599_00019	MPF_T	NC_022375_00024	MOBF	NZ_CP016498	conjugative	None	None	NA	NA	NA	NA	NA	NA	NA
GCA_009010475	Acinetobacter pittii	ST2717	1	blaIMP-1	GCA_009010475.1_ASM901047v1_genomic_BKVI01000031.1	7172	7909	-	140	394	3894328	Asia	Eastern Asia	Japan	NA	Tochigi	SAMD00175215	PRJDB8127	2010	2010	shortread	NA	human pharyngeal swab	human	-	-	GCA_014169635.1_ASM1416963v1_genomic_AP022229.1	Plasmid	AA552	AI756	IncFIB,IncN,IncN	IncFIB:IncN	000097__NC_025166_00051,000154__NZ_CP009853,000153__NC_019087_00001	MOBF	NC_015599_00019	MPF_T	NC_022375_00024	MOBF	NZ_CP016498	conjugative	None	None	NA	NA	NA	NA	NA	NA	NA
GCA_009010595	Acinetobacter pittii	ST2717	1	blaIMP-1	GCA_009010595.1_ASM901059v1_genomic_BKVJ01000109.1	8374	9111	-	98	468	3907784	Asia	Eastern Asia	Japan	NA	Tochigi	SAMD00175216	PRJDB8127	2010	2010	shortread	NA	human blood	human	-	-	GCA_002843235.3_ASM284323v3_genomic_CP031121.1	Plasmid	AC540	AL770	Unknown rep	Unknown rep	-	-	-	-	-	-	-	non-mobilizable	None	None	NA	NA	NA	NA	NA	NA	NA
GCA_009010675	Acinetobacter pittii	ST2717	1	blaIMP-1	GCA_009010675.1_ASM901067v1_genomic_BKVK01000016.1	8374	9111	-	98	462	3876674	Asia	Eastern Asia	Japan	NA	Tochigi	SAMD00175217	PRJDB8127	2010	2010	shortread	NA	human pharyngeal swab	human	-	-	GCA_014169635.1_ASM1416963v1_genomic_AP022229.1	Plasmid	AA552	AI756	IncFIB,IncN,IncN	IncFIB:IncN	000097__NC_025166_00051,000154__NZ_CP009853,000153__NC_019087_00001	MOBF	NC_015599_00019	MPF_T	NC_022375_00024	MOBF	NZ_CP016498	conjugative	None	None	NA	NA	NA	NA	NA	NA	NA
GCA_009010915	Acinetobacter pittii	ST2717	1	blaIMP-1	GCA_009010915.1_ASM901091v1_genomic_BKVM01000153.1	3423	4160	-	177	406	3885526	Asia	Eastern Asia	Japan	NA	Tochigi	SAMD00175219	PRJDB8127	2010	2010	shortread	NA	human pharyngeal swab	human	-	-	GCA_002843235.3_ASM284323v3_genomic_CP031121.1	Plasmid	AC540	AL770	Unknown rep	Unknown rep	-	-	-	-	-	-	-	non-mobilizable	None	None	NA	NA	NA	NA	NA	NA	NA
GCA_009011055	Acinetobacter pittii	ST2717	1	blaIMP-1	GCA_009011055.1_ASM901105v1_genomic_BKVN01000026.1	8374	9111	-	98	599	3909432	Asia	Eastern Asia	Japan	NA	Tochigi	SAMD00175220	PRJDB8127	2010	2010	shortread	NA	human pharyngeal swab	human	-	-	GCA_014169635.1_ASM1416963v1_genomic_AP022229.1	Plasmid	AA552	AI756	IncFIB,IncN,IncN	IncFIB:IncN	000097__NC_025166_00051,000154__NZ_CP009853,000153__NC_019087_00001	MOBF	NC_015599_00019	MPF_T	NC_022375_00024	MOBF	NZ_CP016498	conjugative	None	None	NA	NA	NA	NA	NA	NA	NA
GCA_009011135	Acinetobacter pittii	ST2717	1	blaIMP-1	GCA_009011135.1_ASM901113v1_genomic_BKVO01000174.1	3543	4280	-	177	502	3860193	Asia	Eastern Asia	Japan	NA	Tochigi	SAMD00175221	PRJDB8127	2010	2010	shortread	NA	human pharyngeal swab	human	-	-	GCA_002843235.3_ASM284323v3_genomic_CP031121.1	Plasmid	AC540	AL770	Unknown rep	Unknown rep	-	-	-	-	-	-	-	non-mobilizable	None	None	NA	NA	NA	NA	NA	NA	NA
GCA_009011415	Acinetobacter ursingii	STNA	1	blaIMP-1	GCA_009011415.1_ASM901141v1_genomic_BKVR01000154.1	3541	4278	-	177	413	3845847	Asia	Eastern Asia	Japan	NA	Japan:Tochigi	SAMD00175224	PRJDB8127	2006	2006	shortread	NA	human blood	clinical	-	-	GCA_029168555.1_ASM2916855v1_genomic_CP119224.1	Plasmid	AC935	AM305	Unknown rep	Unknown rep	-	-	-	-	-	-	-	non-mobilizable	None	None	NA	NA	NA	NA	NA	NA	NA
GCA_009014515	Acinetobacter pittii	ST119	1	blaIMP-1	GCA_009014515.1_ASM901451v1_genomic_BKZG01000092.1	2775	3512	+	121	231	4276754	Asia	Eastern Asia	Japan	NA	Tokyo	SAMD00175317	PRJDB8127	2012	2012	shortread	NA	catheter	human	blaOXA-421, blaOXA-58	-	NA	Unclassified molecule	NA	NA	NA	NA	NA	NA	NA	NA	NA	NA	NA	NA	Class 1	Complete	NA	NA	NA	NA	NA	NA	NA
GCA_010318885	Providencia rettgeri	STNA	1	blaIMP-1	GCA_010318885.1_ASM1031888v1_genomic_AP022371.1	3388193	3388930	-	295	1	4651003	Asia	Eastern Asia	Japan	NA	Saitama	SAMD00185877	PRJDB8793	2018	2018	longread/hybrid	NA	NA	human	-	-	NA	Chromosomal	NA	NA	NA	NA	NA	NA	NA	NA	NA	NA	NA	NA	Unknown	CALIN	NA	NA	NA	NA	NA	NA	NA
GCA_010320145	Providencia rettgeri Spp 1	CG3	1	blaIMP-11	GCA_010320145.1_ASM1032014v1_genomic_AP022376.1	22944	23678	-	13	2	4781307	Asia	Eastern Asia	Japan	NA	Saitama	SAMD00185879	PRJDB8793	2018	2018	longread/hybrid	NA	NA	human	-	-	NA	Unclassified molecule	NA	NA	NA	NA	NA	NA	NA	NA	NA	NA	NA	NA	Unknown	CALIN	NA	NA	NA	NA	NA	NA	NA
GCA_022205185	Klebsiella pneumoniae	ST107	1	blaIMP-6	GCA_022205185.1_PDT000668776.1_genomic_DAGMIR010000021.1	34580	35317	-	4	52	5321042	Asia	Eastern Asia	Japan	NA	Osaka	SAMD00186849	PRJDB6565	2015	42339	shortread	Illumina	NA	human	-	-	GCA_030389275.1_ASM3038927v1_genomic_CP128909.1	Plasmid	AA552	AI753	IncN	IncN	000153__NC_019087_00001	MOBF	NC_015599_00019	MPF_T	NC_009131_00030,NC_011617_00041,NC_014368_00014,NC_007682_00044,NC_008612_00190,NC_022375_00024	MOBF	NZ_CP016498	conjugative	Unknown	CALIN	NA	NA	NA	NA	NA	NA	NA
GCA_012585795	Escherichia coli	ST131	4	blaIMP-6	GCA_012585795.1_PDT000668777.1_genomic_DABBKK010000027.1	36042	36779	-	3	92	5032334	Asia	Eastern Asia	Japan	NA	Osaka	SAMD00186850	PRJDB6565	2015	42339	shortread	Illumina	NA	human	-	-	GCA_016587495.1_ASM1658749v1_genomic_BNSV01000004.1	Plasmid	AA552	AI753	IncN	IncN	000153__NC_019087_00001	MOBF	NC_015599_00019	MPF_T	NC_022375_00024,NC_008612_00190,NC_007682_00044,NC_014368_00014,NC_011617_00041,NC_009131_00030	MOBF	NZ_CP016498	conjugative	Unknown	CALIN	NA	NA	NA	NA	NA	NA	NA
GCA_012655815	Escherichia coli	ST131	4	blaIMP-6	GCA_012655815.1_PDT000668778.1_genomic_DABBRX010000028.1	36042	36779	-	3	97	5037887	Asia	Eastern Asia	Japan	NA	Osaka	SAMD00186851	PRJDB6565	2015	42339	shortread	Illumina	NA	human	-	-	GCA_016587495.1_ASM1658749v1_genomic_BNSV01000004.1	Plasmid	AA552	AI753	IncN	IncN	000153__NC_019087_00001	MOBF	NC_015599_00019	MPF_T	NC_022375_00024,NC_008612_00190,NC_007682_00044,NC_014368_00014,NC_011617_00041,NC_009131_00030	MOBF	NZ_CP016498	conjugative	Unknown	CALIN	NA	NA	NA	NA	NA	NA	NA
GCA_012638425	Escherichia coli	ST10762	1	blaIMP-6	GCA_012638425.2_PDT000668779.2_genomic_DABBMQ020000016.1	36042	36779	-	3	61	4789590	Asia	Eastern Asia	Japan	NA	Osaka	SAMD00186852	PRJDB6565	2015	42339	shortread	Illumina	NA	human	-	-	GCA_016587495.1_ASM1658749v1_genomic_BNSV01000004.1	Plasmid	AA552	AI753	IncN	IncN	000153__NC_019087_00001	MOBF	NC_015599_00019	MPF_T	NC_022375_00024,NC_008612_00190,NC_007682_00044,NC_014368_00014,NC_011617_00041,NC_009131_00030	MOBF	NZ_CP016498	conjugative	Unknown	CALIN	NA	NA	NA	NA	NA	NA	NA
GCA_012655975	Escherichia coli	ST131	5	blaIMP-6	GCA_012655975.1_PDT000668780.1_genomic_DABBRS010000041.1	6862	7599	-	26	90	4905783	Asia	Eastern Asia	Japan	NA	Osaka	SAMD00186853	PRJDB6565	2015	42339	shortread	Illumina	NA	human	-	-	GCA_030183345.1_hybrid_2	Plasmid	AA861	AJ282	IncC,IncFIA,IncFIA,IncFIA,IncFIB	IncC:IncFIA:IncFIB	000092__CP025470,AF250878,000136__AP014877_00014,MK878891_00042,000095__NZ_CP014273_00094	MOBF,MOBH,MOBH	NC_017627_00068,NC_012885_00072,NC_012690_00071	MPF_F	NC_022651_00077,NC_010409_00124,NC_019094_00090,NC_017639_00094,NC_007675_00027,NC_017639_00100,NC_018966_00040,NC_010488_00021,NC_009837_00049,NC_009140_00071,NC_014170_00023,NC_012885_00083,NC_016974_00085,NC_012885_00091,NC_023291_00077,NC_012885_00167,NC_008612_00190,NC_013437_00116,NC_012885_00088,08-5333_00200	MOBF,MOBH	CP000430,JQ319772	conjugative	Unknown	Complete	NA	NA	NA	NA	NA	NA	NA
GCA_012585835	Escherichia coli	ST131	5	blaIMP-6	GCA_012585835.1_PDT000668781.1_genomic_DABBKJ010000040.1	6862	7599	-	26	80	4897134	Asia	Eastern Asia	Japan	NA	Osaka	SAMD00186854	PRJDB6565	2015	42339	shortread	Illumina	NA	human	-	-	GCA_030183345.1_hybrid_2	Plasmid	AA861	AJ282	IncC,IncFIA,IncFIA,IncFIA,IncFIB	IncC:IncFIA:IncFIB	000092__CP025470,AF250878,000136__AP014877_00014,MK878891_00042,000095__NZ_CP014273_00094	MOBF,MOBH,MOBH	NC_017627_00068,NC_012885_00072,NC_012690_00071	MPF_F	NC_022651_00077,NC_010409_00124,NC_019094_00090,NC_017639_00094,NC_007675_00027,NC_017639_00100,NC_018966_00040,NC_010488_00021,NC_009837_00049,NC_009140_00071,NC_014170_00023,NC_012885_00083,NC_016974_00085,NC_012885_00091,NC_023291_00077,NC_012885_00167,NC_008612_00190,NC_013437_00116,NC_012885_00088,08-5333_00200	MOBF,MOBH	CP000430,JQ319772	conjugative	Unknown	Complete	NA	NA	NA	NA	NA	NA	NA
GCA_012625065	Escherichia coli	ST131	1	blaIMP-6	GCA_012625065.1_PDT000668782.1_genomic_DABBMG010000044.1	11168	11905	-	4	90	5066426	Asia	Eastern Asia	Japan	NA	Osaka	SAMD00186855	PRJDB6565	2015	42339	shortread	Illumina	NA	human	-	-	GCA_030389275.1_ASM3038927v1_genomic_CP128909.1	Plasmid	AA552	AI753	IncN	IncN	000153__NC_019087_00001	MOBF	NC_015599_00019	MPF_T	NC_009131_00030,NC_011617_00041,NC_014368_00014,NC_007682_00044,NC_008612_00190,NC_022375_00024	MOBF	NZ_CP016498	conjugative	Unknown	CALIN	NA	NA	NA	NA	NA	NA	NA
GCA_022204705	Klebsiella pneumoniae	ST16	1	blaIMP-6	GCA_022204705.1_PDT000668783.1_genomic_DAGMHT010000017.1	46372	47109	-	4	46	5386805	Asia	Eastern Asia	Japan	NA	Osaka	SAMD00186856	PRJDB6565	2015	42339	shortread	Illumina	NA	human	-	-	GCA_030389275.1_ASM3038927v1_genomic_CP128909.1	Plasmid	AA552	AI753	IncN	IncN	000153__NC_019087_00001	MOBF	NC_015599_00019	MPF_T	NC_009131_00030,NC_011617_00041,NC_014368_00014,NC_007682_00044,NC_008612_00190,NC_022375_00024	MOBF	NZ_CP016498	conjugative	Unknown	CALIN	NA	NA	NA	NA	NA	NA	NA
GCA_022204685	Klebsiella pneumoniae	ST584	1	blaIMP-6	GCA_022204685.1_PDT000668784.1_genomic_DAGMHS010000051.1	683	1420	+	1	92	5519864	Asia	Eastern Asia	Japan	NA	Osaka	SAMD00186857	PRJDB6565	2015	42339	shortread	Illumina	NA	human	-	-	GCA_030389275.1_ASM3038927v1_genomic_CP128909.1	Plasmid	AA552	AI753	IncN	IncN	000153__NC_019087_00001	MOBF	NC_015599_00019	MPF_T	NC_009131_00030,NC_011617_00041,NC_014368_00014,NC_007682_00044,NC_008612_00190,NC_022375_00024	MOBF	NZ_CP016498	conjugative	Unknown	CALIN	NA	NA	NA	NA	NA	NA	NA
GCA_022205205	Klebsiella pneumoniae	ST584	1	blaIMP-6	GCA_022205205.1_PDT000668785.1_genomic_DAGMIQ010000046.1	683	1420	+	1	87	5469125	Asia	Eastern Asia	Japan	NA	Osaka	SAMD00186858	PRJDB6565	2015	42339	shortread	Illumina	NA	human	-	-	GCA_030389275.1_ASM3038927v1_genomic_CP128909.1	Plasmid	AA552	AI753	IncN	IncN	000153__NC_019087_00001	MOBF	NC_015599_00019	MPF_T	NC_009131_00030,NC_011617_00041,NC_014368_00014,NC_007682_00044,NC_008612_00190,NC_022375_00024	MOBF	NZ_CP016498	conjugative	Unknown	CALIN	NA	NA	NA	NA	NA	NA	NA
GCA_022204665	Klebsiella pneumoniae	ST11	1	blaIMP-6	GCA_022204665.1_PDT000668786.1_genomic_DAGMHO010000028.1	36042	36779	-	3	73	5344128	Asia	Eastern Asia	Japan	NA	Osaka	SAMD00186859	PRJDB6565	2015	42339	shortread	Illumina	NA	human	-	-	GCA_016587495.1_ASM1658749v1_genomic_BNSV01000004.1	Plasmid	AA552	AI753	IncN	IncN	000153__NC_019087_00001	MOBF	NC_015599_00019	MPF_T	NC_022375_00024,NC_008612_00190,NC_007682_00044,NC_014368_00014,NC_011617_00041,NC_009131_00030	MOBF	NZ_CP016498	conjugative	Unknown	CALIN	NA	NA	NA	NA	NA	NA	NA
GCA_012655995	Escherichia coli	ST131	1	blaIMP-6	GCA_012655995.1_PDT000668787.1_genomic_DABBRR010000032.1	41070	41807	-	4	124	5264845	Asia	Eastern Asia	Japan	NA	Osaka	SAMD00186861	PRJDB6565	2015	42339	shortread	Illumina	NA	human	-	-	GCA_030389275.1_ASM3038927v1_genomic_CP128909.1	Plasmid	AA552	AI753	IncN	IncN	000153__NC_019087_00001	MOBF	NC_015599_00019	MPF_T	NC_009131_00030,NC_011617_00041,NC_014368_00014,NC_007682_00044,NC_008612_00190,NC_022375_00024	MOBF	NZ_CP016498	conjugative	Unknown	CALIN	NA	NA	NA	NA	NA	NA	NA
GCA_022205165	Klebsiella pneumoniae	ST134	1	blaIMP-6	GCA_022205165.1_PDT000668788.1_genomic_DAGMIN010000019.1	20722	21459	-	4	77	5661600	Asia	Eastern Asia	Japan	NA	Osaka	SAMD00186862	PRJDB6565	2015	42339	shortread	Illumina	NA	human	-	-	GCA_030389275.1_ASM3038927v1_genomic_CP128909.1	Plasmid	AA552	AI753	IncN	IncN	000153__NC_019087_00001	MOBF	NC_015599_00019	MPF_T	NC_009131_00030,NC_011617_00041,NC_014368_00014,NC_007682_00044,NC_008612_00190,NC_022375_00024	MOBF	NZ_CP016498	conjugative	Unknown	CALIN	NA	NA	NA	NA	NA	NA	NA
GCA_022204625	Klebsiella pneumoniae	ST107	1	blaIMP-6	GCA_022204625.1_PDT000668789.1_genomic_DAGMHJ010000026.1	20722	21459	-	4	49	5291726	Asia	Eastern Asia	Japan	NA	Osaka	SAMD00186863	PRJDB6565	2015	42339	shortread	Illumina	NA	human	-	-	GCA_030389275.1_ASM3038927v1_genomic_CP128909.1	Plasmid	AA552	AI753	IncN	IncN	000153__NC_019087_00001	MOBF	NC_015599_00019	MPF_T	NC_009131_00030,NC_011617_00041,NC_014368_00014,NC_007682_00044,NC_008612_00190,NC_022375_00024	MOBF	NZ_CP016498	conjugative	Unknown	CALIN	NA	NA	NA	NA	NA	NA	NA
GCA_022205145	Klebsiella pneumoniae	ST107	1	blaIMP-6	GCA_022205145.1_PDT000668790.1_genomic_DAGMIO010000025.1	34580	35317	-	4	64	5298209	Asia	Eastern Asia	Japan	NA	Osaka	SAMD00186864	PRJDB6565	2015	42339	shortread	Illumina	NA	human	-	-	GCA_030389275.1_ASM3038927v1_genomic_CP128909.1	Plasmid	AA552	AI753	IncN	IncN	000153__NC_019087_00001	MOBF	NC_015599_00019	MPF_T	NC_009131_00030,NC_011617_00041,NC_014368_00014,NC_007682_00044,NC_008612_00190,NC_022375_00024	MOBF	NZ_CP016498	conjugative	Unknown	CALIN	NA	NA	NA	NA	NA	NA	NA
GCA_022204645	Klebsiella pneumoniae	ST45	1	blaIMP-6	GCA_022204645.1_PDT000668791.1_genomic_DAGMHR010000029.1	1236	1973	-	24	69	5548829	Asia	Eastern Asia	Japan	NA	Osaka	SAMD00186865	PRJDB6565	2015	42339	shortread	Illumina	NA	human	-	-	GCA_030389275.1_ASM3038927v1_genomic_CP128909.1	Plasmid	AA552	AI753	IncN	IncN	000153__NC_019087_00001	MOBF	NC_015599_00019	MPF_T	NC_009131_00030,NC_011617_00041,NC_014368_00014,NC_007682_00044,NC_008612_00190,NC_022375_00024	MOBF	NZ_CP016498	conjugative	Unknown	CALIN	NA	NA	NA	NA	NA	NA	NA
GCA_012625125	Escherichia coli	ST131	1	blaIMP-6	GCA_012625125.1_PDT000668792.1_genomic_DABBMH010000048.1	4362	5099	-	12	117	5342423	Asia	Eastern Asia	Japan	NA	Osaka	SAMD00186866	PRJDB6565	2015	42339	shortread	Illumina	NA	human	-	-	GCA_016587495.1_ASM1658749v1_genomic_BNSV01000004.1	Plasmid	AA552	AI753	IncN	IncN	000153__NC_019087_00001	MOBF	NC_015599_00019	MPF_T	NC_022375_00024,NC_008612_00190,NC_007682_00044,NC_014368_00014,NC_011617_00041,NC_009131_00030	MOBF	NZ_CP016498	conjugative	Unknown	CALIN	NA	NA	NA	NA	NA	NA	NA
GCA_012584555	Escherichia coli	ST10762	1	blaIMP-6	GCA_012584555.1_PDT000668793.1_genomic_DABBKI010000018.1	36042	36779	-	3	57	4791869	Asia	Eastern Asia	Japan	NA	Osaka	SAMD00186867	PRJDB6565	2015	42339	shortread	Illumina	NA	human	-	-	GCA_016587495.1_ASM1658749v1_genomic_BNSV01000004.1	Plasmid	AA552	AI753	IncN	IncN	000153__NC_019087_00001	MOBF	NC_015599_00019	MPF_T	NC_022375_00024,NC_008612_00190,NC_007682_00044,NC_014368_00014,NC_011617_00041,NC_009131_00030	MOBF	NZ_CP016498	conjugative	Unknown	CALIN	NA	NA	NA	NA	NA	NA	NA
GCA_012638555	Escherichia coli	ST131	4	blaIMP-6	GCA_012638555.2_PDT000668794.2_genomic_DABBMS020000027.1	42341	43078	-	3	66	5020999	Asia	Eastern Asia	Japan	NA	Osaka	SAMD00186868	PRJDB6565	2015	42339	shortread	Illumina	NA	human	-	-	GCA_016587495.1_ASM1658749v1_genomic_BNSV01000004.1	Plasmid	AA552	AI753	IncN	IncN	000153__NC_019087_00001	MOBF	NC_015599_00019	MPF_T	NC_022375_00024,NC_008612_00190,NC_007682_00044,NC_014368_00014,NC_011617_00041,NC_009131_00030	MOBF	NZ_CP016498	conjugative	Unknown	CALIN	NA	NA	NA	NA	NA	NA	NA
GCA_022205105	Klebsiella pneumoniae	ST37	1	blaIMP-6	GCA_022205105.1_PDT000668795.1_genomic_DAGMIP010000022.1	36042	36779	-	3	65	5521122	Asia	Eastern Asia	Japan	NA	Osaka	SAMD00186869	PRJDB6565	2015	42339	shortread	Illumina	NA	human	-	-	GCA_016587495.1_ASM1658749v1_genomic_BNSV01000004.1	Plasmid	AA552	AI753	IncN	IncN	000153__NC_019087_00001	MOBF	NC_015599_00019	MPF_T	NC_022375_00024,NC_008612_00190,NC_007682_00044,NC_014368_00014,NC_011617_00041,NC_009131_00030	MOBF	NZ_CP016498	conjugative	Unknown	CALIN	NA	NA	NA	NA	NA	NA	NA
GCA_012655615	Escherichia coli	ST38	1	blaIMP-6	GCA_012655615.1_PDT000668796.1_genomic_DABBRT010000044.1	34580	35317	-	4	151	5341769	Asia	Eastern Asia	Japan	NA	Osaka	SAMD00186870	PRJDB6565	2015	42339	shortread	Illumina	NA	human	-	-	GCA_030389275.1_ASM3038927v1_genomic_CP128909.1	Plasmid	AA552	AI753	IncN	IncN	000153__NC_019087_00001	MOBF	NC_015599_00019	MPF_T	NC_009131_00030,NC_011617_00041,NC_014368_00014,NC_007682_00044,NC_008612_00190,NC_022375_00024	MOBF	NZ_CP016498	conjugative	Unknown	CALIN	NA	NA	NA	NA	NA	NA	NA
GCA_012597475	Escherichia coli	ST131	2	blaIMP-6	GCA_012597475.1_PDT000668797.1_genomic_DABBLU010000060.1	683	1420	+	1	95	5158201	Asia	Eastern Asia	Japan	NA	Osaka	SAMD00186871	PRJDB6565	2015	42339	shortread	Illumina	NA	human	-	-	NA	Unclassified molecule	NA	NA	NA	NA	NA	NA	NA	NA	NA	NA	NA	NA	Unknown	CALIN	NA	NA	NA	NA	NA	NA	NA
GCA_010725135	Escherichia coli	STNA	1	blaIMP-6	GCA_010725135.1_ASM1072513v1_genomic_AP022360.1	99624	100361	+	19	1	5296826	Asia	Eastern Asia	Japan	NA	Japan:Osaka	SAMD00186872	PRJDB6565	2015	42339	longread/hybrid	Nanopore	NA	clinical	-	-	NA	Chromosomal	NA	NA	NA	NA	NA	NA	NA	NA	NA	NA	NA	NA	Class 1	Complete	NA	NA	NA	NA	NA	NA	NA
GCA_012656015	Escherichia coli	ST131	2	blaIMP-6	GCA_012656015.1_PDT000668799.1_genomic_DABBRU010000059.1	683	1420	+	1	101	5133391	Asia	Eastern Asia	Japan	NA	Osaka	SAMD00186873	PRJDB6565	2015	42339	shortread	Illumina	NA	human	-	-	NA	Unclassified molecule	NA	NA	NA	NA	NA	NA	NA	NA	NA	NA	NA	NA	Unknown	CALIN	NA	NA	NA	NA	NA	NA	NA
GCA_010725305	Escherichia coli	ST131	2	blaIMP-6	GCA_010725305.1_ASM1072530v1_genomic_AP022362.1	215044	215781	+	41	1	5237933	Asia	Eastern Asia	Japan	NA	Osaka	SAMD00186874	PRJDB6565	2015	42339	longread/hybrid	Nanopore	NA	human	-	-	NA	Chromosomal	NA	NA	NA	NA	NA	NA	NA	NA	NA	NA	NA	NA	Class 1	Complete	NA	NA	NA	NA	NA	NA	NA
GCA_012637605	Escherichia coli	ST131	2	blaIMP-6	GCA_012637605.1_PDT000668801.1_genomic_DABBMR010000060.1	683	1420	+	1	97	5126355	Asia	Eastern Asia	Japan	NA	Osaka	SAMD00186875	PRJDB6565	2015	42339	shortread	Illumina	NA	human	-	-	NA	Unclassified molecule	NA	NA	NA	NA	NA	NA	NA	NA	NA	NA	NA	NA	Unknown	CALIN	NA	NA	NA	NA	NA	NA	NA
GCA_012585255	Escherichia coli	ST131	2	blaIMP-6	GCA_012585255.1_PDT000668802.1_genomic_DABBKH010000054.1	683	1420	+	1	88	5125479	Asia	Eastern Asia	Japan	NA	Osaka	SAMD00186877	PRJDB6565	2015	42339	shortread	Illumina	NA	human	-	-	NA	Unclassified molecule	NA	NA	NA	NA	NA	NA	NA	NA	NA	NA	NA	NA	Unknown	CALIN	NA	NA	NA	NA	NA	NA	NA
GCA_012655835	Escherichia coli	ST131	2	blaIMP-6	GCA_012655835.1_PDT000668803.1_genomic_DABBRW010000047.1	3221	3958	-	27	91	5160812	Asia	Eastern Asia	Japan	NA	Osaka	SAMD00186878	PRJDB6565	2015	42339	shortread	Illumina	NA	human	-	-	GCA_030183345.1_hybrid_2	Plasmid	AA861	AJ282	IncC,IncFIA,IncFIA,IncFIA,IncFIB	IncC:IncFIA:IncFIB	000092__CP025470,AF250878,000136__AP014877_00014,MK878891_00042,000095__NZ_CP014273_00094	MOBF,MOBH,MOBH	NC_017627_00068,NC_012885_00072,NC_012690_00071	MPF_F	NC_022651_00077,NC_010409_00124,NC_019094_00090,NC_017639_00094,NC_007675_00027,NC_017639_00100,NC_018966_00040,NC_010488_00021,NC_009837_00049,NC_009140_00071,NC_014170_00023,NC_012885_00083,NC_016974_00085,NC_012885_00091,NC_023291_00077,NC_012885_00167,NC_008612_00190,NC_013437_00116,NC_012885_00088,08-5333_00200	MOBF,MOBH	CP000430,JQ319772	conjugative	Unknown	CALIN	NA	NA	NA	NA	NA	NA	NA
GCA_012637765	Escherichia coli	ST131	1	blaIMP-6	GCA_012637765.1_PDT000668804.1_genomic_DABBMO010000041.1	8526	9263	-	39	95	5188391	Asia	Eastern Asia	Japan	NA	Osaka	SAMD00186879	PRJDB6565	2015	42339	shortread	Illumina	NA	human	-	-	GCA_030389275.1_ASM3038927v1_genomic_CP128909.1	Plasmid	AA552	AI753	IncN	IncN	000153__NC_019087_00001	MOBF	NC_015599_00019	MPF_T	NC_009131_00030,NC_011617_00041,NC_014368_00014,NC_007682_00044,NC_008612_00190,NC_022375_00024	MOBF	NZ_CP016498	conjugative	Unknown	CALIN	NA	NA	NA	NA	NA	NA	NA
GCA_012613225	Escherichia coli	ST131	2	blaIMP-6	GCA_012613225.1_PDT000668805.1_genomic_DABBLZ010000060.1	683	1420	+	1	96	5147871	Asia	Eastern Asia	Japan	NA	Osaka	SAMD00186880	PRJDB6565	2015	42339	shortread	Illumina	NA	human	-	-	NA	Unclassified molecule	NA	NA	NA	NA	NA	NA	NA	NA	NA	NA	NA	NA	Unknown	CALIN	NA	NA	NA	NA	NA	NA	NA
GCA_012584575	Escherichia coli	ST131	2	blaIMP-6	GCA_012584575.1_PDT000668806.1_genomic_DABBKG010000059.1	683	1420	+	1	96	5157087	Asia	Eastern Asia	Japan	NA	Osaka	SAMD00186881	PRJDB6565	2015	42339	shortread	Illumina	NA	human	-	-	NA	Unclassified molecule	NA	NA	NA	NA	NA	NA	NA	NA	NA	NA	NA	NA	Unknown	CALIN	NA	NA	NA	NA	NA	NA	NA
GCA_012624965	Escherichia coli	ST131	2	blaIMP-6	GCA_012624965.1_PDT000668807.1_genomic_DABBMI010000058.1	683	1420	+	1	97	5160136	Asia	Eastern Asia	Japan	NA	Osaka	SAMD00186882	PRJDB6565	2015	42339	shortread	Illumina	NA	human	-	-	NA	Unclassified molecule	NA	NA	NA	NA	NA	NA	NA	NA	NA	NA	NA	NA	Unknown	CALIN	NA	NA	NA	NA	NA	NA	NA
GCA_012585235	Escherichia coli	ST131	2	blaIMP-6	GCA_012585235.1_PDT000668808.1_genomic_DABBKL010000056.1	683	1420	+	1	90	5046599	Asia	Eastern Asia	Japan	NA	Osaka	SAMD00186883	PRJDB6565	2015	42339	shortread	Illumina	NA	human	-	-	NA	Unclassified molecule	NA	NA	NA	NA	NA	NA	NA	NA	NA	NA	NA	NA	Unknown	CALIN	NA	NA	NA	NA	NA	NA	NA
GCA_012655755	Escherichia coli	ST131	1	blaIMP-6	GCA_012655755.1_PDT000668809.1_genomic_DABBRV010000048.1	3865	4602	-	7	89	4927166	Asia	Eastern Asia	Japan	NA	Osaka	SAMD00186884	PRJDB6565	2015	42339	shortread	Illumina	NA	human	-	-	GCA_030389275.1_ASM3038927v1_genomic_CP128909.1	Plasmid	AA552	AI753	IncN	IncN	000153__NC_019087_00001	MOBF	NC_015599_00019	MPF_T	NC_009131_00030,NC_011617_00041,NC_014368_00014,NC_007682_00044,NC_008612_00190,NC_022375_00024	MOBF	NZ_CP016498	conjugative	Unknown	CALIN	NA	NA	NA	NA	NA	NA	NA
GCA_012655635	Escherichia coli	ST131	2	blaIMP-6	GCA_012655635.1_PDT000668810.1_genomic_DABBRP010000077.1	683	1420	+	68	122	5191411	Asia	Eastern Asia	Japan	NA	Osaka	SAMD00186885	PRJDB6565	2015	42339	shortread	Illumina	NA	human	-	-	NA	Unclassified molecule	NA	NA	NA	NA	NA	NA	NA	NA	NA	NA	NA	NA	Unknown	CALIN	NA	NA	NA	NA	NA	NA	NA
GCA_012637725	Escherichia coli	ST131	2	blaIMP-6	GCA_012637725.1_PDT000668811.1_genomic_DABBMN010000063.1	682	1419	+	1	100	5172766	Asia	Eastern Asia	Japan	NA	Osaka	SAMD00186886	PRJDB6565	2015	42339	shortread	Illumina	NA	human	-	-	NA	Unclassified molecule	NA	NA	NA	NA	NA	NA	NA	NA	NA	NA	NA	NA	Unknown	CALIN	NA	NA	NA	NA	NA	NA	NA
GCA_012655675	Escherichia coli	ST131	2	blaIMP-6	GCA_012655675.1_PDT000668812.1_genomic_DABBRQ010000056.1	683	1420	+	1	86	5127254	Asia	Eastern Asia	Japan	NA	Osaka	SAMD00186887	PRJDB6565	2015	42339	shortread	Illumina	NA	human	-	-	NA	Unclassified molecule	NA	NA	NA	NA	NA	NA	NA	NA	NA	NA	NA	NA	Unknown	CALIN	NA	NA	NA	NA	NA	NA	NA
GCA_022205085	Klebsiella pneumoniae	ST36	1	blaIMP-6	GCA_022205085.1_PDT000668813.1_genomic_DAGMIG010000021.1	22184	22921	-	3	64	5662168	Asia	Eastern Asia	Japan	NA	Osaka	SAMD00186888	PRJDB6565	2015	42339	shortread	Illumina	NA	human	-	-	NA	Unclassified molecule	NA	NA	NA	NA	NA	NA	NA	NA	NA	NA	NA	NA	Unknown	CALIN	NA	NA	NA	NA	NA	NA	NA
GCA_014170935	Klebsiella pneumoniae	ST29	1	blaIMP-1	GCA_014170935.1_ASM1417093v1_genomic_AP022081.1	37957	38694	-	35	7	5865556	Asia	Eastern Asia	Japan	NA	Tokyo	SAMD00194474	PRJDB6962	2018	43318	longread/hybrid	PacBio	wastewater	environmental/other	-	-	AP018557	Plasmid	AA552	AI753	IncN	IncN	000153__NC_019087_00001	MOBF	NC_015599_00019	MPF_T	NC_022375_00024,NC_008612_00190,NC_007682_00044,NC_014368_00014,NC_011617_00041,NC_009131_00030	MOBF	NZ_CP016498	conjugative	Unknown	CALIN	NA	NA	NA	NA	NA	NA	NA
GCA_014169295	Enterobacter kobei	ST32	1	blaIMP-1	GCA_014169295.1_ASM1416929v1_genomic_AP022129.1	9025	9762	+	349	7	5562758	Asia	Eastern Asia	Japan	NA	Tokyo	SAMD00194526	PRJDB6962	2018	43318	longread/hybrid	PacBio	wastewater	environmental/other	-	mcr-9.1	CP043513	Plasmid	AA036	AH608	Unknown rep	Unknown rep	-	MOBP	NC_020552_00059	MPF_T	NC_017624_00009,NC_019083_00030,NC_019157_00030,NC_019157_00029,NC_023277_00163	-	-	conjugative	Class 1	Complete	NA	NA	NA	NA	NA	NA	NA
GCA_014169635	Enterobacter asburiae	ST28	1	blaIMP-11	GCA_014169635.1_ASM1416963v1_genomic_AP022229.1	66313	67047	-	6	10	4838653	Asia	Eastern Asia	Japan	NA	Japan:Tokyo	SAMD00194608	PRJDB6962	2018	2018-02-13	longread/hybrid	PacBio	wastewater	environmental/other	-	-	CP042581	Plasmid	AA552	AI756	IncFIB,IncN,IncN	IncFIB:IncN	000097__NC_025166_00051,000154__NZ_CP009853,000153__NC_019087_00001	MOBF	NC_015599_00019	MPF_T	NC_022375_00024	MOBF	NZ_CP016498	conjugative	Unknown	CALIN	NA	NA	NA	NA	NA	NA	NA
GCA_015136515	Pseudomonas monteilii	ST114	1	blaIMP-11	GCA_015136515.1_ASM1513651v1_genomic_AP022476.1	1085	1819	-	9	5	5862193	Asia	Eastern Asia	Japan	NA	Japan:Tokyo	SAMD00195912	PRJDB9036	2018	43242	longread/hybrid	PacBio	hospital sewage tank	clinical environment	-	-	CP016446	Plasmid	AF515	AP475	Rep 688	Rep 688	002152__NC_019906_00045	MOBF	NC_019906_00069	MPF_T	NC_019906_00068	-	-	conjugative	Unknown	CALIN	NA	NA	NA	NA	NA	NA	NA
GCA_011396735	Enterobacter asburiae	ST484	1	blaIMP-1	GCA_011396735.1_ASM1139673v1_genomic_AP022628.1	4691254	4691991	+	304	1	4808368	Asia	Eastern Asia	Japan	NA	Saitama	SAMD00197875	PRJDB9129	2018	2018	longread/hybrid	unknown_longread	NA	human	-	mcr-9.1	NA	Chromosomal	NA	NA	NA	NA	NA	NA	NA	NA	NA	NA	NA	NA	Class 1	Complete	NA	NA	NA	NA	NA	NA	NA
GCA_015099135	Kluyvera ascorbata	STNA	1	blaIMP-1	GCA_015099135.1_ASM1509913v1_genomic_AP022667.1	66988	67725	-	318	6	5371308	Asia	Eastern Asia	Japan	NA	not applicable	SAMD00204448	PRJDB9277	2017	2017	longread/hybrid	unknown_longread	Unknown	clinical	-	-	CP023894	Plasmid	AA552	AI754	IncFIB	IncFIB	000107__CP014778_00094	-	-	MPF_T	NC_009131_00030,NC_011617_00041,NC_014368_00014,NC_007682_00044,NC_008612_00190	-	-	non-mobilizable	Unknown	CALIN	NA	NA	NA	NA	NA	NA	NA
GCA_013340345	Enterobacter hormaechei	ST78	1	blaIMP-1	GCA_013340345.1_ASM1334034v1_genomic_BLWQ01000095.1	2557	3294	+	8	226	5079237	Asia	Eastern Asia	Japan	NA	NA	SAMD00229133	PRJDB9939	2014	2014	shortread	NA	NA	human	-	-	GCA_023709745.1_ASM2370974v1_genomic_BRGJ01000002.1	Plasmid	AA739	AJ057	IncHI2A,Rep 1088	IncHI2A	BX664015,000340__KU353730	MOBH	NC_012555_00231	MPF_F	NC_005211_00005,NC_009838_00006,NC_021845_00017,NC_005211_00030,NC_005211_00200,NC_005211_00207,NC_005211_00012	MOBH	NC_017500	conjugative	Class 1	Complete	NA	NA	NA	NA	NA	NA	NA
GCA_013340365	Enterobacter hormaechei	ST78	1	blaIMP-1	GCA_013340365.1_ASM1334036v1_genomic_BLWR01000076.1	8983	9720	-	11	264	5081650	Asia	Eastern Asia	Japan	NA	NA	SAMD00229134	PRJDB9939	2014	2014	shortread	NA	NA	human	-	-	GCA_023709745.1_ASM2370974v1_genomic_BRGJ01000002.1	Plasmid	AA739	AJ057	IncHI2A,Rep 1088	IncHI2A	BX664015,000340__KU353730	MOBH	NC_012555_00231	MPF_F	NC_005211_00005,NC_009838_00006,NC_021845_00017,NC_005211_00030,NC_005211_00200,NC_005211_00207,NC_005211_00012	MOBH	NC_017500	conjugative	Unknown	CALIN	NA	NA	NA	NA	NA	NA	NA
GCA_013340385	Enterobacter hormaechei	ST78	1	blaIMP-1	GCA_013340385.1_ASM1334038v1_genomic_BLWS01000105.1	3461	4198	-	30	228	5111775	Asia	Eastern Asia	Japan	NA	NA	SAMD00229135	PRJDB9939	2014	2014	shortread	NA	NA	human	-	-	GCA_023709745.1_ASM2370974v1_genomic_BRGJ01000002.1	Plasmid	AA739	AJ057	IncHI2A,Rep 1088	IncHI2A	BX664015,000340__KU353730	MOBH	NC_012555_00231	MPF_F	NC_005211_00005,NC_009838_00006,NC_021845_00017,NC_005211_00030,NC_005211_00200,NC_005211_00207,NC_005211_00012	MOBH	NC_017500	conjugative	Unknown	CALIN	NA	NA	NA	NA	NA	NA	NA
GCA_013340405	Enterobacter hormaechei	ST78	1	blaIMP-1	GCA_013340405.1_ASM1334040v1_genomic_BLWT01000073.1	8983	9720	-	11	217	5085630	Asia	Eastern Asia	Japan	NA	NA	SAMD00229136	PRJDB9939	2014	2014	shortread	NA	NA	human	-	-	GCA_023709745.1_ASM2370974v1_genomic_BRGJ01000002.1	Plasmid	AA739	AJ057	IncHI2A,Rep 1088	IncHI2A	BX664015,000340__KU353730	MOBH	NC_012555_00231	MPF_F	NC_005211_00005,NC_009838_00006,NC_021845_00017,NC_005211_00030,NC_005211_00200,NC_005211_00207,NC_005211_00012	MOBH	NC_017500	conjugative	Unknown	CALIN	NA	NA	NA	NA	NA	NA	NA
GCA_013340425	Enterobacter hormaechei	ST78	1	blaIMP-1	GCA_013340425.1_ASM1334042v1_genomic_BLWU01000026.1	8983	9720	-	11	101	5126920	Asia	Eastern Asia	Japan	NA	NA	SAMD00229137	PRJDB9939	2014	2014	shortread	NA	NA	human	-	-	GCA_023709745.1_ASM2370974v1_genomic_BRGJ01000002.1	Plasmid	AA739	AJ057	IncHI2A,Rep 1088	IncHI2A	BX664015,000340__KU353730	MOBH	NC_012555_00231	MPF_F	NC_005211_00005,NC_009838_00006,NC_021845_00017,NC_005211_00030,NC_005211_00200,NC_005211_00207,NC_005211_00012	MOBH	NC_017500	conjugative	Unknown	CALIN	NA	NA	NA	NA	NA	NA	NA
GCA_013340445	Enterobacter hormaechei	ST78	1	blaIMP-1	GCA_013340445.1_ASM1334044v1_genomic_BLWV01000065.1	8983	9720	-	11	167	5103066	Asia	Eastern Asia	Japan	NA	NA	SAMD00229138	PRJDB9939	2014	2014	shortread	NA	NA	human	-	-	GCA_023709745.1_ASM2370974v1_genomic_BRGJ01000002.1	Plasmid	AA739	AJ057	IncHI2A,Rep 1088	IncHI2A	BX664015,000340__KU353730	MOBH	NC_012555_00231	MPF_F	NC_005211_00005,NC_009838_00006,NC_021845_00017,NC_005211_00030,NC_005211_00200,NC_005211_00207,NC_005211_00012	MOBH	NC_017500	conjugative	Unknown	CALIN	NA	NA	NA	NA	NA	NA	NA
GCA_013340465	Enterobacter hormaechei	ST78	1	blaIMP-1	GCA_013340465.1_ASM1334046v1_genomic_BLWW01000072.1	10051	10788	+	13	222	5092772	Asia	Eastern Asia	Japan	NA	NA	SAMD00229139	PRJDB9939	2014	2014	shortread	NA	NA	human	-	-	GCA_023709745.1_ASM2370974v1_genomic_BRGJ01000002.1	Plasmid	AA739	AJ057	IncHI2A,Rep 1088	IncHI2A	BX664015,000340__KU353730	MOBH	NC_012555_00231	MPF_F	NC_005211_00005,NC_009838_00006,NC_021845_00017,NC_005211_00030,NC_005211_00200,NC_005211_00207,NC_005211_00012	MOBH	NC_017500	conjugative	Class 1	Complete	NA	NA	NA	NA	NA	NA	NA
GCA_013340525	Enterobacter asburiae	ST24	1	blaIMP-1	GCA_013340525.1_ASM1334052v1_genomic_BLWZ01000062.1	9149	9886	-	11	171	4904800	Asia	Eastern Asia	Japan	NA	NA	SAMD00229142	PRJDB9939	2015	2015	shortread	NA	NA	human	-	-	GCA_023559025.1_ASM2355902v1_genomic_JAMHKK010000003.1	Plasmid	AA824	AJ202	IncFIB,IncN	IncFIB:IncN	CP039454_00078,000153__NC_019087_00001	MOBF	NC_015599_00019	MPF_T	NC_022375_00024	MOBF	NZ_CP016498	conjugative	Unknown	CALIN	NA	NA	NA	NA	NA	NA	NA
GCA_013340545	Enterobacter hormaechei	ST78	1	blaIMP-11	GCA_013340545.1_ASM1334054v1_genomic_BLXA01000039.1	39889	40623	+	12	168	5110779	Asia	Eastern Asia	Japan	NA	NA	SAMD00229143	PRJDB9939	2015	2015	shortread	NA	NA	human	-	-	GCA_010367305.1_ASM1036730v1_genomic_AP019667.1	Plasmid	AA002	AH526	IncL/M	IncL/M	U27345	MOBP	NC_004464_00056	MPF_I	NC_004464_00105,NC_005246_00057,NC_019063_00094,NC_019344_00078,NC_004464_00066,NC_004464_00068,NC_019154_00069,NC_005246_00069,NC_004464_00073	-	-	conjugative	Class 1	Complete	NA	NA	NA	NA	NA	NA	NA
GCA_013340565	Enterobacter hormaechei	ST78	1	blaIMP-1	GCA_013340565.1_ASM1334056v1_genomic_BLXB01000090.1	9816	10553	+	248	200	4990023	Asia	Eastern Asia	Japan	NA	NA	SAMD00229144	PRJDB9939	2015	2015	shortread	NA	NA	human	-	-	GCA_023735275.1_ASM2373527v1_genomic_AP025816.1	Plasmid	AA739	AJ057	IncHI2A,Rep 1088	IncHI2A	BX664015,000340__KU353730	MOBH	NC_012555_00231	MPF_F	NC_005211_00005,NC_009838_00006,NC_021845_00017,NC_005211_00030,NC_005211_00200,NC_005211_00207,NC_005211_00012	MOBH	NC_017500	conjugative	Class 1	Complete	NA	NA	NA	NA	NA	NA	NA
GCA_013340585	Enterobacter hormaechei	ST78	1	blaIMP-1	GCA_013340585.1_ASM1334058v1_genomic_BLXC01000095.1	8983	9720	-	11	248	5092104	Asia	Eastern Asia	Japan	NA	NA	SAMD00229145	PRJDB9939	2015	2015	shortread	NA	NA	human	-	-	GCA_023709745.1_ASM2370974v1_genomic_BRGJ01000002.1	Plasmid	AA739	AJ057	IncHI2A,Rep 1088	IncHI2A	BX664015,000340__KU353730	MOBH	NC_012555_00231	MPF_F	NC_005211_00005,NC_009838_00006,NC_021845_00017,NC_005211_00030,NC_005211_00200,NC_005211_00207,NC_005211_00012	MOBH	NC_017500	conjugative	Unknown	CALIN	NA	NA	NA	NA	NA	NA	NA
GCA_013340605	Enterobacter hormaechei	ST78	1	blaIMP-1	GCA_013340605.1_ASM1334060v1_genomic_BLXD01000065.1	2920	3657	-	23	133	4993876	Asia	Eastern Asia	Japan	NA	NA	SAMD00229146	PRJDB9939	2015	2015	shortread	NA	NA	human	-	-	GCA_023709745.1_ASM2370974v1_genomic_BRGJ01000002.1	Plasmid	AA739	AJ057	IncHI2A,Rep 1088	IncHI2A	BX664015,000340__KU353730	MOBH	NC_012555_00231	MPF_F	NC_005211_00005,NC_009838_00006,NC_021845_00017,NC_005211_00030,NC_005211_00200,NC_005211_00207,NC_005211_00012	MOBH	NC_017500	conjugative	Unknown	CALIN	NA	NA	NA	NA	NA	NA	NA
GCA_013340625	Enterobacter hormaechei	ST78	1	blaIMP-1	GCA_013340625.1_ASM1334062v1_genomic_BLXE01000091.1	2921	3658	-	23	167	4999558	Asia	Eastern Asia	Japan	NA	NA	SAMD00229147	PRJDB9939	2015	2015	shortread	NA	NA	human	-	-	GCA_023709745.1_ASM2370974v1_genomic_BRGJ01000002.1	Plasmid	AA739	AJ057	IncHI2A,Rep 1088	IncHI2A	BX664015,000340__KU353730	MOBH	NC_012555_00231	MPF_F	NC_005211_00005,NC_009838_00006,NC_021845_00017,NC_005211_00030,NC_005211_00200,NC_005211_00207,NC_005211_00012	MOBH	NC_017500	conjugative	Unknown	CALIN	NA	NA	NA	NA	NA	NA	NA
GCA_013340645	Enterobacter hormaechei	ST1331	1	blaIMP-1	GCA_013340645.1_ASM1334064v1_genomic_BLXF01000043.1	9830	10567	+	13	123	5204683	Asia	Eastern Asia	Japan	NA	NA	SAMD00229148	PRJDB9939	2015	2015	shortread	NA	NA	human	-	-	GCA_023735315.1_ASM2373531v1_genomic_AP025822.1	Plasmid	AA739	AJ057	IncHI2A,Rep 1088	IncHI2A	BX664015,000340__KU353730	MOBH	NC_012555_00231	MPF_F	NC_005211_00005,NC_009838_00006,NC_021845_00017,NC_005211_00030,NC_005211_00200,NC_005211_00207,NC_005211_00012	MOBH	NC_017500	conjugative	Class 1	Complete	NA	NA	NA	NA	NA	NA	NA
GCA_013340665	Enterobacter hormaechei	ST113	1	blaIMP-1	GCA_013340665.1_ASM1334066v1_genomic_BLXG01000100.1	121	858	+	11	193	5113998	Asia	Eastern Asia	Japan	NA	NA	SAMD00229149	PRJDB9939	2015	2015	shortread	NA	NA	human	-	-	GCA_023710205.1_ASM2371020v1_genomic_BRHG01000002.1	Plasmid	AA739	AJ057	IncHI2A,Rep 1088	IncHI2A	BX664015,000340__KU353730	MOBH	NC_012555_00231	MPF_F	NC_005211_00005,NC_009838_00006,NC_021845_00017,NC_005211_00030,NC_005211_00200,NC_005211_00207,NC_005211_00012	MOBH	NC_017500	conjugative	Unknown	CALIN	NA	NA	NA	NA	NA	NA	NA
GCA_013340685	Enterobacter hormaechei	ST133	1	blaIMP-1	GCA_013340685.1_ASM1334068v1_genomic_BLXH01000074.1	9152	9889	-	11	234	5210146	Asia	Eastern Asia	Japan	NA	NA	SAMD00229150	PRJDB9939	2017	2017	shortread	NA	NA	human	-	-	GCA_023709745.1_ASM2370974v1_genomic_BRGJ01000002.1	Plasmid	AA739	AJ057	IncHI2A,Rep 1088	IncHI2A	BX664015,000340__KU353730	MOBH	NC_012555_00231	MPF_F	NC_005211_00005,NC_009838_00006,NC_021845_00017,NC_005211_00030,NC_005211_00200,NC_005211_00207,NC_005211_00012	MOBH	NC_017500	conjugative	Unknown	CALIN	NA	NA	NA	NA	NA	NA	NA
GCA_016756655	Enterobacter roggenkampii	ST1059	1	blaIMP-1	GCA_016756655.1_ASM1675665v1_genomic_AP023450.1	8136	8873	-	355	5	5487998	Asia	Eastern Asia	Japan	NA	Osaka	SAMD00235761	PRJDB10185	2019	2019	longread/hybrid	unknown_longread	NA	human	blaGES-14	mcr-10.1, mcr-9.1	KX912255	Plasmid	AC292	AL416	IncP	IncP	000173__NC_007100_00053	MOBP	NC_003124_00014	-	-	-	-	mobilizable	Unknown	CALIN	NA	NA	NA	NA	NA	NA	NA
GCA_023902955	Pseudomonas aeruginosa	ST235	1	blaIMP-26	GCA_023902955.1_PDT001339876.1_genomic_DAHMKO010000046.1	42034	42771	-	0	246	6933288	Asia	Southern Asia	Nepal	NA	NA	SAMD00244739	PRJDB10493	2018	2018	shortread	Illumina	NA	human	-	-	NA	Unclassified molecule	NA	NA	NA	NA	NA	NA	NA	NA	NA	NA	NA	NA	Unknown	CALIN	NA	NA	NA	NA	NA	NA	NA
GCA_023995175	Pseudomonas aeruginosa	ST244	1	blaIMP-1	GCA_023995175.1_PDT001339877.1_genomic_DAHPXV010000208.1	55	792	+	36	288	7009087	Asia	Southern Asia	Nepal	NA	NA	SAMD00244740	PRJDB10493	2018	2018	shortread	Illumina	NA	human	-	-	NA	Unclassified molecule	NA	NA	NA	NA	NA	NA	NA	NA	NA	NA	NA	NA	Unknown	CALIN	NA	NA	NA	NA	NA	NA	NA
GCA_021595605	Enterobacter hormaechei	ST133	6	blaIMP-1	GCA_021595605.1_PDT001230146.1_genomic_DAFOPN010000042.1	9024	9761	-	11	97	5285822	Asia	Eastern Asia	Japan	NA	Tokyo	SAMD00246031	PRJDB10541	2014	2014	shortread	Illumina	Unknown	clinical	-	-	GCA_023734955.1_ASM2373495v1_genomic_AP025785.1	Plasmid	AA739	AJ057	IncHI2A,Rep 1088	IncHI2A	BX664015,000340__KU353730	MOBH	NC_012555_00231	MPF_F	NC_005211_00005,NC_009838_00006,NC_021845_00017,NC_005211_00030,NC_005211_00200,NC_005211_00207,NC_005211_00012	MOBH	NC_017500	conjugative	Unknown	CALIN	NA	NA	NA	NA	NA	NA	NA
GCA_021595625	Enterobacter hormaechei	ST133	5	blaIMP-1	GCA_021595625.1_PDT001230147.1_genomic_DAFOPM010000035.1	9024	9761	-	11	100	5319997	Asia	Eastern Asia	Japan	NA	Tokyo	SAMD00246032	PRJDB10541	2016	2016	shortread	Illumina	Unknown	clinical	-	-	GCA_023735815.1_ASM2373581v1_genomic_AP025892.1	Plasmid	AA739	AJ057	IncHI2A,Rep 1088	IncHI2A	BX664015,000340__KU353730	MOBH,MOBH	CP030285_00102,NC_012555_00231	MPF_F	NC_005211_00005,NC_009838_00006,NC_021845_00017,NC_005211_00030,NC_005211_00200,NC_005211_00207,NC_005211_00012	MOBH	NC_017500	conjugative	Unknown	CALIN	NA	NA	NA	NA	NA	NA	NA
GCA_021595025	Enterobacter hormaechei	ST133	6	blaIMP-1	GCA_021595025.1_PDT001230148.1_genomic_DAFOOM010000035.1	9024	9761	-	11	82	5345366	Asia	Eastern Asia	Japan	NA	Tokyo	SAMD00246033	PRJDB10541	2017	2017	shortread	Illumina	Unknown	clinical	blaNDM-1	-	GCA_023734955.1_ASM2373495v1_genomic_AP025785.1	Plasmid	AA739	AJ057	IncHI2A,Rep 1088	IncHI2A	BX664015,000340__KU353730	MOBH	NC_012555_00231	MPF_F	NC_005211_00005,NC_009838_00006,NC_021845_00017,NC_005211_00030,NC_005211_00200,NC_005211_00207,NC_005211_00012	MOBH	NC_017500	conjugative	Unknown	CALIN	NA	NA	NA	NA	NA	NA	NA
GCA_021595045	Enterobacter hormaechei	ST133	5	blaIMP-1	GCA_021595045.1_PDT001230149.1_genomic_DAFOOO010000040.1	9024	9761	-	11	103	5317324	Asia	Eastern Asia	Japan	NA	Tokyo	SAMD00246034	PRJDB10541	2017	2017	shortread	Illumina	Unknown	clinical	-	-	GCA_023735815.1_ASM2373581v1_genomic_AP025892.1	Plasmid	AA739	AJ057	IncHI2A,Rep 1088	IncHI2A	BX664015,000340__KU353730	MOBH,MOBH	CP030285_00102,NC_012555_00231	MPF_F	NC_005211_00005,NC_009838_00006,NC_021845_00017,NC_005211_00030,NC_005211_00200,NC_005211_00207,NC_005211_00012	MOBH	NC_017500	conjugative	Unknown	CALIN	NA	NA	NA	NA	NA	NA	NA
GCA_021599525	Enterobacter hormaechei	ST133	5	blaIMP-1	GCA_021599525.1_PDT001230150.1_genomic_DAFOWH010000051.1	9023	9760	-	11	120	5302110	Asia	Eastern Asia	Japan	NA	Tokyo	SAMD00246035	PRJDB10541	2017	2017	shortread	Illumina	Unknown	clinical	blaNDM-1	-	GCA_023735815.1_ASM2373581v1_genomic_AP025892.1	Plasmid	AA739	AJ057	IncHI2A,Rep 1088	IncHI2A	BX664015,000340__KU353730	MOBH,MOBH	CP030285_00102,NC_012555_00231	MPF_F	NC_005211_00005,NC_009838_00006,NC_021845_00017,NC_005211_00030,NC_005211_00200,NC_005211_00207,NC_005211_00012	MOBH	NC_017500	conjugative	Unknown	CALIN	NA	NA	NA	NA	NA	NA	NA
GCA_021594985	Enterobacter hormaechei	ST133	5	blaIMP-1	GCA_021594985.1_PDT001230151.1_genomic_DAFOON010000046.1	9023	9760	-	11	116	5296573	Asia	Eastern Asia	Japan	NA	Tokyo	SAMD00246036	PRJDB10541	2017	2017	shortread	Illumina	Unknown	clinical	-	-	GCA_023735815.1_ASM2373581v1_genomic_AP025892.1	Plasmid	AA739	AJ057	IncHI2A,Rep 1088	IncHI2A	BX664015,000340__KU353730	MOBH,MOBH	CP030285_00102,NC_012555_00231	MPF_F	NC_005211_00005,NC_009838_00006,NC_021845_00017,NC_005211_00030,NC_005211_00200,NC_005211_00207,NC_005211_00012	MOBH	NC_017500	conjugative	Unknown	CALIN	NA	NA	NA	NA	NA	NA	NA
GCA_021594925	Enterobacter hormaechei	ST133	5	blaIMP-1	GCA_021594925.1_PDT001230152.1_genomic_DAFOOL010000037.1	9024	9761	-	11	115	5347454	Asia	Eastern Asia	Japan	NA	Tokyo	SAMD00246037	PRJDB10541	2018	2018	shortread	Illumina	Unknown	clinical	blaNDM-1	-	GCA_023735815.1_ASM2373581v1_genomic_AP025892.1	Plasmid	AA739	AJ057	IncHI2A,Rep 1088	IncHI2A	BX664015,000340__KU353730	MOBH,MOBH	CP030285_00102,NC_012555_00231	MPF_F	NC_005211_00005,NC_009838_00006,NC_021845_00017,NC_005211_00030,NC_005211_00200,NC_005211_00207,NC_005211_00012	MOBH	NC_017500	conjugative	Unknown	CALIN	NA	NA	NA	NA	NA	NA	NA
GCA_021597725	Enterobacter hormaechei	ST133	1	blaIMP-1	GCA_021597725.1_PDT001230153.1_genomic_DAFOTH010000044.1	2656	3393	-	23	123	5373749	Asia	Eastern Asia	Japan	NA	Tokyo	SAMD00246038	PRJDB10541	2018	2018	shortread	Illumina	Unknown	clinical	-	-	GCA_023735815.1_ASM2373581v1_genomic_AP025892.1	Plasmid	AA739	AJ057	IncHI2A,Rep 1088	IncHI2A	BX664015,000340__KU353730	MOBH,MOBH	CP030285_00102,NC_012555_00231	MPF_F	NC_005211_00005,NC_009838_00006,NC_021845_00017,NC_005211_00030,NC_005211_00200,NC_005211_00207,NC_005211_00012	MOBH	NC_017500	conjugative	Unknown	CALIN	NA	NA	NA	NA	NA	NA	NA
GCA_021596685	Enterobacter hormaechei	ST133	6	blaIMP-1	GCA_021596685.1_PDT001230154.1_genomic_DAFORM010000037.1	9024	9761	-	11	80	5322121	Asia	Eastern Asia	Japan	NA	Tokyo	SAMD00246039	PRJDB10541	2016	2016	shortread	Illumina	Unknown	clinical	-	-	GCA_023709745.1_ASM2370974v1_genomic_BRGJ01000002.1	Plasmid	AA739	AJ057	IncHI2A,Rep 1088	IncHI2A	BX664015,000340__KU353730	MOBH	NC_012555_00231	MPF_F	NC_005211_00005,NC_009838_00006,NC_021845_00017,NC_005211_00030,NC_005211_00200,NC_005211_00207,NC_005211_00012	MOBH	NC_017500	conjugative	Unknown	CALIN	NA	NA	NA	NA	NA	NA	NA
GCA_020887625	Serratia marcescens	CG3	1	blaIMP-1	GCA_020887625.1_ASM2088762v1_genomic_BQCS01000015.1	138315	139052	-	329	132	5703024	Asia	Eastern Asia	Japan	NA	NA	SAMD00247377	PRJDB10568	2010	2010	shortread	NA	NA	human	-	-	NA	Unclassified molecule	NA	NA	NA	NA	NA	NA	NA	NA	NA	NA	NA	NA	Unknown	CALIN	NA	NA	NA	NA	NA	NA	NA
GCA_020887685	Serratia marcescens	CG3	1	blaIMP-1	GCA_020887685.2_ASM2088768v2_genomic_AP028551.1	13109	13846	+	139	7	5603850	Asia	Eastern Asia	Japan	NA	Japan	SAMD00247380	PRJDB10568	2011	2011	longread/hybrid	unknown_longread	Unknown	clinical	-	-	AP018454	Plasmid	AA002	AH535	IncL/M	IncL/M	AF550415	MOBP	NC_004464_00056	MPF_I	NC_004464_00105,NC_005246_00057,NC_019063_00094,NC_019344_00078,NC_004464_00066,NC_004464_00068,NC_019154_00069,NC_005246_00069,NC_004464_00073	-	-	conjugative	Class 1	Complete	NA	NA	NA	NA	NA	NA	NA
GCA_020887705	Serratia marcescens	CG3	1	blaIMP-1	GCA_020887705.2_ASM2088770v2_genomic_AP028559.1	1103	1840	-	139	5	5728036	Asia	Eastern Asia	Japan	NA	Japan	SAMD00247381	PRJDB10568	2011	2011	shortread	Illumina	Unknown	clinical	-	-	GCA_020887685.2_ASM2088768v2_genomic_AP028551.1	Plasmid	AA002	AH535	IncL/M	IncL/M	AF550415	MOBP	NC_004464_00056	MPF_I	NC_004464_00105,NC_005246_00057,NC_019063_00094,NC_019344_00078,NC_004464_00066,NC_004464_00068,NC_019154_00069,NC_005246_00069,NC_004464_00073	-	-	conjugative	Class 1	Complete	NA	NA	NA	NA	NA	NA	NA
GCA_020887765	Serratia marcescens	CG3	1	blaIMP-1	GCA_020887765.2_ASM2088776v2_genomic_AP028565.1	18851	19588	+	138	10	5951644	Asia	Eastern Asia	Japan	NA	Japan	SAMD00247384	PRJDB10568	2011	2011	longread/hybrid	unknown_longread	Unknown	clinical	-	-	AP018454	Plasmid	AA002	AH535	IncL/M	IncL/M	AF550415	MOBP	NC_004464_00056	MPF_I	NC_004464_00105,NC_005246_00057,NC_019063_00094,NC_019344_00078,NC_004464_00066,NC_004464_00068,NC_019154_00069,NC_005246_00069,NC_004464_00073	-	-	conjugative	Class 1	Complete	NA	NA	NA	NA	NA	NA	NA
GCA_019655855	Pseudomonas paralcaligenes	STNA	1	blaIMP-1	GCA_019655855.2_ASM1965585v2_genomic_BPFX02000020.1	4337	5074	-	284	50	5408033	Asia	Eastern Asia	Japan	NA	Japan:Tokyo, Musashino-city	SAMD00248604	PRJDB10089	2019	43509	shortread	NA	Unknown	clinical	-	-	GCA_905232815.2_AI2760v1_cp_genomic_OW849520.1	Plasmid	AF747	AP740	IncP	IncP	000169__CP016835_00012	MOBP	NC_009739_00028	-	-	-	-	mobilizable	None	None	NA	NA	NA	NA	NA	NA	NA
GCA_022009235	Klebsiella pneumoniae	ST6150	1	blaIMP-1	GCA_022009235.1_PDT000986386.1_genomic_DAGCCK010000057.1	931	1668	-	10	88	5838849	Asia	Eastern Asia	Japan	NA	Osaka	SAMD00254100	PRJDB6565	2018	43348	shortread	Illumina	NA	human	-	-	GCA_020887685.2_ASM2088768v2_genomic_AP028551.1	Plasmid	AA002	AH535	IncL/M	IncL/M	AF550415	MOBP	NC_004464_00056	MPF_I	NC_004464_00105,NC_005246_00057,NC_019063_00094,NC_019344_00078,NC_004464_00066,NC_004464_00068,NC_019154_00069,NC_005246_00069,NC_004464_00073	-	-	conjugative	Unknown	CALIN	NA	NA	NA	NA	NA	NA	NA
GCA_022009255	Klebsiella pneumoniae	ST6150	1	blaIMP-1	GCA_022009255.1_PDT000986387.1_genomic_DAGCCJ010000058.1	931	1668	-	10	89	5866415	Asia	Eastern Asia	Japan	NA	Osaka	SAMD00254101	PRJDB6565	2018	43354	shortread	Illumina	NA	human	-	-	GCA_020887685.2_ASM2088768v2_genomic_AP028551.1	Plasmid	AA002	AH535	IncL/M	IncL/M	AF550415	MOBP	NC_004464_00056	MPF_I	NC_004464_00105,NC_005246_00057,NC_019063_00094,NC_019344_00078,NC_004464_00066,NC_004464_00068,NC_019154_00069,NC_005246_00069,NC_004464_00073	-	-	conjugative	Unknown	CALIN	NA	NA	NA	NA	NA	NA	NA
GCA_022009275	Klebsiella pneumoniae	ST6150	1	blaIMP-1	GCA_022009275.1_PDT000986388.1_genomic_DAGCCI010000066.1	931	1668	-	10	96	5904879	Asia	Eastern Asia	Japan	NA	Osaka	SAMD00254102	PRJDB6565	2018	43355	shortread	Illumina	NA	human	-	-	GCA_020887685.2_ASM2088768v2_genomic_AP028551.1	Plasmid	AA002	AH535	IncL/M	IncL/M	AF550415	MOBP	NC_004464_00056	MPF_I	NC_004464_00105,NC_005246_00057,NC_019063_00094,NC_019344_00078,NC_004464_00066,NC_004464_00068,NC_019154_00069,NC_005246_00069,NC_004464_00073	-	-	conjugative	Unknown	CALIN	NA	NA	NA	NA	NA	NA	NA
GCA_017734015	Escherichia coli	ST8324	1	blaIMP-1	GCA_017734015.1_PDT000986389.1_genomic_DADRYX010000034.1	931	1668	-	10	53	4845498	Asia	Eastern Asia	Japan	NA	Osaka	SAMD00254103	PRJDB6565	2018	43398	shortread	Illumina	NA	human	-	-	GCA_020887685.2_ASM2088768v2_genomic_AP028551.1	Plasmid	AA002	AH535	IncL/M	IncL/M	AF550415	MOBP	NC_004464_00056	MPF_I	NC_004464_00105,NC_005246_00057,NC_019063_00094,NC_019344_00078,NC_004464_00066,NC_004464_00068,NC_019154_00069,NC_005246_00069,NC_004464_00073	-	-	conjugative	Unknown	CALIN	NA	NA	NA	NA	NA	NA	NA
DRR252237	Enterobacter roggenkampii	ST2399	1	blaIMP-1	DRR252237_15	29972	30709	+	293	50	4897713	Asia	Eastern Asia	Japan	NA	Osaka	SAMD00254104	PRJDB6565	2018	43416	shortread	Illumina	NA	human	-	-	GCA_020887685.2_ASM2088768v2_genomic_AP028551.1	Plasmid	AA002	AH535	IncL/M	IncL/M	AF550415	MOBP	NC_004464_00056	MPF_I	NC_004464_00105,NC_005246_00057,NC_019063_00094,NC_019344_00078,NC_004464_00066,NC_004464_00068,NC_019154_00069,NC_005246_00069,NC_004464_00073	-	-	conjugative	Class 1	Complete	NA	NA	NA	NA	NA	NA	NA
GCA_022009175	Klebsiella pneumoniae	ST6150	1	blaIMP-1	GCA_022009175.1_PDT000986391.1_genomic_DAGCCH010000059.1	931	1668	-	10	91	5847150	Asia	Eastern Asia	Japan	NA	Osaka	SAMD00254105	PRJDB6565	2018	43437	shortread	Illumina	NA	human	-	-	GCA_020887685.2_ASM2088768v2_genomic_AP028551.1	Plasmid	AA002	AH535	IncL/M	IncL/M	AF550415	MOBP	NC_004464_00056	MPF_I	NC_004464_00105,NC_005246_00057,NC_019063_00094,NC_019344_00078,NC_004464_00066,NC_004464_00068,NC_019154_00069,NC_005246_00069,NC_004464_00073	-	-	conjugative	Unknown	CALIN	NA	NA	NA	NA	NA	NA	NA
DRR252239	Enterobacter roggenkampii	ST2902	1	blaIMP-1	DRR252239_71	2961	3698	-	183	140	4997021	Asia	Eastern Asia	Japan	NA	Osaka	SAMD00254106	PRJDB6565	2018	43448	shortread	Illumina	NA	human	-	mcr-9.1	GCA_020887685.2_ASM2088768v2_genomic_AP028551.1	Plasmid	AA002	AH535	IncL/M	IncL/M	AF550415	MOBP	NC_004464_00056	MPF_I	NC_004464_00105,NC_005246_00057,NC_019063_00094,NC_019344_00078,NC_004464_00066,NC_004464_00068,NC_019154_00069,NC_005246_00069,NC_004464_00073	-	-	conjugative	Unknown	CALIN	NA	NA	NA	NA	NA	NA	NA
DRR252240	Enterobacter roggenkampii	ST1403	1	blaIMP-1	DRR252240_40	8662	9399	-	380	118	5387484	Asia	Eastern Asia	Japan	NA	Osaka	SAMD00254107	PRJDB6565	2018	43448	shortread	Illumina	NA	human	-	-	GCA_020887685.2_ASM2088768v2_genomic_AP028551.1	Plasmid	AA002	AH535	IncL/M	IncL/M	AF550415	MOBP	NC_004464_00056	MPF_I	NC_004464_00105,NC_005246_00057,NC_019063_00094,NC_019344_00078,NC_004464_00066,NC_004464_00068,NC_019154_00069,NC_005246_00069,NC_004464_00073	-	-	conjugative	Unknown	CALIN	NA	NA	NA	NA	NA	NA	NA
GCA_018100165	Escherichia coli	ST131	2	blaIMP-6	GCA_018100165.1_PDT000986434.2_genomic_DADYBM010000053.1	723	1460	+	1	81	5101625	Asia	Eastern Asia	Japan	NA	NA	SAMD00254148	PRJDB6565	2021	NA	shortread	Illumina	human	clinical	-	-	NA	Unclassified molecule	NA	NA	NA	NA	NA	NA	NA	NA	NA	NA	NA	NA	Unknown	CALIN	NA	NA	NA	NA	NA	NA	NA
GCA_018097965	Escherichia coli	ST131	2	blaIMP-6	GCA_018097965.1_PDT000986436.2_genomic_DADXZL010000059.1	723	1460	+	1	94	5170477	Asia	Eastern Asia	Japan	NA	NA	SAMD00254150	PRJDB6565	2021	NA	shortread	Illumina	human	clinical	-	-	NA	Unclassified molecule	NA	NA	NA	NA	NA	NA	NA	NA	NA	NA	NA	NA	Unknown	CALIN	NA	NA	NA	NA	NA	NA	NA
GCA_015508545	Aeromonas caviae	ST813	1	blaIMP-1	GCA_015508545.2_ASM1550854v2_genomic_AP024136.2	2333971	2334708	+	231	6	5171982	Asia	Eastern Asia	Japan	NA	NA	SAMD00254948	PRJDB10427	2018	2018	longread/hybrid	unknown_longread	human	clinical	blaGES-24	-	NA	Chromosomal	NA	NA	NA	NA	NA	NA	NA	NA	NA	NA	NA	NA	Class 1	Complete	NA	NA	NA	NA	NA	NA	NA
GCA_017672545	Escherichia coli	ST131	2	blaIMP-6	GCA_017672545.1_PDT000995689.1_genomic_DADPBR010000100.1	979	1716	-	37	138	5120585	Asia	Eastern Asia	Japan	NA	NA	SAMD00256198	PRJDB6565	2021	NA	shortread	Illumina	mid-vagina	human	-	-	NA	Unclassified molecule	NA	NA	NA	NA	NA	NA	NA	NA	NA	NA	NA	NA	Unknown	CALIN	NA	NA	NA	NA	NA	NA	NA
GCA_017680765	Escherichia coli	ST131	2	blaIMP-6	GCA_017680765.1_PDT000995690.1_genomic_DADPKY010000065.1	979	1716	-	37	102	5137358	Asia	Eastern Asia	Japan	NA	NA	SAMD00256199	PRJDB6565	2021	NA	shortread	Illumina	mid-vagina	human	-	-	NA	Unclassified molecule	NA	NA	NA	NA	NA	NA	NA	NA	NA	NA	NA	NA	Unknown	CALIN	NA	NA	NA	NA	NA	NA	NA
GCA_017672525	Escherichia coli	ST131	2	blaIMP-6	GCA_017672525.1_PDT000995691.1_genomic_DADPBL010000178.1	723	1460	+	1	241	5110295	Asia	Eastern Asia	Japan	NA	NA	SAMD00256200	PRJDB6565	2021	NA	shortread	Illumina	oral	human	-	-	NA	Unclassified molecule	NA	NA	NA	NA	NA	NA	NA	NA	NA	NA	NA	NA	Unknown	CALIN	NA	NA	NA	NA	NA	NA	NA
GCA_017671865	Escherichia coli	ST131	2	blaIMP-6	GCA_017671865.1_PDT000995692.1_genomic_DADPAJ010000079.1	682	1419	+	1	117	5123935	Asia	Eastern Asia	Japan	NA	NA	SAMD00256201	PRJDB6565	2021	NA	shortread	Illumina	cervix	human	-	-	NA	Unclassified molecule	NA	NA	NA	NA	NA	NA	NA	NA	NA	NA	NA	NA	Unknown	CALIN	NA	NA	NA	NA	NA	NA	NA
GCA_015445485	Escherichia coli	ST262	1	blaIMP-6	GCA_015445485.1_PDT000888499.1_genomic_DACHPO010000028.1	42341	43078	-	3	74	4658955	Asia	Eastern Asia	Japan	NA	Osaka	SAMD00256202	PRJDB6565	2015	42339	shortread	Illumina	NA	human	-	-	GCA_016587495.1_ASM1658749v1_genomic_BNSV01000004.1	Plasmid	AA552	AI753	IncN	IncN	000153__NC_019087_00001	MOBF	NC_015599_00019	MPF_T	NC_022375_00024,NC_008612_00190,NC_007682_00044,NC_014368_00014,NC_011617_00041,NC_009131_00030	MOBF	NZ_CP016498	conjugative	Unknown	CALIN	NA	NA	NA	NA	NA	NA	NA
GCA_021663335	Pseudomonas aeruginosa	ST235	1	blaIMP-26	GCA_021663335.1_PDT001010956.1_genomic_DAFPRF010000036.1	79805	80542	-	0	189	6993917	Asia	Eastern Asia	Japan	NA	NA	SAMD00256234	PRJDB10735	2016	2016	shortread	Illumina	NA	human	-	-	NA	Unclassified molecule	NA	NA	NA	NA	NA	NA	NA	NA	NA	NA	NA	NA	Unknown	CALIN	NA	NA	NA	NA	NA	NA	NA
GCA_021663315	Pseudomonas aeruginosa	ST235	1	blaIMP-26	GCA_021663315.1_PDT001010957.1_genomic_DAFPRE010000028.1	79805	80542	-	0	171	6477104	Asia	Eastern Asia	Japan	NA	NA	SAMD00256235	PRJDB10735	2019	2019	shortread	Illumina	NA	human	-	-	NA	Unclassified molecule	NA	NA	NA	NA	NA	NA	NA	NA	NA	NA	NA	NA	Unknown	CALIN	NA	NA	NA	NA	NA	NA	NA
GCA_021663295	Pseudomonas aeruginosa	ST235	1	blaIMP-26	GCA_021663295.1_PDT001010964.1_genomic_DAFPRI010000075.1	9814	10551	-	0	169	6955797	Asia	Eastern Asia	Japan	NA	NA	SAMD00256242	PRJDB10735	2019	2019	shortread	Illumina	NA	human	-	-	NA	Unclassified molecule	NA	NA	NA	NA	NA	NA	NA	NA	NA	NA	NA	NA	Unknown	CALIN	NA	NA	NA	NA	NA	NA	NA
GCA_021663275	Pseudomonas aeruginosa	ST235	1	blaIMP-1	GCA_021663275.1_PDT001010965.1_genomic_DAFPRH010000067.1	8904	9641	-	116	161	6891120	Asia	Eastern Asia	Japan	NA	NA	SAMD00256243	PRJDB10735	2019	2019	shortread	Illumina	NA	human	-	-	NA	Unclassified molecule	NA	NA	NA	NA	NA	NA	NA	NA	NA	NA	NA	NA	Unknown	CALIN	NA	NA	NA	NA	NA	NA	NA
GCA_016587495	Klebsiella pneumoniae	ST1061	1	blaIMP-6	GCA_016587495.1_ASM1658749v1_genomic_BNSV01000004.1	31173	31910	-	58	8	5940056	Asia	Eastern Asia	Japan	NA	Hyogo	SAMD00260016	PRJDB10836	2006	39058	longread/hybrid	Nanopore	human	clinical	-	mcr-9.1	AP019550	Plasmid	AA552	AI753	IncN	IncN	000153__NC_019087_00001	MOBF	NC_015599_00019	MPF_T	NC_022375_00024,NC_008612_00190,NC_007682_00044,NC_014368_00014,NC_011617_00041,NC_009131_00030	MOBF	NZ_CP016498	conjugative	Unknown	CALIN	NA	NA	NA	NA	NA	NA	NA
GCA_019973695	Enterobacter asburiae	ST484	1	blaIMP-60	GCA_019973695.1_ASM1997369v1_genomic_AP024281.1	2704992	2705729	-	1	2	5060521	Asia	Eastern Asia	Japan	NA	Tokyo	SAMD00268104	PRJDB10973	2019	2019	longread/hybrid	unknown_longread	NA	human	-	mcr-9.1	NA	Chromosomal	NA	NA	NA	NA	NA	NA	NA	NA	NA	NA	NA	NA	Unknown	CALIN	NA	NA	NA	NA	NA	NA	NA
GCA_016861425	Aeromonas caviae	ST828	1	blaIMP-1	GCA_016861425.1_ASM1686142v1_genomic_AP024402.1	1381293	1382030	+	235	8	4928144	Asia	Eastern Asia	Japan	NA	NA	SAMD00270046	PRJDB10427	2019	2019	longread/hybrid	unknown_longread	human	clinical	blaGES-24	-	NA	Chromosomal	NA	NA	NA	NA	NA	NA	NA	NA	NA	NA	NA	NA	Class 1	Complete	944	ICE6440	12.28	91.28	10237	83339	20741
GCA_016861485	Pseudomonas alcaligenes	STNA	1	blaIMP-1	GCA_016861485.1_ASM1686148v1_genomic_AP024354.1	3882985	3883722	-	60	1	4680436	Asia	Eastern Asia	Japan	NA	Kanagawa	SAMD00270062	PRJDB10427	2020	2020	longread/hybrid	unknown_longread	human	clinical	-	-	NA	Chromosomal	NA	NA	NA	NA	NA	NA	NA	NA	NA	NA	NA	NA	None	None	NA	NA	NA	NA	NA	NA	NA
GCA_019656515	Pseudomonas alcaligenes	STNA	1	blaIMP-1	GCA_019656515.1_ASM1965651v1_genomic_BPMN01000009.1	133956	134693	-	373	94	4510493	Asia	Eastern Asia	Japan	NA	Kanagawa	SAMD00270064	PRJDB10427	2020	2020	shortread	Illumina	human	clinical	-	-	NA	Unclassified molecule	NA	NA	NA	NA	NA	NA	NA	NA	NA	NA	NA	NA	Unknown	CALIN	NA	NA	NA	NA	NA	NA	NA
GCA_019656535	Pseudomonas alcaligenes	STNA	1	blaIMP-1	GCA_019656535.1_ASM1965653v1_genomic_BPMO01000039.1	10112	10849	-	201	94	4541729	Asia	Eastern Asia	Japan	NA	Kanagawa	SAMD00270065	PRJDB10427	2020	2020	shortread	Illumina	human	clinical	-	-	GCA_019972775.2_ASM1997277v2_genomic_AP024949.1	Plasmid	AA919	AJ379	IncP	IncP	000177__AB237782_00014	MOBP	NC_001735_00050	MPF_T	NC_001735_00049,NC_008459_00022,NC_004956_00085,NC_019318_00059	MOBP	NC_007275	conjugative	Unknown	CALIN	NA	NA	NA	NA	NA	NA	NA
GCA_019656555	Pseudomonas alcaligenes	STNA	1	blaIMP-1	GCA_019656555.1_ASM1965655v1_genomic_BPMP01000039.1	124	861	+	201	86	4536373	Asia	Eastern Asia	Japan	NA	Kanagawa	SAMD00270066	PRJDB10427	2020	2020	shortread	Illumina	human	clinical	-	-	NA	Unclassified molecule	NA	NA	NA	NA	NA	NA	NA	NA	NA	NA	NA	NA	Unknown	CALIN	NA	NA	NA	NA	NA	NA	NA
GCA_019656575	Pseudomonas alcaligenes	STNA	1	blaIMP-1	GCA_019656575.1_ASM1965657v1_genomic_BPMQ01000042.1	124	861	+	201	92	4538384	Asia	Eastern Asia	Japan	NA	Kanagawa	SAMD00270068	PRJDB10427	2020	2020	shortread	Illumina	human	clinical	-	-	NA	Unclassified molecule	NA	NA	NA	NA	NA	NA	NA	NA	NA	NA	NA	NA	Unknown	CALIN	NA	NA	NA	NA	NA	NA	NA
GCA_019656595	Pseudomonas alcaligenes	STNA	1	blaIMP-1	GCA_019656595.1_ASM1965659v1_genomic_BPMR01000042.1	10112	10849	-	201	89	4540517	Asia	Eastern Asia	Japan	NA	Kanagawa	SAMD00270070	PRJDB10427	2020	2020	shortread	Illumina	human	clinical	-	-	NA	Unclassified molecule	NA	NA	NA	NA	NA	NA	NA	NA	NA	NA	NA	NA	Unknown	CALIN	NA	NA	NA	NA	NA	NA	NA
GCA_019656615	Pseudomonas alcaligenes	STNA	1	blaIMP-1	GCA_019656615.1_ASM1965661v1_genomic_BPMS01000042.1	124	861	+	201	90	4539195	Asia	Eastern Asia	Japan	NA	Kanagawa	SAMD00270071	PRJDB10427	2020	2020	shortread	Illumina	human	clinical	-	-	NA	Unclassified molecule	NA	NA	NA	NA	NA	NA	NA	NA	NA	NA	NA	NA	Unknown	CALIN	NA	NA	NA	NA	NA	NA	NA
GCA_019656635	Pseudomonas alcaligenes	STNA	1	blaIMP-1	GCA_019656635.1_ASM1965663v1_genomic_BPMT01000040.1	10112	10849	-	201	90	4537190	Asia	Eastern Asia	Japan	NA	Kanagawa	SAMD00270072	PRJDB10427	2020	2020	shortread	Illumina	human	clinical	-	-	NA	Unclassified molecule	NA	NA	NA	NA	NA	NA	NA	NA	NA	NA	NA	NA	Unknown	CALIN	NA	NA	NA	NA	NA	NA	NA
GCA_021849565	Klebsiella pneumoniae	ST268	1	blaIMP-1	GCA_021849565.1_PDT001214164.1_genomic_DAFUFQ010000025.1	32393	33130	-	53	70	5579631	Asia	Eastern Asia	Japan	NA	Fukuoka	SAMD00287427	PRJDB11378	2019	2019	shortread	Illumina	NA	human	-	-	GCA_030389165.1_ASM3038916v1_genomic_CP128876.1	Plasmid	AA552	AI753	IncN,IncN,IncX1	IncN:IncX1	000153__NC_019087_00001,000150__JQ996149,000215__KC853434_00019	MOBF,MOBF	NC_020122_00018,NC_015599_00019	MPF_T	NC_020122_00019,NC_020122_00012,NC_020122_00011,NC_020122_00009,NC_020122_00006,NC_009131_00030,NC_011617_00041,NC_014368_00014,NC_007682_00044,NC_008612_00190,NC_022375_00024	MOBF	NZ_CP016498	conjugative	Unknown	CALIN	NA	NA	NA	NA	NA	NA	NA
GCA_021849535	Klebsiella pneumoniae	ST268	1	blaIMP-1	GCA_021849535.1_PDT001214167.1_genomic_DAFUFN010000024.1	43522	44259	-	53	64	5534464	Asia	Eastern Asia	Japan	NA	Fukuoka	SAMD00287430	PRJDB11378	2019	2019	shortread	Illumina	NA	human	-	-	GCA_030389165.1_ASM3038916v1_genomic_CP128876.1	Plasmid	AA552	AI753	IncN,IncN,IncX1	IncN:IncX1	000153__NC_019087_00001,000150__JQ996149,000215__KC853434_00019	MOBF,MOBF	NC_020122_00018,NC_015599_00019	MPF_T	NC_020122_00019,NC_020122_00012,NC_020122_00011,NC_020122_00009,NC_020122_00006,NC_009131_00030,NC_011617_00041,NC_014368_00014,NC_007682_00044,NC_008612_00190,NC_022375_00024	MOBF	NZ_CP016498	conjugative	Unknown	CALIN	NA	NA	NA	NA	NA	NA	NA
GCA_019972535	Aeromonas caviae	ST817	1	blaIMP-1	GCA_019972535.1_ASM1997253v1_genomic_BPNA01000164.1	234	971	-	103	472	4568604	Asia	Eastern Asia	Japan	NA	NA	SAMD00294551	PRJDB11802	2018	2018	shortread	Illumina	aquatic animals/plants/environ	environmental/other	-	-	GCA_002843235.3_ASM284323v3_genomic_CP031121.1	Plasmid	AC540	AL770	Unknown rep	Unknown rep	-	-	-	-	-	-	-	non-mobilizable	Unknown	CALIN	NA	NA	NA	NA	NA	NA	NA
GCA_019972515	Aeromonas caviae	ST818	1	blaIMP-1	GCA_019972515.1_ASM1997251v1_genomic_BPNB01000091.1	11129	11866	-	300	214	4547269	Asia	Eastern Asia	Japan	NA	NA	SAMD00294552	PRJDB11802	2018	2018	shortread	Illumina	aquatic animals/plants/environ	environmental/other	blaGES-24	-	NA	Unclassified molecule	NA	NA	NA	NA	NA	NA	NA	NA	NA	NA	NA	NA	None	None	NA	NA	NA	NA	NA	NA	NA
GCA_019972495	Aeromonas caviae	ST819	1	blaIMP-1	GCA_019972495.1_ASM1997249v1_genomic_BPNC01000163.1	235	972	-	103	318	4575454	Asia	Eastern Asia	Japan	NA	NA	SAMD00294553	PRJDB11802	2018	2018	shortread	Illumina	aquatic animals/plants/environ	environmental/other	blaGES-24	-	NA	Unclassified molecule	NA	NA	NA	NA	NA	NA	NA	NA	NA	NA	NA	NA	Unknown	CALIN	NA	NA	NA	NA	NA	NA	NA
GCA_019972475	Aeromonas caviae	ST820	1	blaIMP-1	GCA_019972475.1_ASM1997247v1_genomic_BPND01000213.1	344	1081	-	44	426	4891174	Asia	Eastern Asia	Japan	NA	NA	SAMD00294554	PRJDB11802	2018	2018	shortread	Illumina	aquatic animals/plants/environ	environmental/other	blaGES-24	-	NA	Unclassified molecule	NA	NA	NA	NA	NA	NA	NA	NA	NA	NA	NA	NA	Unknown	CALIN	NA	NA	NA	NA	NA	NA	NA
GCA_019972455	Aeromonas caviae	ST819	1	blaIMP-1	GCA_019972455.1_ASM1997245v1_genomic_BPNE01000183.1	123	860	+	28	313	4761063	Asia	Eastern Asia	Japan	NA	NA	SAMD00294555	PRJDB11802	2018	2018	shortread	Illumina	aquatic animals/plants/environ	environmental/other	-	-	NA	Unclassified molecule	NA	NA	NA	NA	NA	NA	NA	NA	NA	NA	NA	NA	Unknown	CALIN	NA	NA	NA	NA	NA	NA	NA
GCA_019973835	Aeromonas caviae	ST821	1	blaIMP-1	GCA_019973835.2_ASM1997383v2_genomic_AP024942.1	37506	38243	+	129	8	5009948	Asia	Eastern Asia	Japan	NA	NA	SAMD00294556	PRJDB11802	2018	2018	longread/hybrid	unknown_longread	aquatic animals/plants/environ	environmental/other	blaGES-24	-	MH053445	Plasmid	AA919	AJ379	IncP	IncP	000177__AB237782_00014	MOBP	NC_001735_00050	MPF_T	NC_001735_00049,NC_008459_00022,NC_004956_00085,NC_019318_00059	MOBP	NC_007275	conjugative	Class 1	Complete	NA	NA	NA	NA	NA	NA	NA
GCA_019971135	Aeromonas caviae	ST820	1	blaIMP-1	GCA_019971135.1_ASM1997113v1_genomic_BPNF01000210.1	344	1081	-	44	371	4880824	Asia	Eastern Asia	Japan	NA	NA	SAMD00294557	PRJDB11802	2018	2018	shortread	Illumina	aquatic animals/plants/environ	environmental/other	blaGES-24	-	NA	Unclassified molecule	NA	NA	NA	NA	NA	NA	NA	NA	NA	NA	NA	NA	Unknown	CALIN	NA	NA	NA	NA	NA	NA	NA
GCA_019971155	Aeromonas caviae	ST822	1	blaIMP-1	GCA_019971155.1_ASM1997115v1_genomic_BPNG01000009.1	67296	68033	-	169	526	4892219	Asia	Eastern Asia	Japan	NA	NA	SAMD00294558	PRJDB11802	2018	2018	shortread	Illumina	aquatic animals/plants/environ	environmental/other	blaGES-24	-	NA	Unclassified molecule	NA	NA	NA	NA	NA	NA	NA	NA	NA	NA	NA	NA	None	None	NA	NA	NA	NA	NA	NA	NA
GCA_019971175	Aeromonas caviae	ST822	1	blaIMP-1	GCA_019971175.1_ASM1997117v1_genomic_BPNH01000041.1	126	863	+	169	536	4923987	Asia	Eastern Asia	Japan	NA	NA	SAMD00294559	PRJDB11802	2018	2018	shortread	Illumina	aquatic animals/plants/environ	environmental/other	blaGES-24	-	NA	Unclassified molecule	NA	NA	NA	NA	NA	NA	NA	NA	NA	NA	NA	NA	Unknown	CALIN	NA	NA	NA	NA	NA	NA	NA
GCA_019971195	Aeromonas caviae	ST822	1	blaIMP-1	GCA_019971195.1_ASM1997119v1_genomic_BPNI01000012.1	159	896	+	169	562	4973607	Asia	Eastern Asia	Japan	NA	NA	SAMD00294560	PRJDB11802	2018	2018	shortread	Illumina	aquatic animals/plants/environ	environmental/other	blaGES-24	-	NA	Unclassified molecule	NA	NA	NA	NA	NA	NA	NA	NA	NA	NA	NA	NA	Unknown	CALIN	NA	NA	NA	NA	NA	NA	NA
GCA_019972775	Aeromonas caviae	ST824	1	blaIMP-1	GCA_019972775.2_ASM1997277v2_genomic_AP024949.1	38663	39400	+	322	7	4852288	Asia	Eastern Asia	Japan	NA	NA	SAMD00294561	PRJDB11802	2018	2018	longread/hybrid	unknown_longread	aquatic animals/plants/environ	environmental/other	-	-	MH053445	Plasmid	AA919	AJ379	IncP	IncP	000177__AB237782_00014	MOBP	NC_001735_00050	MPF_T	NC_001735_00049,NC_008459_00022,NC_004956_00085,NC_019318_00059	MOBP	NC_007275	conjugative	Class 1	Complete	NA	NA	NA	NA	NA	NA	NA
GCA_019971215	Aeromonas caviae	ST825	1	blaIMP-1	GCA_019971215.1_ASM1997121v1_genomic_BPNJ01000202.1	344	1081	-	44	390	4894669	Asia	Eastern Asia	Japan	NA	NA	SAMD00294562	PRJDB11802	2018	2018	shortread	Illumina	aquatic animals/plants/environ	environmental/other	-	mcr-3.1, mcr-3.27	NA	Unclassified molecule	NA	NA	NA	NA	NA	NA	NA	NA	NA	NA	NA	NA	Unknown	CALIN	NA	NA	NA	NA	NA	NA	NA
GCA_019971305	Aeromonas caviae	ST826	1	blaIMP-1	GCA_019971305.1_ASM1997130v1_genomic_BPNK01000012.1	126	863	+	169	527	4806492	Asia	Eastern Asia	Japan	NA	NA	SAMD00294563	PRJDB11802	2018	2018	shortread	Illumina	aquatic animals/plants/environ	environmental/other	blaGES-24	-	NA	Unclassified molecule	NA	NA	NA	NA	NA	NA	NA	NA	NA	NA	NA	NA	Unknown	CALIN	NA	NA	NA	NA	NA	NA	NA
GCA_019971385	Aeromonas caviae	ST827	1	blaIMP-1	GCA_019971385.1_ASM1997138v1_genomic_BPNL01000118.1	126	863	+	43	294	4812948	Asia	Eastern Asia	Japan	NA	NA	SAMD00294564	PRJDB11802	2018	2018	shortread	Illumina	aquatic animals/plants/environ	environmental/other	blaGES-24	-	GCA_019973835.2_ASM1997383v2_genomic_AP024942.1	Plasmid	AA919	AJ379	IncP	IncP	000177__AB237782_00014	MOBP	NC_001735_00050	MPF_T	NC_001735_00049,NC_008459_00022,NC_004956_00085,NC_019318_00059	MOBP	NC_007275	conjugative	Unknown	CALIN	NA	NA	NA	NA	NA	NA	NA
GCA_019971485	Aeromonas caviae	ST826	1	blaIMP-1	GCA_019971485.1_ASM1997148v1_genomic_BPNM01000012.1	63852	64589	-	169	437	4795463	Asia	Eastern Asia	Japan	NA	NA	SAMD00294565	PRJDB11802	2018	2018	shortread	Illumina	aquatic animals/plants/environ	environmental/other	blaGES-24	-	NA	Unclassified molecule	NA	NA	NA	NA	NA	NA	NA	NA	NA	NA	NA	NA	None	None	NA	NA	NA	NA	NA	NA	NA
GCA_019971515	Aeromonas caviae	ST820	1	blaIMP-1	GCA_019971515.1_ASM1997151v1_genomic_BPNN01000192.1	344	1081	-	44	320	4971002	Asia	Eastern Asia	Japan	NA	NA	SAMD00294566	PRJDB11802	2018	2018	shortread	Illumina	aquatic animals/plants/environ	environmental/other	blaGES-24	-	NA	Unclassified molecule	NA	NA	NA	NA	NA	NA	NA	NA	NA	NA	NA	NA	Unknown	CALIN	NA	NA	NA	NA	NA	NA	NA
GCA_019971575	Aeromonas caviae	ST826	1	blaIMP-1	GCA_019971575.1_ASM1997157v1_genomic_BPNO01000004.1	63852	64589	-	169	394	4755916	Asia	Eastern Asia	Japan	NA	NA	SAMD00294567	PRJDB11802	2018	2018	shortread	Illumina	aquatic animals/plants/environ	environmental/other	-	-	NA	Unclassified molecule	NA	NA	NA	NA	NA	NA	NA	NA	NA	NA	NA	NA	None	None	NA	NA	NA	NA	NA	NA	NA
GCA_019971595	Aeromonas caviae	ST820	1	blaIMP-1	GCA_019971595.1_ASM1997159v1_genomic_BPNP01000195.1	344	1081	-	44	451	4826866	Asia	Eastern Asia	Japan	NA	NA	SAMD00294568	PRJDB11802	2018	2018	shortread	Illumina	aquatic animals/plants/environ	environmental/other	blaGES-24	-	NA	Unclassified molecule	NA	NA	NA	NA	NA	NA	NA	NA	NA	NA	NA	NA	Unknown	CALIN	NA	NA	NA	NA	NA	NA	NA
GCA_019971615	Aeromonas caviae	ST822	1	blaIMP-1	GCA_019971615.1_ASM1997161v1_genomic_BPNQ01000003.1	39492	40229	+	231	622	5133678	Asia	Eastern Asia	Japan	NA	NA	SAMD00294569	PRJDB11802	2019	2019	shortread	Illumina	aquatic animals/plants/environ	environmental/other	-	-	NA	Unclassified molecule	NA	NA	NA	NA	NA	NA	NA	NA	NA	NA	NA	NA	Class 1	Complete	NA	NA	NA	NA	NA	NA	NA
GCA_019971635	Aeromonas caviae	ST828	1	blaIMP-1	GCA_019971635.1_ASM1997163v1_genomic_BPNR01000140.1	126	863	+	3	282	4834149	Asia	Eastern Asia	Japan	NA	NA	SAMD00294570	PRJDB11802	2019	2019	shortread	Illumina	aquatic animals/plants/environ	environmental/other	blaGES-24	-	NA	Unclassified molecule	NA	NA	NA	NA	NA	NA	NA	NA	NA	NA	NA	NA	Unknown	CALIN	NA	NA	NA	NA	NA	NA	NA
GCA_019971655	Aeromonas caviae	ST829	1	blaIMP-1	GCA_019971655.1_ASM1997165v1_genomic_BPNS01000182.1	125	862	+	28	323	4538296	Asia	Eastern Asia	Japan	NA	NA	SAMD00294571	PRJDB11802	2019	2019	shortread	Illumina	aquatic animals/plants/environ	environmental/other	blaGES-24	-	NA	Unclassified molecule	NA	NA	NA	NA	NA	NA	NA	NA	NA	NA	NA	NA	Unknown	CALIN	NA	NA	NA	NA	NA	NA	NA
GCA_019971675	Aeromonas caviae	ST829	1	blaIMP-1	GCA_019971675.1_ASM1997167v1_genomic_BPNT01000184.1	125	862	+	28	276	4526680	Asia	Eastern Asia	Japan	NA	NA	SAMD00294572	PRJDB11802	2019	2019	shortread	Illumina	aquatic animals/plants/environ	environmental/other	blaGES-24	-	NA	Unclassified molecule	NA	NA	NA	NA	NA	NA	NA	NA	NA	NA	NA	NA	Unknown	CALIN	NA	NA	NA	NA	NA	NA	NA
GCA_019971695	Aeromonas caviae	ST830	1	blaIMP-1	GCA_019971695.1_ASM1997169v1_genomic_BPNU01000125.1	126	863	+	300	643	4911448	Asia	Eastern Asia	Japan	NA	NA	SAMD00294573	PRJDB11802	2019	2019	shortread	Illumina	aquatic animals/plants/environ	environmental/other	blaGES-24	mcr-3.1	NA	Unclassified molecule	NA	NA	NA	NA	NA	NA	NA	NA	NA	NA	NA	NA	Unknown	CALIN	NA	NA	NA	NA	NA	NA	NA
GCA_019971715	Aeromonas caviae	ST828	2	blaIMP-1	GCA_019971715.1_ASM1997171v1_genomic_BPNV01000111.1	126	863	+	3	181	4787571	Asia	Eastern Asia	Japan	NA	NA	SAMD00294574	PRJDB11802	2019	2019	shortread	Illumina	aquatic animals/plants/environ	environmental/other	blaGES-24	-	NA	Unclassified molecule	NA	NA	NA	NA	NA	NA	NA	NA	NA	NA	NA	NA	Unknown	CALIN	NA	NA	NA	NA	NA	NA	NA
GCA_019971735	Aeromonas caviae	ST831	1	blaIMP-1	GCA_019971735.1_ASM1997173v1_genomic_BPNW01000226.1	234	971	-	103	531	4745872	Asia	Eastern Asia	Japan	NA	NA	SAMD00294575	PRJDB11802	2019	2019	shortread	Illumina	aquatic animals/plants/environ	environmental/other	blaGES-24	-	NA	Unclassified molecule	NA	NA	NA	NA	NA	NA	NA	NA	NA	NA	NA	NA	Unknown	CALIN	NA	NA	NA	NA	NA	NA	NA
GCA_019971755	Aeromonas caviae	ST829	1	blaIMP-1	GCA_019971755.1_ASM1997175v1_genomic_BPNX01000183.1	125	862	+	28	299	4526393	Asia	Eastern Asia	Japan	NA	NA	SAMD00294576	PRJDB11802	2019	2019	shortread	Illumina	aquatic animals/plants/environ	environmental/other	blaGES-24	-	NA	Unclassified molecule	NA	NA	NA	NA	NA	NA	NA	NA	NA	NA	NA	NA	Unknown	CALIN	NA	NA	NA	NA	NA	NA	NA
GCA_019971775	Aeromonas caviae	ST828	1	blaIMP-1	GCA_019971775.1_ASM1997177v1_genomic_BPNY01000138.1	236	973	-	55	251	4861650	Asia	Eastern Asia	Japan	NA	NA	SAMD00294577	PRJDB11802	2019	2019	shortread	Illumina	aquatic animals/plants/environ	environmental/other	blaGES-24	-	NA	Unclassified molecule	NA	NA	NA	NA	NA	NA	NA	NA	NA	NA	NA	NA	Unknown	CALIN	NA	NA	NA	NA	NA	NA	NA
GCA_019971795	Aeromonas caviae	ST829	1	blaIMP-1	GCA_019971795.1_ASM1997179v1_genomic_BPNZ01000181.1	235	972	-	103	284	4519993	Asia	Eastern Asia	Japan	NA	NA	SAMD00294578	PRJDB11802	2019	2019	shortread	Illumina	aquatic animals/plants/environ	environmental/other	blaGES-24	-	NA	Unclassified molecule	NA	NA	NA	NA	NA	NA	NA	NA	NA	NA	NA	NA	Unknown	CALIN	NA	NA	NA	NA	NA	NA	NA
GCA_019971815	Aeromonas caviae	ST819	1	blaIMP-1	GCA_019971815.1_ASM1997181v1_genomic_BPOA01000177.1	123	860	+	28	343	4579843	Asia	Eastern Asia	Japan	NA	NA	SAMD00294579	PRJDB11802	2019	2019	shortread	Illumina	aquatic animals/plants/environ	environmental/other	-	-	NA	Unclassified molecule	NA	NA	NA	NA	NA	NA	NA	NA	NA	NA	NA	NA	Unknown	CALIN	NA	NA	NA	NA	NA	NA	NA
GCA_019971835	Aeromonas caviae	ST828	1	blaIMP-1	GCA_019971835.1_ASM1997183v1_genomic_BPOB01000153.1	236	973	-	55	250	4861675	Asia	Eastern Asia	Japan	NA	NA	SAMD00294580	PRJDB11802	2019	2019	shortread	Illumina	aquatic animals/plants/environ	environmental/other	blaGES-24	-	NA	Unclassified molecule	NA	NA	NA	NA	NA	NA	NA	NA	NA	NA	NA	NA	Unknown	CALIN	NA	NA	NA	NA	NA	NA	NA
GCA_019971855	Aeromonas caviae	ST829	1	blaIMP-1	GCA_019971855.1_ASM1997185v1_genomic_BPOC01000183.1	125	862	+	28	287	4516854	Asia	Eastern Asia	Japan	NA	NA	SAMD00294581	PRJDB11802	2019	2019	shortread	Illumina	aquatic animals/plants/environ	environmental/other	blaGES-24	-	NA	Unclassified molecule	NA	NA	NA	NA	NA	NA	NA	NA	NA	NA	NA	NA	Unknown	CALIN	NA	NA	NA	NA	NA	NA	NA
GCA_019971875	Aeromonas caviae	ST828	1	blaIMP-1	GCA_019971875.1_ASM1997187v1_genomic_BPOD01000148.1	236	973	-	55	251	4863610	Asia	Eastern Asia	Japan	NA	NA	SAMD00294582	PRJDB11802	2019	2019	shortread	Illumina	aquatic animals/plants/environ	environmental/other	blaGES-24	-	NA	Unclassified molecule	NA	NA	NA	NA	NA	NA	NA	NA	NA	NA	NA	NA	Unknown	CALIN	NA	NA	NA	NA	NA	NA	NA
GCA_019971895	Aeromonas caviae	ST829	1	blaIMP-1	GCA_019971895.1_ASM1997189v1_genomic_BPOE01000184.1	235	972	-	103	290	4520683	Asia	Eastern Asia	Japan	NA	NA	SAMD00294583	PRJDB11802	2019	2019	shortread	Illumina	aquatic animals/plants/environ	environmental/other	blaGES-24	-	NA	Unclassified molecule	NA	NA	NA	NA	NA	NA	NA	NA	NA	NA	NA	NA	Unknown	CALIN	NA	NA	NA	NA	NA	NA	NA
GCA_019971915	Aeromonas caviae	ST828	1	blaIMP-1	GCA_019971915.1_ASM1997191v1_genomic_BPOF01000113.1	236	973	-	55	172	4837731	Asia	Eastern Asia	Japan	NA	NA	SAMD00294584	PRJDB11802	2019	2019	shortread	Illumina	aquatic animals/plants/environ	environmental/other	blaGES-24	-	NA	Unclassified molecule	NA	NA	NA	NA	NA	NA	NA	NA	NA	NA	NA	NA	Unknown	CALIN	NA	NA	NA	NA	NA	NA	NA
GCA_019971935	Aeromonas caviae	ST828	2	blaIMP-1	GCA_019971935.1_ASM1997193v1_genomic_BPOG01000102.1	126	863	+	3	150	4785809	Asia	Eastern Asia	Japan	NA	NA	SAMD00294585	PRJDB11802	2019	2019	shortread	Illumina	aquatic animals/plants/environ	environmental/other	blaGES-24	-	NA	Unclassified molecule	NA	NA	NA	NA	NA	NA	NA	NA	NA	NA	NA	NA	Unknown	CALIN	NA	NA	NA	NA	NA	NA	NA
GCA_019971955	Aeromonas caviae	ST828	1	blaIMP-1	GCA_019971955.1_ASM1997195v1_genomic_BPOH01000101.1	236	973	-	55	153	4784691	Asia	Eastern Asia	Japan	NA	NA	SAMD00294586	PRJDB11802	2019	2019	shortread	Illumina	aquatic animals/plants/environ	environmental/other	blaGES-24	-	NA	Unclassified molecule	NA	NA	NA	NA	NA	NA	NA	NA	NA	NA	NA	NA	Unknown	CALIN	NA	NA	NA	NA	NA	NA	NA
GCA_019971975	Aeromonas caviae	ST828	1	blaIMP-1	GCA_019971975.1_ASM1997197v1_genomic_BPOI01000111.1	236	973	-	55	162	4779752	Asia	Eastern Asia	Japan	NA	NA	SAMD00294587	PRJDB11802	2019	2019	shortread	Illumina	aquatic animals/plants/environ	environmental/other	blaGES-24	-	NA	Unclassified molecule	NA	NA	NA	NA	NA	NA	NA	NA	NA	NA	NA	NA	Unknown	CALIN	NA	NA	NA	NA	NA	NA	NA
GCA_019971995	Aeromonas caviae	ST828	1	blaIMP-1	GCA_019971995.1_ASM1997199v1_genomic_BPOJ01000132.1	236	973	-	55	217	4790227	Asia	Eastern Asia	Japan	NA	NA	SAMD00294588	PRJDB11802	2019	2019	shortread	Illumina	aquatic animals/plants/environ	environmental/other	blaGES-24	-	NA	Unclassified molecule	NA	NA	NA	NA	NA	NA	NA	NA	NA	NA	NA	NA	Unknown	CALIN	NA	NA	NA	NA	NA	NA	NA
GCA_019972015	Aeromonas caviae	ST828	1	blaIMP-1	GCA_019972015.1_ASM1997201v1_genomic_BPOK01000111.1	237	974	-	55	166	4832295	Asia	Eastern Asia	Japan	NA	NA	SAMD00294589	PRJDB11802	2019	2019	shortread	Illumina	aquatic animals/plants/environ	environmental/other	blaGES-24	-	NA	Unclassified molecule	NA	NA	NA	NA	NA	NA	NA	NA	NA	NA	NA	NA	Unknown	CALIN	NA	NA	NA	NA	NA	NA	NA
GCA_019972715	Aeromonas caviae	ST828	1	blaIMP-1	GCA_019972715.1_ASM1997271v1_genomic_BPOV01000100.1	126	863	+	3	148	4811141	Asia	Eastern Asia	Japan	NA	NA	SAMD00294590	PRJDB11802	2019	2019	shortread	Illumina	aquatic animals/plants/environ	environmental/other	blaGES-24	-	NA	Unclassified molecule	NA	NA	NA	NA	NA	NA	NA	NA	NA	NA	NA	NA	Unknown	CALIN	NA	NA	NA	NA	NA	NA	NA
GCA_019972035	Aeromonas caviae	ST828	1	blaIMP-1	GCA_019972035.1_ASM1997203v1_genomic_BPOL01000149.1	236	973	-	55	235	4818562	Asia	Eastern Asia	Japan	NA	NA	SAMD00294591	PRJDB11802	2019	2019	shortread	Illumina	aquatic animals/plants/environ	environmental/other	blaGES-24	-	NA	Unclassified molecule	NA	NA	NA	NA	NA	NA	NA	NA	NA	NA	NA	NA	Unknown	CALIN	NA	NA	NA	NA	NA	NA	NA
GCA_019972575	Aeromonas caviae	ST828	1	blaIMP-1	GCA_019972575.1_ASM1997257v1_genomic_BPOM01000112.1	237	974	-	55	163	4887020	Asia	Eastern Asia	Japan	NA	NA	SAMD00294592	PRJDB11802	2019	2019	shortread	Illumina	aquatic animals/plants/environ	environmental/other	blaGES-24	-	NA	Unclassified molecule	NA	NA	NA	NA	NA	NA	NA	NA	NA	NA	NA	NA	Unknown	CALIN	NA	NA	NA	NA	NA	NA	NA
GCA_019972615	Aeromonas caviae	ST828	2	blaIMP-1	GCA_019972615.1_ASM1997261v1_genomic_BPOO01000105.1	237	974	-	55	157	4782597	Asia	Eastern Asia	Japan	NA	NA	SAMD00294594	PRJDB11802	2019	2019	shortread	Illumina	aquatic animals/plants/environ	environmental/other	blaGES-24	-	NA	Unclassified molecule	NA	NA	NA	NA	NA	NA	NA	NA	NA	NA	NA	NA	Unknown	CALIN	NA	NA	NA	NA	NA	NA	NA
GCA_019972635	Aeromonas caviae	ST828	1	blaIMP-1	GCA_019972635.1_ASM1997263v1_genomic_BPOP01000134.1	126	863	+	3	234	4816267	Asia	Eastern Asia	Japan	NA	NA	SAMD00294595	PRJDB11802	2019	2019	shortread	Illumina	aquatic animals/plants/environ	environmental/other	blaGES-24	-	NA	Unclassified molecule	NA	NA	NA	NA	NA	NA	NA	NA	NA	NA	NA	NA	Unknown	CALIN	NA	NA	NA	NA	NA	NA	NA
GCA_019972655	Aeromonas caviae	ST832	1	blaIMP-1	GCA_019972655.1_ASM1997265v1_genomic_BPOQ01000014.1	126	863	+	169	373	4716548	Asia	Eastern Asia	Japan	NA	NA	SAMD00294596	PRJDB11802	2019	2019	shortread	Illumina	aquatic animals/plants/environ	environmental/other	blaGES-24	-	NA	Unclassified molecule	NA	NA	NA	NA	NA	NA	NA	NA	NA	NA	NA	NA	Unknown	CALIN	NA	NA	NA	NA	NA	NA	NA
GCA_019972675	Aeromonas caviae	ST833	1	blaIMP-1	GCA_019972675.1_ASM1997267v1_genomic_BPOR01000169.1	235	972	-	103	291	4650208	Asia	Eastern Asia	Japan	NA	NA	SAMD00294597	PRJDB11802	2019	2019	shortread	Illumina	aquatic animals/plants/environ	environmental/other	blaGES-24	mcr-3.17	NA	Unclassified molecule	NA	NA	NA	NA	NA	NA	NA	NA	NA	NA	NA	NA	Unknown	CALIN	NA	NA	NA	NA	NA	NA	NA
GCA_019972695	Aeromonas hydrophila	ST834	1	blaIMP-1	GCA_019972695.1_ASM1997269v1_genomic_BPOS01000043.1	18672	19409	+	158	296	5117713	Asia	Eastern Asia	Japan	NA	Kanagawa	SAMD00294598	PRJDB11802	2019	2019	shortread	Illumina	aquatic animals/plants/environ	environmental/other	cphA1	-	GCA_030121875.1_ASM3012187v1_genomic_CP096930.1	Plasmid	AA470	AI581	Rep 724	Rep 724	002197__KM659090_00001	MOBQ	NC_020452_00007	MPF_T	NC_022242_00031	-	-	conjugative	Class 1	Complete	NA	NA	NA	NA	NA	NA	NA
GCA_019656475	Escherichia coli	ST131	6	blaIMP-6	GCA_019656475.1_ASM1965647v1_genomic_BPML01000006.1	13650	14387	-	15	6	5358683	Asia	Eastern Asia	Japan	NA	NA	SAMD00334384	PRJDB10836	2021	NA	longread/hybrid	Nanopore	human	clinical	-	-	AP019550	Plasmid	AA552	AI753	IncN	IncN	000153__NC_019087_00001	MOBF	NC_015599_00019	MPF_T	NC_022375_00024,NC_008612_00190,NC_007682_00044,NC_014368_00014,NC_011617_00041,NC_009131_00030	MOBF	NZ_CP016498	conjugative	Unknown	CALIN	NA	NA	NA	NA	NA	NA	NA
GCA_019656495	Escherichia coli	ST131	1	blaIMP-1	GCA_019656495.1_ASM1965649v1_genomic_BPMM01000007.1	85706	86443	+	382	14	5718360	Asia	Eastern Asia	Japan	NA	NA	SAMD00334385	PRJDB10836	2021	NA	longread/hybrid	Nanopore	human	clinical	-	-	CP034714	Plasmid	AA622	AI870	IncA	IncA	000090__FJ705807_00003	MOBH,MOBH	NC_012690_00071,NC_012885_00072	MPF_F	NC_012885_00084,NC_012885_00083,NC_012885_00082,NC_008612_00058,NC_009140_00071,NC_012885_00167,NC_012885_00093,NC_012885_00091,NC_012885_00088	-	-	conjugative	Class 3	Complete	NA	NA	NA	NA	NA	NA	NA
GCA_019972755	Aeromonas caviae	ST828	1	blaIMP-1	GCA_019972755.1_ASM1997275v1_genomic_BPOX01000103.1	237	974	-	55	176	4837147	Asia	Eastern Asia	Japan	NA	NA	SAMD00334392	PRJDB11802	2019	2019	shortread	Illumina	human	clinical	blaGES-24	-	NA	Unclassified molecule	NA	NA	NA	NA	NA	NA	NA	NA	NA	NA	NA	NA	Unknown	CALIN	NA	NA	NA	NA	NA	NA	NA
GCA_020886835	Enterobacter hormaechei	ST175	1	blaIMP-1	GCA_020886835.1_ASM2088683v1_genomic_AP024914.1	13439	14176	+	42	3	5069484	Asia	Eastern Asia	Japan	NA	Tokyo	SAMD00389785	PRJDB11945	2018	2018-04-25	longread/hybrid	Nanopore	human	clinical	-	-	AP019667	Plasmid	AA002	AH526	IncL/M	IncL/M	U27345	MOBP	NC_004464_00056	MPF_I	NC_004464_00105,NC_005246_00057,NC_019063_00094,NC_019344_00078,NC_004464_00066,NC_004464_00068,NC_019154_00069,NC_005246_00069,NC_004464_00073	-	-	conjugative	Class 1	Complete	NA	NA	NA	NA	NA	NA	NA
GCA_020886895	Serratia marcescens	CG15	1	blaIMP-1	GCA_020886895.1_ASM2088689v1_genomic_AP024917.1	13439	14176	+	42	2	5173769	Asia	Eastern Asia	Japan	NA	Tokyo	SAMD00389786	PRJDB11945	2018	43284	longread/hybrid	Nanopore	NA	human	-	-	AP019667	Plasmid	AA002	AH526	IncL/M	IncL/M	U27345	MOBP	NC_004464_00056	MPF_I	NC_004464_00105,NC_005246_00057,NC_019063_00094,NC_019344_00078,NC_004464_00066,NC_004464_00068,NC_019154_00069,NC_005246_00069,NC_004464_00073	-	-	conjugative	Class 1	Complete	NA	NA	NA	NA	NA	NA	NA
GCA_020886955	Enterobacter hormaechei	ST175	1	blaIMP-1	GCA_020886955.1_ASM2088695v1_genomic_AP024919.1	13439	14176	+	42	3	5071587	Asia	Eastern Asia	Japan	NA	Tokyo	SAMD00389787	PRJDB11945	2018	2018-07-23	longread/hybrid	Nanopore	human	clinical	-	-	AP019667	Plasmid	AA002	AH526	IncL/M	IncL/M	U27345	MOBP	NC_004464_00056	MPF_I	NC_004464_00105,NC_005246_00057,NC_019063_00094,NC_019344_00078,NC_004464_00066,NC_004464_00068,NC_019154_00069,NC_005246_00069,NC_004464_00073	-	-	conjugative	Class 1	Complete	NA	NA	NA	NA	NA	NA	NA
GCA_021602185	Pseudomonas aeruginosa	ST235	1	blaIMP-1	GCA_021602185.1_PDT001201010.1_genomic_DAFOYV010000065.1	6098	6835	-	184	118	6770401	Asia	Eastern Asia	Japan	NA	Hiroshima	SAMD00396913	PRJDB12072	2017	2017	shortread	Illumina	NA	human	-	-	GCA_016756655.1_ASM1675665v1_genomic_AP023450.1	Plasmid	AC292	AL416	IncP	IncP	000173__NC_007100_00053	MOBP	NC_003124_00014	-	-	-	-	mobilizable	Unknown	CALIN	NA	NA	NA	NA	NA	NA	NA
GCA_024452285	Klebsiella pneumoniae	ST37	3	blaIMP-6	GCA_024452285.1_PDT001370283.1_genomic_DAIIWY010000034.1	46327	47064	-	3	71	5506928	Asia	Eastern Asia	Japan	NA	NA	SAMD00397307	PRJDB12116	2011	40612	shortread	Illumina	NA	human	-	-	GCA_016587495.1_ASM1658749v1_genomic_BNSV01000004.1	Plasmid	AA552	AI753	IncN	IncN	000153__NC_019087_00001	MOBF	NC_015599_00019	MPF_T	NC_022375_00024,NC_008612_00190,NC_007682_00044,NC_014368_00014,NC_011617_00041,NC_009131_00030	MOBF	NZ_CP016498	conjugative	Unknown	CALIN	NA	NA	NA	NA	NA	NA	NA
GCA_026007375	Klebsiella pneumoniae	ST37	3	blaIMP-6	GCA_026007375.1_ASM2600737v1_genomic_BQSI01000029.1	12671	13408	+	51	63	5505546	Asia	Eastern Asia	Japan	NA	NA	SAMD00397307	PRJDB12116	2011	40612	shortread	Illumina	NA	human	-	-	GCA_016587495.1_ASM1658749v1_genomic_BNSV01000004.1	Plasmid	AA552	AI753	IncN	IncN	000153__NC_019087_00001	MOBF	NC_015599_00019	MPF_T	NC_022375_00024,NC_008612_00190,NC_007682_00044,NC_014368_00014,NC_011617_00041,NC_009131_00030	MOBF	NZ_CP016498	conjugative	Class 1	Complete	NA	NA	NA	NA	NA	NA	NA
GCA_026007395	Klebsiella pneumoniae	ST37	3	blaIMP-6	GCA_026007395.1_ASM2600739v1_genomic_BQSJ01000042.1	12255	12992	+	52	73	5508418	Asia	Eastern Asia	Japan	NA	NA	SAMD00397308	PRJDB12116	2013	41291	shortread	Illumina	NA	human	-	-	GCA_016587495.1_ASM1658749v1_genomic_BNSV01000004.1	Plasmid	AA552	AI753	IncN	IncN	000153__NC_019087_00001	MOBF	NC_015599_00019	MPF_T	NC_022375_00024,NC_008612_00190,NC_007682_00044,NC_014368_00014,NC_011617_00041,NC_009131_00030	MOBF	NZ_CP016498	conjugative	Class 1	Complete	NA	NA	NA	NA	NA	NA	NA
GCA_021875175	Klebsiella pneumoniae	ST37	1	blaIMP-6	GCA_021875175.1_PDT001198209.1_genomic_DAFVKQ010000025.1	34580	35317	-	4	61	5524316	Asia	Eastern Asia	Japan	NA	Kinki area	SAMD00399221	PRJDB12075	2011	2011	shortread	Illumina	NA	human	-	-	GCA_030389275.1_ASM3038927v1_genomic_CP128909.1	Plasmid	AA552	AI753	IncN	IncN	000153__NC_019087_00001	MOBF	NC_015599_00019	MPF_T	NC_009131_00030,NC_011617_00041,NC_014368_00014,NC_007682_00044,NC_008612_00190,NC_022375_00024	MOBF	NZ_CP016498	conjugative	Unknown	CALIN	NA	NA	NA	NA	NA	NA	NA
GCA_021875155	Klebsiella quasipneumoniae	ST334	1	blaIMP-34	GCA_021875155.1_PDT001198210.1_genomic_DAFVKR010000068.1	9959	10696	-	1	138	5561815	Asia	Eastern Asia	Japan	NA	Kinki area	SAMD00399222	PRJDB12075	2006	2006	shortread	Illumina	NA	human	-	-	GCA_008931545.1_ASM893154v1_genomic_CP042580.1	Plasmid	AA002	AH532	IncL/M	IncL/M	AF550415	MOBP	NC_004464_00056	MPF_I	NC_004464_00105,NC_005246_00057,NC_019063_00094,NC_019344_00078,NC_004464_00066,NC_004464_00068,NC_019154_00069,NC_005246_00069,NC_004464_00073	-	-	conjugative	Unknown	CALIN	NA	NA	NA	NA	NA	NA	NA
GCA_021875115	Klebsiella pneumoniae	ST36	1	blaIMP-6	GCA_021875115.1_PDT001198211.1_genomic_DAFVKP010000022.1	36042	36779	-	3	51	5664742	Asia	Eastern Asia	Japan	NA	Kinki area	SAMD00399223	PRJDB12075	2009	2009	shortread	Illumina	NA	human	-	-	GCA_016587495.1_ASM1658749v1_genomic_BNSV01000004.1	Plasmid	AA552	AI753	IncN	IncN	000153__NC_019087_00001	MOBF	NC_015599_00019	MPF_T	NC_022375_00024,NC_008612_00190,NC_007682_00044,NC_014368_00014,NC_011617_00041,NC_009131_00030	MOBF	NZ_CP016498	conjugative	Unknown	CALIN	NA	NA	NA	NA	NA	NA	NA
GCA_021875095	Klebsiella pneumoniae	ST37	2	blaIMP-6	GCA_021875095.1_PDT001198212.1_genomic_DAFVKO010000028.1	10776	11513	-	3	59	5508841	Asia	Eastern Asia	Japan	NA	Kinki area	SAMD00399224	PRJDB12075	2010	2010	shortread	Illumina	NA	human	-	-	GCA_014169295.1_ASM1416929v1_genomic_AP022129.1	Plasmid	AA036	AH608	Unknown rep	Unknown rep	-	MOBP	NC_020552_00059	MPF_T	NC_017624_00009,NC_019083_00030,NC_019157_00030,NC_019157_00029,NC_023277_00163	-	-	conjugative	Unknown	CALIN	NA	NA	NA	NA	NA	NA	NA
GCA_021875135	Klebsiella pneumoniae	ST4994	1	blaIMP-6	GCA_021875135.1_PDT001198213.1_genomic_DAFVKN010000021.1	47462	48199	-	3	57	5638082	Asia	Eastern Asia	Japan	NA	Kinki area	SAMD00399225	PRJDB12075	2010	2010	shortread	Illumina	NA	human	-	-	GCA_016587495.1_ASM1658749v1_genomic_BNSV01000004.1	Plasmid	AA552	AI753	IncN	IncN	000153__NC_019087_00001	MOBF	NC_015599_00019	MPF_T	NC_022375_00024,NC_008612_00190,NC_007682_00044,NC_014368_00014,NC_011617_00041,NC_009131_00030	MOBF	NZ_CP016498	conjugative	Unknown	CALIN	NA	NA	NA	NA	NA	NA	NA
GCA_021875075	Klebsiella pneumoniae	ST37	2	blaIMP-6	GCA_021875075.1_PDT001198214.1_genomic_DAFVKM010000021.1	36042	36779	-	3	56	5548447	Asia	Eastern Asia	Japan	NA	Kinki area	SAMD00399226	PRJDB12075	2009	2009	shortread	Illumina	NA	human	-	-	GCA_016587495.1_ASM1658749v1_genomic_BNSV01000004.1	Plasmid	AA552	AI753	IncN	IncN	000153__NC_019087_00001	MOBF	NC_015599_00019	MPF_T	NC_022375_00024,NC_008612_00190,NC_007682_00044,NC_014368_00014,NC_011617_00041,NC_009131_00030	MOBF	NZ_CP016498	conjugative	Unknown	CALIN	NA	NA	NA	NA	NA	NA	NA
GCA_021875015	Klebsiella pneumoniae	ST37	2	blaIMP-6	GCA_021875015.1_PDT001198215.1_genomic_DAFVKL010000021.1	36042	36779	-	3	57	5566447	Asia	Eastern Asia	Japan	NA	Kinki area	SAMD00399227	PRJDB12075	2009	2009	shortread	Illumina	NA	human	-	-	GCA_016587495.1_ASM1658749v1_genomic_BNSV01000004.1	Plasmid	AA552	AI753	IncN	IncN	000153__NC_019087_00001	MOBF	NC_015599_00019	MPF_T	NC_022375_00024,NC_008612_00190,NC_007682_00044,NC_014368_00014,NC_011617_00041,NC_009131_00030	MOBF	NZ_CP016498	conjugative	Unknown	CALIN	NA	NA	NA	NA	NA	NA	NA
GCA_021875035	Klebsiella pneumoniae	ST37	3	blaIMP-6	GCA_021875035.1_PDT001198216.1_genomic_DAFVKK010000213.1	4683	5420	-	12	448	5470035	Asia	Eastern Asia	Japan	NA	Hiroshima	SAMD00399228	PRJDB12075	2012	2012	shortread	Illumina	NA	human	-	-	GCA_016587495.1_ASM1658749v1_genomic_BNSV01000004.1	Plasmid	AA552	AI753	IncN	IncN	000153__NC_019087_00001	MOBF	NC_015599_00019	MPF_T	NC_022375_00024,NC_008612_00190,NC_007682_00044,NC_014368_00014,NC_011617_00041,NC_009131_00030	MOBF	NZ_CP016498	conjugative	Unknown	CALIN	NA	NA	NA	NA	NA	NA	NA
GCA_021875055	Klebsiella pneumoniae	ST517	1	blaIMP-1	GCA_021875055.1_PDT001198217.1_genomic_DAFVKJ010000341.1	247	984	+	64	453	5693893	Asia	Eastern Asia	Japan	NA	Hiroshima	SAMD00399229	PRJDB12075	2013	2013	shortread	Illumina	NA	human	-	-	GCA_002843235.3_ASM284323v3_genomic_CP031121.1	Plasmid	AC540	AL770	Unknown rep	Unknown rep	-	-	-	-	-	-	-	non-mobilizable	Unknown	CALIN	NA	NA	NA	NA	NA	NA	NA
GCA_021874775	Klebsiella pneumoniae	ST54	1	blaIMP-6	GCA_021874775.1_PDT001198232.1_genomic_DAFVJY010000178.1	723	1460	+	49	247	5842389	Asia	Eastern Asia	Japan	NA	Hiroshima	SAMD00399244	PRJDB12075	2000	2000	shortread	Illumina	NA	human	-	-	NA	Unclassified molecule	NA	NA	NA	NA	NA	NA	NA	NA	NA	NA	NA	NA	Unknown	CALIN	NA	NA	NA	NA	NA	NA	NA
GCA_021874695	Klebsiella pneumoniae	ST37	1	blaIMP-6	GCA_021874695.1_PDT001198234.1_genomic_DAFVJS010000040.1	34798	35535	-	3	312	5523980	Asia	Eastern Asia	Japan	NA	Hiroshima	SAMD00399246	PRJDB12075	2016	2016	shortread	Illumina	NA	human	-	-	GCA_016587495.1_ASM1658749v1_genomic_BNSV01000004.1	Plasmid	AA552	AI753	IncN	IncN	000153__NC_019087_00001	MOBF	NC_015599_00019	MPF_T	NC_022375_00024,NC_008612_00190,NC_007682_00044,NC_014368_00014,NC_011617_00041,NC_009131_00030	MOBF	NZ_CP016498	conjugative	Unknown	CALIN	NA	NA	NA	NA	NA	NA	NA
GCA_021874495	Klebsiella pneumoniae	ST37	1	blaIMP-6	GCA_021874495.1_PDT001198245.1_genomic_DAFVJM010000039.1	22822	23559	-	3	354	5575532	Asia	Eastern Asia	Japan	NA	Hiroshima	SAMD00399257	PRJDB12075	2017	2017	shortread	Illumina	NA	human	-	-	GCA_016587495.1_ASM1658749v1_genomic_BNSV01000004.1	Plasmid	AA552	AI753	IncN	IncN	000153__NC_019087_00001	MOBF	NC_015599_00019	MPF_T	NC_022375_00024,NC_008612_00190,NC_007682_00044,NC_014368_00014,NC_011617_00041,NC_009131_00030	MOBF	NZ_CP016498	conjugative	Unknown	CALIN	NA	NA	NA	NA	NA	NA	NA
GCA_021871695	Klebsiella pneumoniae	ST134	1	blaIMP-6	GCA_021871695.1_PDT001198391.1_genomic_DAFVEV010000020.1	46000	46737	-	4	68	5680942	Asia	Eastern Asia	Japan	NA	Osaka	SAMD00399398	PRJDB12075	2015	2015	shortread	Illumina	NA	human	-	-	GCA_030389275.1_ASM3038927v1_genomic_CP128909.1	Plasmid	AA552	AI753	IncN	IncN	000153__NC_019087_00001	MOBF	NC_015599_00019	MPF_T	NC_009131_00030,NC_011617_00041,NC_014368_00014,NC_007682_00044,NC_008612_00190,NC_022375_00024	MOBF	NZ_CP016498	conjugative	Unknown	CALIN	NA	NA	NA	NA	NA	NA	NA
GCA_021871775	Klebsiella pneumoniae	ST45	1	blaIMP-6	GCA_021871775.1_PDT001198386.1_genomic_DAFVEZ010000047.1	4253	4990	-	6	92	5577575	Asia	Eastern Asia	Japan	NA	Osaka	SAMD00399399	PRJDB12075	2015	2015	shortread	Illumina	NA	human	-	-	GCA_030389275.1_ASM3038927v1_genomic_CP128909.1	Plasmid	AA552	AI753	IncN	IncN	000153__NC_019087_00001	MOBF	NC_015599_00019	MPF_T	NC_009131_00030,NC_011617_00041,NC_014368_00014,NC_007682_00044,NC_008612_00190,NC_022375_00024	MOBF	NZ_CP016498	conjugative	Unknown	CALIN	NA	NA	NA	NA	NA	NA	NA
GCA_021871755	Klebsiella pneumoniae	ST65	1	blaIMP-6	GCA_021871755.1_PDT001198389.1_genomic_DAFVEX010000035.1	44895	45632	-	4	84	5509238	Asia	Eastern Asia	Japan	NA	Osaka	SAMD00399400	PRJDB12075	2015	2015	shortread	Illumina	NA	human	-	-	GCA_030389275.1_ASM3038927v1_genomic_CP128909.1	Plasmid	AA552	AI753	IncN	IncN	000153__NC_019087_00001	MOBF	NC_015599_00019	MPF_T	NC_009131_00030,NC_011617_00041,NC_014368_00014,NC_007682_00044,NC_008612_00190,NC_022375_00024	MOBF	NZ_CP016498	conjugative	Unknown	CALIN	NA	NA	NA	NA	NA	NA	NA
GCA_021871735	Klebsiella pneumoniae	ST65	1	blaIMP-6	GCA_021871735.1_PDT001198390.1_genomic_DAFVEW010000031.1	47283	48020	-	3	80	5571202	Asia	Eastern Asia	Japan	NA	Osaka	SAMD00399401	PRJDB12075	2015	2015	shortread	Illumina	NA	human	-	-	GCA_016587495.1_ASM1658749v1_genomic_BNSV01000004.1	Plasmid	AA552	AI753	IncN	IncN	000153__NC_019087_00001	MOBF	NC_015599_00019	MPF_T	NC_022375_00024,NC_008612_00190,NC_007682_00044,NC_014368_00014,NC_011617_00041,NC_009131_00030	MOBF	NZ_CP016498	conjugative	Unknown	CALIN	NA	NA	NA	NA	NA	NA	NA
GCA_021871715	Klebsiella pneumoniae	ST268	1	blaIMP-6	GCA_021871715.1_PDT001198387.1_genomic_DAFVEY010000043.1	22822	23559	-	3	113	5512410	Asia	Eastern Asia	Japan	NA	Chugoku area	SAMD00399402	PRJDB12075	2016	2016	shortread	Illumina	NA	human	-	-	GCA_016587495.1_ASM1658749v1_genomic_BNSV01000004.1	Plasmid	AA552	AI753	IncN	IncN	000153__NC_019087_00001	MOBF	NC_015599_00019	MPF_T	NC_022375_00024,NC_008612_00190,NC_007682_00044,NC_014368_00014,NC_011617_00041,NC_009131_00030	MOBF	NZ_CP016498	conjugative	Unknown	CALIN	NA	NA	NA	NA	NA	NA	NA
GCA_021873215	Klebsiella pneumoniae	ST268	1	blaIMP-6	GCA_021873215.1_PDT001198388.1_genomic_DAFVTO010000031.1	47499	48236	-	3	86	5505414	Asia	Eastern Asia	Japan	NA	Chugoku area	SAMD00399403	PRJDB12075	2016	2016	shortread	Illumina	NA	human	-	-	GCA_016587495.1_ASM1658749v1_genomic_BNSV01000004.1	Plasmid	AA552	AI753	IncN	IncN	000153__NC_019087_00001	MOBF	NC_015599_00019	MPF_T	NC_022375_00024,NC_008612_00190,NC_007682_00044,NC_014368_00014,NC_011617_00041,NC_009131_00030	MOBF	NZ_CP016498	conjugative	Unknown	CALIN	NA	NA	NA	NA	NA	NA	NA
GCA_020886175	Comamonas thiooxydans	STNA	1	blaIMP-1	GCA_020886175.1_ASM2088617v1_genomic_AP025194.1	4783	5520	+	310	3	5620102	Asia	Eastern Asia	Japan	NA	Japan	SAMD00411011	PRJDB12422	2019	2019	longread/hybrid	unknown_longread	human	clinical	-	-	KR106190	Plasmid	AC080	AL117	Rep 429	Rep 429	001766__CP022425_00015	-	-	-	-	-	-	non-mobilizable	Unknown	CALIN	NA	NA	NA	NA	NA	NA	NA
GCA_020889565	Enterobacter hormaechei	ST190	1	blaIMP-1	GCA_020889565.1_ASM2088956v1_genomic_BQFY01000128.1	931	1668	-	16	174	5460561	Asia	Eastern Asia	Japan	NA	NA	SAMD00412791	PRJDB12305	2015	42312	shortread	Illumina	human	clinical	-	-	GCA_023709745.1_ASM2370974v1_genomic_BRGJ01000002.1	Plasmid	AA739	AJ057	IncHI2A,Rep 1088	IncHI2A	BX664015,000340__KU353730	MOBH	NC_012555_00231	MPF_F	NC_005211_00005,NC_009838_00006,NC_021845_00017,NC_005211_00030,NC_005211_00200,NC_005211_00207,NC_005211_00012	MOBH	NC_017500	conjugative	Unknown	CALIN	NA	NA	NA	NA	NA	NA	NA
GCA_020889525	Enterobacter hormaechei	ST190	1	blaIMP-1	GCA_020889525.1_ASM2088952v1_genomic_BQFZ01000120.1	34	771	+	16	147	5471120	Asia	Eastern Asia	Japan	NA	NA	SAMD00412792	PRJDB12305	2015	42313	shortread	Illumina	human	clinical	-	-	GCA_023709745.1_ASM2370974v1_genomic_BRGJ01000002.1	Plasmid	AA739	AJ057	IncHI2A,Rep 1088	IncHI2A	BX664015,000340__KU353730	MOBH	NC_012555_00231	MPF_F	NC_005211_00005,NC_009838_00006,NC_021845_00017,NC_005211_00030,NC_005211_00200,NC_005211_00207,NC_005211_00012	MOBH	NC_017500	conjugative	Unknown	CALIN	NA	NA	NA	NA	NA	NA	NA
GCA_020889505	Enterobacter hormaechei	ST78	1	blaIMP-1	GCA_020889505.1_ASM2088950v1_genomic_BQGA01000076.1	9045	9782	-	11	167	5118130	Asia	Eastern Asia	Japan	NA	Tokyo	SAMD00412793	PRJDB12305	2015	2015-12-02	shortread	Illumina	human	clinical	-	-	GCA_023709745.1_ASM2370974v1_genomic_BRGJ01000002.1	Plasmid	AA739	AJ057	IncHI2A,Rep 1088	IncHI2A	BX664015,000340__KU353730	MOBH	NC_012555_00231	MPF_F	NC_005211_00005,NC_009838_00006,NC_021845_00017,NC_005211_00030,NC_005211_00200,NC_005211_00207,NC_005211_00012	MOBH	NC_017500	conjugative	Unknown	CALIN	NA	NA	NA	NA	NA	NA	NA
GCA_020889485	Enterobacter asburiae	ST24	1	blaIMP-1	GCA_020889485.1_ASM2088948v1_genomic_BQGB01000051.1	2814	3551	-	23	137	5335857	Asia	Eastern Asia	Japan	NA	NA	SAMD00412794	PRJDB12305	2015	42353	shortread	Illumina	human	clinical	-	-	GCA_023709745.1_ASM2370974v1_genomic_BRGJ01000002.1	Plasmid	AA739	AJ057	IncHI2A,Rep 1088	IncHI2A	BX664015,000340__KU353730	MOBH	NC_012555_00231	MPF_F	NC_005211_00005,NC_009838_00006,NC_021845_00017,NC_005211_00030,NC_005211_00200,NC_005211_00207,NC_005211_00012	MOBH	NC_017500	conjugative	Unknown	CALIN	NA	NA	NA	NA	NA	NA	NA
GCA_020889465	Klebsiella variicola	ST1423	1	blaIMP-1	GCA_020889465.1_ASM2088946v1_genomic_BQGC01000022.1	2770	3507	-	56	367	6092218	Asia	Eastern Asia	Japan	NA	Tokyo	SAMD00412795	PRJDB12305	2016	2016-06-29	shortread	Illumina	human	clinical	-	-	GCA_020886835.1_ASM2088683v1_genomic_AP024914.1	Plasmid	AA002	AH526	IncL/M	IncL/M	U27345	MOBP	NC_004464_00056	MPF_I	NC_004464_00105,NC_005246_00057,NC_019063_00094,NC_019344_00078,NC_004464_00066,NC_004464_00068,NC_019154_00069,NC_005246_00069,NC_004464_00073	-	-	conjugative	Unknown	CALIN	NA	NA	NA	NA	NA	NA	NA
GCA_020889445	Enterobacter hormaechei	ST78	1	blaIMP-1	GCA_020889445.1_ASM2088944v1_genomic_BQGD01000056.1	9045	9782	-	11	160	5100710	Asia	Eastern Asia	Japan	NA	Tokyo	SAMD00412796	PRJDB12305	2016	2016-07-26	shortread	Illumina	human	clinical	-	-	GCA_023709745.1_ASM2370974v1_genomic_BRGJ01000002.1	Plasmid	AA739	AJ057	IncHI2A,Rep 1088	IncHI2A	BX664015,000340__KU353730	MOBH	NC_012555_00231	MPF_F	NC_005211_00005,NC_009838_00006,NC_021845_00017,NC_005211_00030,NC_005211_00200,NC_005211_00207,NC_005211_00012	MOBH	NC_017500	conjugative	Unknown	CALIN	NA	NA	NA	NA	NA	NA	NA
GCA_020889425	Enterobacter roggenkampii	ST681	1	blaIMP-1	GCA_020889425.1_ASM2088942v1_genomic_BQGE01000161.1	1369	2106	+	333	441	5262553	Asia	Eastern Asia	Japan	NA	Tokyo	SAMD00412797	PRJDB12305	2016	2016-08-16	shortread	Illumina	human	clinical	-	mcr-10.1	GCA_020886835.1_ASM2088683v1_genomic_AP024914.1	Plasmid	AA002	AH526	IncL/M	IncL/M	U27345	MOBP	NC_004464_00056	MPF_I	NC_004464_00105,NC_005246_00057,NC_019063_00094,NC_019344_00078,NC_004464_00066,NC_004464_00068,NC_019154_00069,NC_005246_00069,NC_004464_00073	-	-	conjugative	Class 1	Complete	NA	NA	NA	NA	NA	NA	NA
GCA_020888925	Klebsiella quasipneumoniae	ST1308	1	blaIMP-1	GCA_020888925.1_ASM2088892v1_genomic_BQGF01000049.1	1499	2236	-	277	156	5456030	Asia	Eastern Asia	Japan	NA	Tokyo	SAMD00412798	PRJDB12305	2017	2017-03-16	shortread	Illumina	human	clinical	-	-	GCA_020886835.1_ASM2088683v1_genomic_AP024914.1	Plasmid	AA002	AH526	IncL/M	IncL/M	U27345	MOBP	NC_004464_00056	MPF_I	NC_004464_00105,NC_005246_00057,NC_019063_00094,NC_019344_00078,NC_004464_00066,NC_004464_00068,NC_019154_00069,NC_005246_00069,NC_004464_00073	-	-	conjugative	Unknown	CALIN	NA	NA	NA	NA	NA	NA	NA
GCA_020888945	Klebsiella variicola	ST1423	1	blaIMP-1	GCA_020888945.1_ASM2088894v1_genomic_BQGG01000023.1	35188	35925	+	185	285	6067803	Asia	Eastern Asia	Japan	NA	Tokyo	SAMD00412799	PRJDB12305	2017	2017-04-17	shortread	Illumina	human	clinical	-	-	GCA_020886835.1_ASM2088683v1_genomic_AP024914.1	Plasmid	AA002	AH526	IncL/M	IncL/M	U27345	MOBP	NC_004464_00056	MPF_I	NC_004464_00105,NC_005246_00057,NC_019063_00094,NC_019344_00078,NC_004464_00066,NC_004464_00068,NC_019154_00069,NC_005246_00069,NC_004464_00073	-	-	conjugative	Class 1	Complete	NA	NA	NA	NA	NA	NA	NA
GCA_020888965	Enterobacter asburiae	ST252	1	blaIMP-1	GCA_020888965.1_ASM2088896v1_genomic_BQGH01000062.1	1499	2236	-	277	164	5152533	Asia	Eastern Asia	Japan	NA	NA	SAMD00412800	PRJDB12305	2017	42846	shortread	Illumina	human	clinical	-	-	GCA_020886835.1_ASM2088683v1_genomic_AP024914.1	Plasmid	AA002	AH526	IncL/M	IncL/M	U27345	MOBP	NC_004464_00056	MPF_I	NC_004464_00105,NC_005246_00057,NC_019063_00094,NC_019344_00078,NC_004464_00066,NC_004464_00068,NC_019154_00069,NC_005246_00069,NC_004464_00073	-	-	conjugative	Unknown	CALIN	NA	NA	NA	NA	NA	NA	NA
GCA_020888985	Enterobacter hormaechei	ST148	1	blaIMP-11	GCA_020888985.1_ASM2088898v1_genomic_BQGI01000015.1	91623	92357	-	5	474	4966520	Asia	Eastern Asia	Japan	NA	Tokyo	SAMD00412801	PRJDB12305	2017	2017-05-08	shortread	Illumina	human	clinical	-	-	GCA_010367305.1_ASM1036730v1_genomic_AP019667.1	Plasmid	AA002	AH526	IncL/M	IncL/M	U27345	MOBP	NC_004464_00056	MPF_I	NC_004464_00105,NC_005246_00057,NC_019063_00094,NC_019344_00078,NC_004464_00066,NC_004464_00068,NC_019154_00069,NC_005246_00069,NC_004464_00073	-	-	conjugative	Unknown	CALIN	NA	NA	NA	NA	NA	NA	NA
GCA_020889005	Escherichia coli	ST744	1	blaIMP-1	GCA_020889005.1_ASM2088900v1_genomic_BQGJ01000042.1	5530	6267	-	115	271	4753920	Asia	Eastern Asia	Japan	NA	NA	SAMD00412802	PRJDB12305	2017	42839	shortread	Illumina	human	clinical	-	-	GCA_020886835.1_ASM2088683v1_genomic_AP024914.1	Plasmid	AA002	AH526	IncL/M	IncL/M	U27345	MOBP	NC_004464_00056	MPF_I	NC_004464_00105,NC_005246_00057,NC_019063_00094,NC_019344_00078,NC_004464_00066,NC_004464_00068,NC_019154_00069,NC_005246_00069,NC_004464_00073	-	-	conjugative	Unknown	CALIN	NA	NA	NA	NA	NA	NA	NA
GCA_020889025	Klebsiella grimontii	ST216	1	blaIMP-1	GCA_020889025.1_ASM2088902v1_genomic_BQGK01000028.1	31398	32135	+	185	285	6169189	Asia	Eastern Asia	Japan	NA	Tokyo	SAMD00412803	PRJDB12305	2017	2017-04-14	shortread	Illumina	human	clinical	-	-	GCA_020886835.1_ASM2088683v1_genomic_AP024914.1	Plasmid	AA002	AH526	IncL/M	IncL/M	U27345	MOBP	NC_004464_00056	MPF_I	NC_004464_00105,NC_005246_00057,NC_019063_00094,NC_019344_00078,NC_004464_00066,NC_004464_00068,NC_019154_00069,NC_005246_00069,NC_004464_00073	-	-	conjugative	Class 1	Complete	NA	NA	NA	NA	NA	NA	NA
GCA_020889045	Serratia marcescens	CG14	1	blaIMP-1	GCA_020889045.1_ASM2088904v1_genomic_BQGL01000025.1	3800	4537	-	357	359	5470021	Asia	Eastern Asia	Japan	NA	Tokyo	SAMD00412804	PRJDB12305	2017	42853	shortread	Illumina	human	clinical	-	-	GCA_020886835.1_ASM2088683v1_genomic_AP024914.1	Plasmid	AA002	AH526	IncL/M	IncL/M	U27345	MOBP	NC_004464_00056	MPF_I	NC_004464_00105,NC_005246_00057,NC_019063_00094,NC_019344_00078,NC_004464_00066,NC_004464_00068,NC_019154_00069,NC_005246_00069,NC_004464_00073	-	-	conjugative	Unknown	CALIN	NA	NA	NA	NA	NA	NA	NA
GCA_020889065	Enterobacter ludwigii	ST15	1	blaIMP-1	GCA_020889065.1_ASM2088906v1_genomic_BQGM01000013.1	28986	29723	-	0	102	4901786	Asia	Eastern Asia	Japan	NA	Tokyo	SAMD00412805	PRJDB12305	2017	2017-04-17	shortread	Illumina	human	clinical	-	-	GCA_020886835.1_ASM2088683v1_genomic_AP024914.1	Plasmid	AA002	AH526	IncL/M	IncL/M	U27345	MOBP	NC_004464_00056	MPF_I	NC_004464_00105,NC_005246_00057,NC_019063_00094,NC_019344_00078,NC_004464_00066,NC_004464_00068,NC_019154_00069,NC_005246_00069,NC_004464_00073	-	-	conjugative	Unknown	CALIN	NA	NA	NA	NA	NA	NA	NA
GCA_020889085	Klebsiella pneumoniae	ST107	1	blaIMP-1	GCA_020889085.1_ASM2088908v1_genomic_BQGN01000023.1	58911	59648	+	114	106	5375307	Asia	Eastern Asia	Japan	NA	NA	SAMD00412806	PRJDB12305	2017	42829	shortread	Illumina	human	clinical	-	-	GCA_020886835.1_ASM2088683v1_genomic_AP024914.1	Plasmid	AA002	AH526	IncL/M	IncL/M	U27345	MOBP	NC_004464_00056	MPF_I	NC_004464_00105,NC_005246_00057,NC_019063_00094,NC_019344_00078,NC_004464_00066,NC_004464_00068,NC_019154_00069,NC_005246_00069,NC_004464_00073	-	-	conjugative	Class 1	Complete	NA	NA	NA	NA	NA	NA	NA
GCA_020889105	Klebsiella michiganensis	ST217	1	blaIMP-1	GCA_020889105.1_ASM2088910v1_genomic_BQGO01000031.1	46795	47532	+	185	133	6222847	Asia	Eastern Asia	Japan	NA	Tokyo	SAMD00412807	PRJDB12305	2017	2017-03-21	shortread	Illumina	human	clinical	-	-	GCA_020886835.1_ASM2088683v1_genomic_AP024914.1	Plasmid	AA002	AH526	IncL/M	IncL/M	U27345	MOBP	NC_004464_00056	MPF_I	NC_004464_00105,NC_005246_00057,NC_019063_00094,NC_019344_00078,NC_004464_00066,NC_004464_00068,NC_019154_00069,NC_005246_00069,NC_004464_00073	-	-	conjugative	Class 1	Complete	NA	NA	NA	NA	NA	NA	NA
GCA_020889125	Citrobacter freundii	ST581	1	blaIMP-1	GCA_020889125.1_ASM2088912v1_genomic_BQGP01000016.1	59545	60282	+	185	126	5167362	Asia	Eastern Asia	Japan	NA	NA	SAMD00412808	PRJDB12305	2017	42828	shortread	Illumina	human	clinical	-	-	GCA_020886835.1_ASM2088683v1_genomic_AP024914.1	Plasmid	AA002	AH526	IncL/M	IncL/M	U27345	MOBP	NC_004464_00056	MPF_I	NC_004464_00105,NC_005246_00057,NC_019063_00094,NC_019344_00078,NC_004464_00066,NC_004464_00068,NC_019154_00069,NC_005246_00069,NC_004464_00073	-	-	conjugative	Class 1	Complete	NA	NA	NA	NA	NA	NA	NA
GCA_020889145	Klebsiella pneumoniae	ST107	1	blaIMP-1	GCA_020889145.1_ASM2088914v1_genomic_BQGQ01000023.1	1499	2236	-	277	170	5475369	Asia	Eastern Asia	Japan	NA	NA	SAMD00412809	PRJDB12305	2017	42839	shortread	Illumina	human	clinical	-	-	GCA_020886835.1_ASM2088683v1_genomic_AP024914.1	Plasmid	AA002	AH526	IncL/M	IncL/M	U27345	MOBP	NC_004464_00056	MPF_I	NC_004464_00105,NC_005246_00057,NC_019063_00094,NC_019344_00078,NC_004464_00066,NC_004464_00068,NC_019154_00069,NC_005246_00069,NC_004464_00073	-	-	conjugative	Unknown	CALIN	NA	NA	NA	NA	NA	NA	NA
GCA_020889165	Klebsiella variicola	ST1423	1	blaIMP-1	GCA_020889165.1_ASM2088916v1_genomic_BQGR01000026.1	40722	41459	-	0	248	6057451	Asia	Eastern Asia	Japan	NA	Tokyo	SAMD00412810	PRJDB12305	2017	2017-04-12	shortread	Illumina	human	clinical	-	-	GCA_020886835.1_ASM2088683v1_genomic_AP024914.1	Plasmid	AA002	AH526	IncL/M	IncL/M	U27345	MOBP	NC_004464_00056	MPF_I	NC_004464_00105,NC_005246_00057,NC_019063_00094,NC_019344_00078,NC_004464_00066,NC_004464_00068,NC_019154_00069,NC_005246_00069,NC_004464_00073	-	-	conjugative	Unknown	CALIN	NA	NA	NA	NA	NA	NA	NA
GCA_020889185	Citrobacter amalonaticus	ST758	1	blaIMP-1	GCA_020889185.1_ASM2088918v1_genomic_BQGS01000033.1	35017	35754	+	374	283	5349997	Asia	Eastern Asia	Japan	NA	NA	SAMD00412811	PRJDB12305	2017	42837	shortread	Illumina	human	clinical	-	-	GCA_020886835.1_ASM2088683v1_genomic_AP024914.1	Plasmid	AA002	AH526	IncL/M	IncL/M	U27345	MOBP	NC_004464_00056	MPF_I	NC_004464_00105,NC_005246_00057,NC_019063_00094,NC_019344_00078,NC_004464_00066,NC_004464_00068,NC_019154_00069,NC_005246_00069,NC_004464_00073	-	-	conjugative	Class 1	Complete	NA	NA	NA	NA	NA	NA	NA
GCA_020889205	Klebsiella grimontii	ST215	1	blaIMP-1	GCA_020889205.1_ASM2088920v1_genomic_BQGT01000027.1	62121	62858	-	0	255	6141175	Asia	Eastern Asia	Japan	NA	Tokyo	SAMD00412812	PRJDB12305	2017	2017-04-12	shortread	Illumina	human	clinical	-	-	GCA_020886835.1_ASM2088683v1_genomic_AP024914.1	Plasmid	AA002	AH526	IncL/M	IncL/M	U27345	MOBP	NC_004464_00056	MPF_I	NC_004464_00105,NC_005246_00057,NC_019063_00094,NC_019344_00078,NC_004464_00066,NC_004464_00068,NC_019154_00069,NC_005246_00069,NC_004464_00073	-	-	conjugative	Unknown	CALIN	NA	NA	NA	NA	NA	NA	NA
GCA_020889225	Klebsiella grimontii	ST215	1	blaIMP-1	GCA_020889225.1_ASM2088922v1_genomic_BQGU01000029.1	15746	16483	+	185	589	6955482	Asia	Eastern Asia	Japan	NA	NA	SAMD00412813	PRJDB12305	2017	42842	shortread	Illumina	human	clinical	-	-	GCA_020886835.1_ASM2088683v1_genomic_AP024914.1	Plasmid	AA002	AH526	IncL/M	IncL/M	U27345	MOBP	NC_004464_00056	MPF_I	NC_004464_00105,NC_005246_00057,NC_019063_00094,NC_019344_00078,NC_004464_00066,NC_004464_00068,NC_019154_00069,NC_005246_00069,NC_004464_00073	-	-	conjugative	Class 1	Complete	NA	NA	NA	NA	NA	NA	NA
GCA_020889245	Enterobacter hormaechei	ST170	1	blaIMP-1	GCA_020889245.1_ASM2088924v1_genomic_BQGV01000020.1	34276	35013	-	0	174	4980284	Asia	Eastern Asia	Japan	NA	Tokyo	SAMD00412814	PRJDB12305	2017	2017-04-17	shortread	Illumina	human	clinical	-	-	GCA_020886835.1_ASM2088683v1_genomic_AP024914.1	Plasmid	AA002	AH526	IncL/M	IncL/M	U27345	MOBP	NC_004464_00056	MPF_I	NC_004464_00105,NC_005246_00057,NC_019063_00094,NC_019344_00078,NC_004464_00066,NC_004464_00068,NC_019154_00069,NC_005246_00069,NC_004464_00073	-	-	conjugative	Unknown	CALIN	NA	NA	NA	NA	NA	NA	NA
GCA_020889265	Enterobacter hormaechei	ST148	1	blaIMP-11	GCA_020889265.1_ASM2088926v1_genomic_BQGW01000015.1	91623	92357	-	5	474	4966520	Asia	Eastern Asia	Japan	NA	Tokyo	SAMD00412815	PRJDB12305	2017	2017-04-17	shortread	Illumina	human	clinical	-	-	GCA_010367305.1_ASM1036730v1_genomic_AP019667.1	Plasmid	AA002	AH526	IncL/M	IncL/M	U27345	MOBP	NC_004464_00056	MPF_I	NC_004464_00105,NC_005246_00057,NC_019063_00094,NC_019344_00078,NC_004464_00066,NC_004464_00068,NC_019154_00069,NC_005246_00069,NC_004464_00073	-	-	conjugative	Unknown	CALIN	NA	NA	NA	NA	NA	NA	NA
GCA_020889285	Klebsiella grimontii	ST216	1	blaIMP-1	GCA_020889285.1_ASM2088928v1_genomic_BQGX01000030.1	40668	41405	-	0	381	6299637	Asia	Eastern Asia	Japan	NA	Tokyo	SAMD00412816	PRJDB12305	2017	2017-04-17	shortread	Illumina	human	clinical	-	-	GCA_020886835.1_ASM2088683v1_genomic_AP024914.1	Plasmid	AA002	AH526	IncL/M	IncL/M	U27345	MOBP	NC_004464_00056	MPF_I	NC_004464_00105,NC_005246_00057,NC_019063_00094,NC_019344_00078,NC_004464_00066,NC_004464_00068,NC_019154_00069,NC_005246_00069,NC_004464_00073	-	-	conjugative	Unknown	CALIN	NA	NA	NA	NA	NA	NA	NA
GCA_020889305	Klebsiella pneumoniae	ST461	1	blaIMP-1	GCA_020889305.1_ASM2088930v1_genomic_BQGY01000025.1	55293	56030	+	185	202	5891447	Asia	Eastern Asia	Japan	NA	NA	SAMD00412817	PRJDB12305	2017	42842	shortread	Illumina	human	clinical	-	-	GCA_020886835.1_ASM2088683v1_genomic_AP024914.1	Plasmid	AA002	AH526	IncL/M	IncL/M	U27345	MOBP	NC_004464_00056	MPF_I	NC_004464_00105,NC_005246_00057,NC_019063_00094,NC_019344_00078,NC_004464_00066,NC_004464_00068,NC_019154_00069,NC_005246_00069,NC_004464_00073	-	-	conjugative	Class 1	Complete	NA	NA	NA	NA	NA	NA	NA
GCA_020889325	Klebsiella variicola	ST1423	1	blaIMP-1	GCA_020889325.1_ASM2088932v1_genomic_BQGZ01000025.1	40717	41454	-	0	216	6081724	Asia	Eastern Asia	Japan	NA	Tokyo	SAMD00412818	PRJDB12305	2017	2017-04-17	shortread	Illumina	human	clinical	-	-	GCA_020886835.1_ASM2088683v1_genomic_AP024914.1	Plasmid	AA002	AH526	IncL/M	IncL/M	U27345	MOBP	NC_004464_00056	MPF_I	NC_004464_00105,NC_005246_00057,NC_019063_00094,NC_019344_00078,NC_004464_00066,NC_004464_00068,NC_019154_00069,NC_005246_00069,NC_004464_00073	-	-	conjugative	Unknown	CALIN	NA	NA	NA	NA	NA	NA	NA
GCA_020889345	Klebsiella pneumoniae	ST461	1	blaIMP-1	GCA_020889345.1_ASM2088934v1_genomic_BQHA01000117.1	673	1410	+	236	320	6071553	Asia	Eastern Asia	Japan	NA	NA	SAMD00412819	PRJDB12305	2017	42842	shortread	Illumina	human	clinical	-	-	GCA_020887685.2_ASM2088768v2_genomic_AP028551.1	Plasmid	AA002	AH535	IncL/M	IncL/M	AF550415	MOBP	NC_004464_00056	MPF_I	NC_004464_00105,NC_005246_00057,NC_019063_00094,NC_019344_00078,NC_004464_00066,NC_004464_00068,NC_019154_00069,NC_005246_00069,NC_004464_00073	-	-	conjugative	Unknown	CALIN	NA	NA	NA	NA	NA	NA	NA
GCA_020889365	Phytobacter ursingii	STNA	1	blaIMP-1	GCA_020889365.1_ASM2088936v1_genomic_BQHB01000050.1	23866	24603	+	185	259	5937043	Asia	Eastern Asia	Japan	NA	NA	SAMD00412820	PRJDB12305	2017	42842	shortread	Illumina	human	clinical	-	-	GCA_020886835.1_ASM2088683v1_genomic_AP024914.1	Plasmid	AA002	AH526	IncL/M	IncL/M	U27345	MOBP	NC_004464_00056	MPF_I	NC_004464_00105,NC_005246_00057,NC_019063_00094,NC_019344_00078,NC_004464_00066,NC_004464_00068,NC_019154_00069,NC_005246_00069,NC_004464_00073	-	-	conjugative	Class 1	Complete	NA	NA	NA	NA	NA	NA	NA
GCA_020889385	Enterobacter chengduensis	STNA	1	blaIMP-1	GCA_020889385.1_ASM2088938v1_genomic_BQHC01000117.1	6305	7042	+	49	277	5417120	Asia	Eastern Asia	Japan	NA	Tokyo	SAMD00412821	PRJDB12305	2017	42845	shortread	Illumina	human	clinical	-	-	GCA_020887685.2_ASM2088768v2_genomic_AP028551.1	Plasmid	AA002	AH535	IncL/M	IncL/M	AF550415	MOBP	NC_004464_00056	MPF_I	NC_004464_00105,NC_005246_00057,NC_019063_00094,NC_019344_00078,NC_004464_00066,NC_004464_00068,NC_019154_00069,NC_005246_00069,NC_004464_00073	-	-	conjugative	Class 1	Complete	NA	NA	NA	NA	NA	NA	NA
GCA_020889405	Citrobacter farmeri	ST1200	1	blaIMP-1	GCA_020889405.1_ASM2088940v1_genomic_BQHD01000015.1	40651	41388	-	0	47	5181449	Asia	Eastern Asia	Japan	NA	NA	SAMD00412822	PRJDB12305	2017	42871	shortread	Illumina	human	clinical	-	-	GCA_020886835.1_ASM2088683v1_genomic_AP024914.1	Plasmid	AA002	AH526	IncL/M	IncL/M	U27345	MOBP	NC_004464_00056	MPF_I	NC_004464_00105,NC_005246_00057,NC_019063_00094,NC_019344_00078,NC_004464_00066,NC_004464_00068,NC_019154_00069,NC_005246_00069,NC_004464_00073	-	-	conjugative	Unknown	CALIN	NA	NA	NA	NA	NA	NA	NA
GCA_021654315	Pseudomonas alcaligenes	STNA	1	blaIMP-1	GCA_021654315.1_ASM2165431v1_genomic_AP025274.1	161831	162568	-	73	2	4951975	Asia	Eastern Asia	Japan	NA	Japan:Tokyo, Musashino-city	SAMD00422603	PRJDB10089	2019	2019	longread/hybrid	unknown_longread	human	clinical	-	-	CP017294	Plasmid	AC884	AM241	Unknown rep	Unknown rep	-	-	-	-	-	-	-	non-mobilizable	Unknown	CALIN	NA	NA	NA	NA	NA	NA	NA
DRR334941	Enterobacter hormaechei	ST175	1	blaIMP-1	DRR334941_69	39	776	+	23	120	5539769	Asia	Eastern Asia	Japan	NA	Tokyo	SAMD00431569	PRJDB12737	2018	2018	shortread	Illumina	human	clinical	-	-	GCA_023709745.1_ASM2370974v1_genomic_BRGJ01000002.1	Plasmid	AA739	AJ057	IncHI2A,Rep 1088	IncHI2A	BX664015,000340__KU353730	MOBH	NC_012555_00231	MPF_F	NC_005211_00005,NC_009838_00006,NC_021845_00017,NC_005211_00030,NC_005211_00200,NC_005211_00207,NC_005211_00012	MOBH	NC_017500	conjugative	Unknown	CALIN	NA	NA	NA	NA	NA	NA	NA
DRR334942	Enterobacter chengduensis	ST414	1	blaIMP-1	DRR334942_59	10886	11623	+	244	113	5488699	Asia	Eastern Asia	Japan	NA	Tokyo	SAMD00431570	PRJDB12737	2019	2019	shortread	Illumina	human	clinical	-	-	GCA_020886835.1_ASM2088683v1_genomic_AP024914.1	Plasmid	AA002	AH526	IncL/M	IncL/M	U27345	MOBP	NC_004464_00056	MPF_I	NC_004464_00105,NC_005246_00057,NC_019063_00094,NC_019344_00078,NC_004464_00066,NC_004464_00068,NC_019154_00069,NC_005246_00069,NC_004464_00073	-	-	conjugative	Class 1	Complete	NA	NA	NA	NA	NA	NA	NA
DRR334940	Enterobacter chengduensis	ST414	1	blaIMP-1	DRR334940_73	9025	9762	-	11	406	5283214	Asia	Eastern Asia	Japan	NA	Tokyo	SAMD00431571	PRJDB12737	2018	2018	shortread	Illumina	human	clinical	-	-	GCA_023735275.1_ASM2373527v1_genomic_AP025816.1	Plasmid	AA739	AJ057	IncHI2A,Rep 1088	IncHI2A	BX664015,000340__KU353730	MOBH	NC_012555_00231	MPF_F	NC_005211_00005,NC_009838_00006,NC_021845_00017,NC_005211_00030,NC_005211_00200,NC_005211_00207,NC_005211_00012	MOBH	NC_017500	conjugative	Unknown	CALIN	NA	NA	NA	NA	NA	NA	NA
DRR334943	Enterobacter chengduensis	ST414	1	blaIMP-1	DRR334943_26	64719	65456	-	0	89	5198149	Asia	Eastern Asia	Japan	NA	Tokyo	SAMD00431572	PRJDB12737	2019	2019	shortread	Illumina	human	clinical	-	-	GCA_020886835.1_ASM2088683v1_genomic_AP024914.1	Plasmid	AA002	AH526	IncL/M	IncL/M	U27345	MOBP	NC_004464_00056	MPF_I	NC_004464_00105,NC_005246_00057,NC_019063_00094,NC_019344_00078,NC_004464_00066,NC_004464_00068,NC_019154_00069,NC_005246_00069,NC_004464_00073	-	-	conjugative	Unknown	CALIN	NA	NA	NA	NA	NA	NA	NA
GCA_022611715	Enterobacter asburiae	ST252	5	blaIMP-1	GCA_022611715.1_PDT001230155.1_genomic_DAGWKI010000041.1	9024	9761	-	11	92	5233145	Asia	Eastern Asia	Japan	NA	Tokyo	SAMD00431573	PRJDB12737	2016	2016	shortread	Illumina	human	clinical	-	-	GCA_023709745.1_ASM2370974v1_genomic_BRGJ01000002.1	Plasmid	AA739	AJ057	IncHI2A,Rep 1088	IncHI2A	BX664015,000340__KU353730	MOBH	NC_012555_00231	MPF_F	NC_005211_00005,NC_009838_00006,NC_021845_00017,NC_005211_00030,NC_005211_00200,NC_005211_00207,NC_005211_00012	MOBH	NC_017500	conjugative	Unknown	CALIN	NA	NA	NA	NA	NA	NA	NA
GCA_021594965	Enterobacter asburiae	ST252	5	blaIMP-1	GCA_021594965.1_PDT001230156.1_genomic_DAFOOK010000040.1	9023	9760	-	11	109	5206542	Asia	Eastern Asia	Japan	NA	Tokyo	SAMD00431578	PRJDB12737	2017	2017	shortread	Illumina	human	clinical	-	-	GCA_023709745.1_ASM2370974v1_genomic_BRGJ01000002.1	Plasmid	AA739	AJ057	IncHI2A,Rep 1088	IncHI2A	BX664015,000340__KU353730	MOBH	NC_012555_00231	MPF_F	NC_005211_00005,NC_009838_00006,NC_021845_00017,NC_005211_00030,NC_005211_00200,NC_005211_00207,NC_005211_00012	MOBH	NC_017500	conjugative	Unknown	CALIN	NA	NA	NA	NA	NA	NA	NA
DRR334934	Enterobacter hormaechei	ST93	1	blaIMP-1	DRR334934_14	74608	75345	-	0	93	5099148	Asia	Eastern Asia	Japan	NA	Tokyo	SAMD00431579	PRJDB12737	2018	2018	shortread	Illumina	human	clinical	-	mcr-9.1	GCA_020886835.1_ASM2088683v1_genomic_AP024914.1	Plasmid	AA002	AH526	IncL/M	IncL/M	U27345	MOBP	NC_004464_00056	MPF_I	NC_004464_00105,NC_005246_00057,NC_019063_00094,NC_019344_00078,NC_004464_00066,NC_004464_00068,NC_019154_00069,NC_005246_00069,NC_004464_00073	-	-	conjugative	Unknown	CALIN	NA	NA	NA	NA	NA	NA	NA
DRR334935	Enterobacter hormaechei	ST175	1	blaIMP-1	DRR334935_35	4610	5347	+	368	99	5373755	Asia	Eastern Asia	Japan	NA	Tokyo	SAMD00431580	PRJDB12737	2017	2017	shortread	Illumina	human	clinical	-	-	GCA_023709745.1_ASM2370974v1_genomic_BRGJ01000002.1	Plasmid	AA739	AJ057	IncHI2A,Rep 1088	IncHI2A	BX664015,000340__KU353730	MOBH	NC_012555_00231	MPF_F	NC_005211_00005,NC_009838_00006,NC_021845_00017,NC_005211_00030,NC_005211_00200,NC_005211_00207,NC_005211_00012	MOBH	NC_017500	conjugative	Class 1	Complete	NA	NA	NA	NA	NA	NA	NA
DRR334936	Enterobacter asburiae	ST252	1	blaIMP-1	DRR334936_41	9028	9765	-	11	105	5185018	Asia	Eastern Asia	Japan	NA	Tokyo	SAMD00431581	PRJDB12737	2017	2017	shortread	Illumina	human	clinical	-	-	GCA_023711105.1_ASM2371110v1_genomic_BRIZ01000003.1	Plasmid	AA739	AJ057	Unknown rep	Unknown rep	-	-	-	-	-	-	-	non-mobilizable	Unknown	CALIN	NA	NA	NA	NA	NA	NA	NA
DRR334937	Enterobacter chengduensis	ST414	1	blaIMP-1	DRR334937_53	9925	10662	+	13	112	5325686	Asia	Eastern Asia	Japan	NA	Tokyo	SAMD00431582	PRJDB12737	2017	2017	shortread	Illumina	human	clinical	-	-	GCA_023735275.1_ASM2373527v1_genomic_AP025816.1	Plasmid	AA739	AJ057	IncHI2A,Rep 1088	IncHI2A	BX664015,000340__KU353730	MOBH	NC_012555_00231	MPF_F	NC_005211_00005,NC_009838_00006,NC_021845_00017,NC_005211_00030,NC_005211_00200,NC_005211_00207,NC_005211_00012	MOBH	NC_017500	conjugative	Class 1	Complete	NA	NA	NA	NA	NA	NA	NA
DRR334938	Enterobacter asburiae	ST252	1	blaIMP-1	DRR334938_42	9925	10662	+	5	112	5202990	Asia	Eastern Asia	Japan	NA	Tokyo	SAMD00431583	PRJDB12737	2018	2018	shortread	Illumina	human	clinical	-	-	GCA_023709745.1_ASM2370974v1_genomic_BRGJ01000002.1	Plasmid	AA739	AJ057	IncHI2A,Rep 1088	IncHI2A	BX664015,000340__KU353730	MOBH	NC_012555_00231	MPF_F	NC_005211_00005,NC_009838_00006,NC_021845_00017,NC_005211_00030,NC_005211_00200,NC_005211_00207,NC_005211_00012	MOBH	NC_017500	conjugative	Class 1	Complete	NA	NA	NA	NA	NA	NA	NA
DRR334939	Enterobacter kobei	ST56	1	blaIMP-1	DRR334939_30	9025	9762	-	11	71	5240572	Asia	Eastern Asia	Japan	NA	Tokyo	SAMD00431584	PRJDB12737	2018	2018	shortread	Illumina	human	clinical	-	-	GCA_023709745.1_ASM2370974v1_genomic_BRGJ01000002.1	Plasmid	AA739	AJ057	IncHI2A,Rep 1088	IncHI2A	BX664015,000340__KU353730	MOBH	NC_012555_00231	MPF_F	NC_005211_00005,NC_009838_00006,NC_021845_00017,NC_005211_00030,NC_005211_00200,NC_005211_00207,NC_005211_00012	MOBH	NC_017500	conjugative	Unknown	CALIN	NA	NA	NA	NA	NA	NA	NA
GCA_022846575	Escherichia coli	ST69	1	blaIMP-6	GCA_022846575.1_ASM2284657v1_genomic_AP025660.1	5191	5928	+	23	5	5196748	Asia	Eastern Asia	Japan	NA	NA	SAMD00441897	PRJDB13001	2013	2013	longread/hybrid	unknown_longread	NA	human	-	-	AP018362	Plasmid	AA552	AI753	IncN	IncN	000153__NC_019087_00001	-	-	MPF_T	NC_009131_00030,NC_011617_00041,NC_014368_00014,NC_007682_00044,NC_008612_00190	-	-	non-mobilizable	Class 1	Complete	NA	NA	NA	NA	NA	NA	NA
GCA_023170005	Escherichia coli	ST69	1	blaIMP-6	GCA_023170005.1_ASM2317000v1_genomic_AP025665.1	21601	22338	-	4	5	5168239	Asia	Eastern Asia	Japan	NA	NA	SAMD00441898	PRJDB13001	2021	2021	longread/hybrid	unknown_longread	NA	human	-	-	LS998787	Plasmid	AA552	AI748	IncN	IncN	000153__NC_019087_00001	-	-	MPF_T	NC_008612_00190,NC_007682_00044,NC_014368_00014,NC_011617_00041,NC_009131_00030	-	-	non-mobilizable	Unknown	CALIN	NA	NA	NA	NA	NA	NA	NA
GCA_026012675	Pseudomonas aeruginosa	ST357	1	blaIMP-15	GCA_026012675.1_ASM2601267v1_genomic_BSAM01000085.1	10680	11417	-	20	162	7373294	Asia	South-Eastern Asia	Vietnam	NA	Hanoi	SAMD00444564	PRJDB13100	2011	2011	shortread	Illumina	NA	human	-	-	NA	Unclassified molecule	NA	NA	NA	NA	NA	NA	NA	NA	NA	NA	NA	NA	Unknown	CALIN	NA	NA	NA	NA	NA	NA	NA
GCA_026012695	Pseudomonas aeruginosa	ST3151	1	blaIMP-15	GCA_026012695.1_ASM2601269v1_genomic_BSAN01000116.1	766	1503	-	0	185	7049669	Asia	South-Eastern Asia	Vietnam	NA	Hanoi	SAMD00444565	PRJDB13100	2012	2012	shortread	Illumina	NA	human	-	-	NA	Unclassified molecule	NA	NA	NA	NA	NA	NA	NA	NA	NA	NA	NA	NA	Unknown	CALIN	NA	NA	NA	NA	NA	NA	NA
GCA_026012735	Pseudomonas aeruginosa	ST3151	1	blaIMP-15	GCA_026012735.1_ASM2601273v1_genomic_BSAP01000068.1	12062	12799	-	25	129	7006749	Asia	South-Eastern Asia	Vietnam	NA	Hanoi	SAMD00444567	PRJDB13100	2012	2012	shortread	Illumina	NA	human	-	-	NA	Unclassified molecule	NA	NA	NA	NA	NA	NA	NA	NA	NA	NA	NA	NA	Unknown	CALIN	NA	NA	NA	NA	NA	NA	NA
GCA_026012755	Pseudomonas aeruginosa	ST360	1	blaIMP-15	GCA_026012755.1_ASM2601275v1_genomic_BSAQ01000080.1	125	862	+	20	143	7130037	Asia	South-Eastern Asia	Vietnam	NA	Hanoi	SAMD00444568	PRJDB13100	2012	2012	shortread	Illumina	NA	human	-	-	NA	Unclassified molecule	NA	NA	NA	NA	NA	NA	NA	NA	NA	NA	NA	NA	Unknown	CALIN	NA	NA	NA	NA	NA	NA	NA
GCA_026012775	Pseudomonas aeruginosa	ST360	1	blaIMP-15	GCA_026012775.1_ASM2601277v1_genomic_BSAR01000076.1	10680	11417	-	20	132	7132288	Asia	South-Eastern Asia	Vietnam	NA	Hanoi	SAMD00444569	PRJDB13100	2012	2012	shortread	Illumina	NA	human	-	-	NA	Unclassified molecule	NA	NA	NA	NA	NA	NA	NA	NA	NA	NA	NA	NA	Unknown	CALIN	NA	NA	NA	NA	NA	NA	NA
GCA_026012795	Pseudomonas aeruginosa	ST3359	1	blaIMP-15	GCA_026012795.1_ASM2601279v1_genomic_BSAS01000101.1	116	853	+	6	154	7127988	Asia	South-Eastern Asia	Vietnam	NA	Hanoi	SAMD00444570	PRJDB13100	2013	2013	shortread	Illumina	NA	human	-	-	GCA_030283265.1_ASM3028326v1_genomic_JASUWM010000002.1	Plasmid	AF809	AP809	Rep 1115	Rep 1115	000375__CP015879_00037	-	-	MPF_I	NC_022344_00497,NC_022344_00487	-	-	non-mobilizable	Unknown	CALIN	NA	NA	NA	NA	NA	NA	NA
GCA_026012875	Pseudomonas aeruginosa	ST235	1	blaIMP-26	GCA_026012875.1_ASM2601287v1_genomic_BSAW01000033.1	79917	80654	-	0	64	6451739	Asia	South-Eastern Asia	Vietnam	NA	Hanoi	SAMD00444574	PRJDB13100	2014	2014	shortread	Illumina	NA	human	-	-	NA	Unclassified molecule	NA	NA	NA	NA	NA	NA	NA	NA	NA	NA	NA	NA	Unknown	CALIN	NA	NA	NA	NA	NA	NA	NA
GCA_023709225	Enterobacter hormaechei	ST78	1	blaIMP-1	GCA_023709225.1_ASM2370922v1_genomic_BRFJ01000049.1	11063	11800	+	323	131	5043184	Asia	Eastern Asia	Japan	NA	NA	SAMD00490828	PRJDB13516	2019	43713	shortread	NA	not collected	human	-	-	GCA_023709185.1_ASM2370918v1_genomic_BRFH01000002.1	Plasmid	AA739	AJ057	IncHI2A,Rep 1088	IncHI2A	BX664015,000340__KU353730	MOBH	NC_012555_00231	MPF_F	NC_005211_00005,NC_009838_00006,NC_021845_00017,NC_005211_00030,NC_005211_00200,NC_005211_00207,NC_005211_00012	MOBH	NC_017500	conjugative	Class 1	Complete	NA	NA	NA	NA	NA	NA	NA
GCA_023709185	Enterobacter hormaechei	ST78	1	blaIMP-1	GCA_023709185.1_ASM2370918v1_genomic_BRFH01000002.1	73033	73770	+	137	6	5117043	Asia	Eastern Asia	Japan	NA	NA	SAMD00490828	PRJDB13518	2019	43713	longread/hybrid	unknown_longread	not collected	human	-	-	AP019382	Plasmid	AA739	AJ057	IncHI2A,Rep 1088	IncHI2A	BX664015,000340__KU353730	MOBH	NC_012555_00231	MPF_F	NC_005211_00005,NC_009838_00006,NC_021845_00017,NC_005211_00030,NC_005211_00200,NC_005211_00207,NC_005211_00012	MOBH	NC_017500	conjugative	Class 1	Complete	NA	NA	NA	NA	NA	NA	NA
GCA_023709265	Enterobacter hormaechei	ST78	4	blaIMP-1	GCA_023709265.1_ASM2370926v1_genomic_BRFL01000049.1	2637	3374	-	330	271	5173404	Asia	Eastern Asia	Japan	NA	Aichi	SAMD00490829	PRJDB13516	2016	42382	shortread	NA	not collected	human	-	-	GCA_023709745.1_ASM2370974v1_genomic_BRGJ01000002.1	Plasmid	AA739	AJ057	IncHI2A,Rep 1088	IncHI2A	BX664015,000340__KU353730	MOBH	NC_012555_00231	MPF_F	NC_005211_00005,NC_009838_00006,NC_021845_00017,NC_005211_00030,NC_005211_00200,NC_005211_00207,NC_005211_00012	MOBH	NC_017500	conjugative	Unknown	CALIN	NA	NA	NA	NA	NA	NA	NA
GCA_023734795	Enterobacter hormaechei	ST78	4	blaIMP-1	GCA_023734795.1_ASM2373479v1_genomic_AP025765.1	139379	140116	-	9	3	5211855	Asia	Eastern Asia	Japan	NA	Aichi	SAMD00490829	PRJDB13518	2016	42382	longread/hybrid	unknown_longread	not collected	human	-	-	AP018352	Plasmid	AA739	AJ057	IncHI2A,Rep 1088	IncHI2A	BX664015,000340__KU353730	MOBH	NC_012555_00231	MPF_F	NC_005211_00005,NC_009838_00006,NC_021845_00017,NC_005211_00030,NC_005211_00200,NC_005211_00207,NC_005211_00012	MOBH	NC_017500	conjugative	Unknown	CALIN	NA	NA	NA	NA	NA	NA	NA
GCA_023709305	Enterobacter hormaechei	ST78	4	blaIMP-1	GCA_023709305.1_ASM2370930v1_genomic_BRFN01000009.1	10002	10739	+	105	220	5112716	Asia	Eastern Asia	Japan	NA	Aichi	SAMD00490830	PRJDB13516	2016	42396	shortread	NA	not collected	human	-	-	NA	Unclassified molecule	NA	NA	NA	NA	NA	NA	NA	NA	NA	NA	NA	NA	Class 1	Complete	NA	NA	NA	NA	NA	NA	NA
GCA_023734815	Enterobacter hormaechei	ST78	4	blaIMP-1	GCA_023734815.1_ASM2373481v1_genomic_AP025768.1	144395	145132	+	13	3	5166306	Asia	Eastern Asia	Japan	NA	Aichi	SAMD00490830	PRJDB13518	2016	42396	longread/hybrid	unknown_longread	not collected	human	-	-	AP018352	Plasmid	AA739	AJ057	IncHI2A,Rep 1088	IncHI2A	BX664015,000340__KU353730	MOBH	NC_012555_00231	MPF_F	NC_005211_00005,NC_009838_00006,NC_021845_00017,NC_005211_00030,NC_005211_00200,NC_005211_00207,NC_005211_00012	MOBH	NC_017500	conjugative	Class 1	Complete	NA	NA	NA	NA	NA	NA	NA
GCA_023709345	Enterobacter hormaechei	ST2480	1	blaIMP-1	GCA_023709345.1_ASM2370934v1_genomic_BRFP01000017.1	108656	109393	+	118	205	4779414	Asia	Eastern Asia	Japan	NA	Aichi	SAMD00490831	PRJDB13516	2016	42487	shortread	NA	not collected	human	-	-	NA	Unclassified molecule	NA	NA	NA	NA	NA	NA	NA	NA	NA	NA	NA	NA	Class 1	Complete	NA	NA	NA	NA	NA	NA	NA
GCA_023734835	Enterobacter hormaechei	ST2480	1	blaIMP-1	GCA_023734835.1_ASM2373483v1_genomic_AP025770.1	1698328	1699065	-	46	2	4835090	Asia	Eastern Asia	Japan	NA	Aichi	SAMD00490831	PRJDB13518	2016	42487	longread/hybrid	unknown_longread	not collected	human	-	-	NA	Chromosomal	NA	NA	NA	NA	NA	NA	NA	NA	NA	NA	NA	NA	Unknown	CALIN	NA	NA	NA	NA	NA	NA	NA
GCA_023709385	Enterobacter hormaechei	ST78	5	blaIMP-1	GCA_023709385.1_ASM2370938v1_genomic_BRFR01000046.1	10002	10739	+	13	195	5054830	Asia	Eastern Asia	Japan	NA	Aichi	SAMD00490832	PRJDB13516	2016	42474	shortread	NA	not collected	human	-	-	GCA_023709745.1_ASM2370974v1_genomic_BRGJ01000002.1	Plasmid	AA739	AJ057	IncHI2A,Rep 1088	IncHI2A	BX664015,000340__KU353730	MOBH	NC_012555_00231	MPF_F	NC_005211_00005,NC_009838_00006,NC_021845_00017,NC_005211_00030,NC_005211_00200,NC_005211_00207,NC_005211_00012	MOBH	NC_017500	conjugative	Class 1	Complete	NA	NA	NA	NA	NA	NA	NA
GCA_023734855	Enterobacter hormaechei	ST78	5	blaIMP-1	GCA_023734855.1_ASM2373485v1_genomic_AP025773.1	139889	140626	-	9	2	5114755	Asia	Eastern Asia	Japan	NA	Aichi	SAMD00490832	PRJDB13518	2016	42474	longread/hybrid	unknown_longread	not collected	human	-	-	AP018352	Plasmid	AA739	AJ057	IncHI2A,Rep 1088	IncHI2A	BX664015,000340__KU353730	MOBH	NC_012555_00231	MPF_F	NC_005211_00005,NC_009838_00006,NC_021845_00017,NC_005211_00030,NC_005211_00200,NC_005211_00207,NC_005211_00012	MOBH	NC_017500	conjugative	Unknown	CALIN	NA	NA	NA	NA	NA	NA	NA
GCA_023709425	Enterobacter hormaechei	ST78	4	blaIMP-1	GCA_023709425.1_ASM2370942v1_genomic_BRFT01000062.1	988	1725	-	16	112	5143743	Asia	Eastern Asia	Japan	NA	Aichi	SAMD00490833	PRJDB13516	2016	42391	shortread	NA	not collected	human	-	-	GCA_023709745.1_ASM2370974v1_genomic_BRGJ01000002.1	Plasmid	AA739	AJ057	IncHI2A,Rep 1088	IncHI2A	BX664015,000340__KU353730	MOBH	NC_012555_00231	MPF_F	NC_005211_00005,NC_009838_00006,NC_021845_00017,NC_005211_00030,NC_005211_00200,NC_005211_00207,NC_005211_00012	MOBH	NC_017500	conjugative	Unknown	CALIN	NA	NA	NA	NA	NA	NA	NA
GCA_023734875	Enterobacter hormaechei	ST78	4	blaIMP-1	GCA_023734875.1_ASM2373487v1_genomic_AP025775.1	138551	139288	-	9	3	5213777	Asia	Eastern Asia	Japan	NA	Aichi	SAMD00490833	PRJDB13518	2016	42391	longread/hybrid	unknown_longread	not collected	human	-	-	AP018352	Plasmid	AA739	AJ057	IncHI2A,Rep 1088	IncHI2A	BX664015,000340__KU353730	MOBH	NC_012555_00231	MPF_F	NC_005211_00005,NC_009838_00006,NC_021845_00017,NC_005211_00030,NC_005211_00200,NC_005211_00207,NC_005211_00012	MOBH	NC_017500	conjugative	Unknown	CALIN	NA	NA	NA	NA	NA	NA	NA
GCA_023709485	Enterobacter hormaechei	ST78	6	blaIMP-1	GCA_023709485.1_ASM2370948v1_genomic_BRFW01000042.1	9102	9839	-	11	234	5076856	Asia	Eastern Asia	Japan	NA	Aichi	SAMD00490834	PRJDB13516	2016	42436	shortread	NA	not collected	human	-	-	GCA_023709745.1_ASM2370974v1_genomic_BRGJ01000002.1	Plasmid	AA739	AJ057	IncHI2A,Rep 1088	IncHI2A	BX664015,000340__KU353730	MOBH	NC_012555_00231	MPF_F	NC_005211_00005,NC_009838_00006,NC_021845_00017,NC_005211_00030,NC_005211_00200,NC_005211_00207,NC_005211_00012	MOBH	NC_017500	conjugative	Unknown	CALIN	NA	NA	NA	NA	NA	NA	NA
GCA_023709445	Enterobacter hormaechei	ST78	6	blaIMP-1	GCA_023709445.1_ASM2370944v1_genomic_BRFU01000002.1	133929	134666	-	9	5	5122563	Asia	Eastern Asia	Japan	NA	Aichi	SAMD00490834	PRJDB13518	2016	42436	longread/hybrid	unknown_longread	not collected	human	-	-	AP018352	Plasmid	AA739	AJ057	IncHI2A,Rep 1088	IncHI2A	BX664015,000340__KU353730	MOBH	NC_012555_00231	MPF_F	NC_005211_00005,NC_009838_00006,NC_021845_00017,NC_005211_00030,NC_005211_00200,NC_005211_00207,NC_005211_00012	MOBH	NC_017500	conjugative	Unknown	CALIN	NA	NA	NA	NA	NA	NA	NA
GCA_023709525	Enterobacter hormaechei	ST78	3	blaIMP-1	GCA_023709525.1_ASM2370952v1_genomic_BRFY01000047.1	10693	11430	+	21	194	5106467	Asia	Eastern Asia	Japan	NA	Aichi	SAMD00490835	PRJDB13516	2016	42527	shortread	NA	not collected	human	-	-	GCA_023709745.1_ASM2370974v1_genomic_BRGJ01000002.1	Plasmid	AA739	AJ057	IncHI2A,Rep 1088	IncHI2A	BX664015,000340__KU353730	MOBH	NC_012555_00231	MPF_F	NC_005211_00005,NC_009838_00006,NC_021845_00017,NC_005211_00030,NC_005211_00200,NC_005211_00207,NC_005211_00012	MOBH	NC_017500	conjugative	Class 1	Complete	NA	NA	NA	NA	NA	NA	NA
GCA_023734895	Enterobacter hormaechei	ST78	3	blaIMP-1	GCA_023734895.1_ASM2373489v1_genomic_AP025778.1	139313	140050	-	9	3	5170995	Asia	Eastern Asia	Japan	NA	Aichi	SAMD00490835	PRJDB13518	2016	42527	longread/hybrid	unknown_longread	not collected	human	-	-	AP018352	Plasmid	AA739	AJ057	IncHI2A,Rep 1088	IncHI2A	BX664015,000340__KU353730	MOBH	NC_012555_00231	MPF_F	NC_005211_00005,NC_009838_00006,NC_021845_00017,NC_005211_00030,NC_005211_00200,NC_005211_00207,NC_005211_00012	MOBH	NC_017500	conjugative	Unknown	CALIN	NA	NA	NA	NA	NA	NA	NA
GCA_023709565	Enterobacter hormaechei	ST78	5	blaIMP-1	GCA_023709565.1_ASM2370956v1_genomic_BRGA01000051.1	10002	10739	+	13	246	5068247	Asia	Eastern Asia	Japan	NA	Aichi	SAMD00490836	PRJDB13516	2016	42633	shortread	NA	not collected	human	-	-	GCA_023709745.1_ASM2370974v1_genomic_BRGJ01000002.1	Plasmid	AA739	AJ057	IncHI2A,Rep 1088	IncHI2A	BX664015,000340__KU353730	MOBH	NC_012555_00231	MPF_F	NC_005211_00005,NC_009838_00006,NC_021845_00017,NC_005211_00030,NC_005211_00200,NC_005211_00207,NC_005211_00012	MOBH	NC_017500	conjugative	Class 1	Complete	NA	NA	NA	NA	NA	NA	NA
GCA_023734915	Enterobacter hormaechei	ST78	5	blaIMP-1	GCA_023734915.1_ASM2373491v1_genomic_AP025781.1	139889	140626	-	9	2	5153263	Asia	Eastern Asia	Japan	NA	Aichi	SAMD00490836	PRJDB13518	2016	42633	longread/hybrid	unknown_longread	not collected	human	-	-	AP018352	Plasmid	AA739	AJ057	IncHI2A,Rep 1088	IncHI2A	BX664015,000340__KU353730	MOBH	NC_012555_00231	MPF_F	NC_005211_00005,NC_009838_00006,NC_021845_00017,NC_005211_00030,NC_005211_00200,NC_005211_00207,NC_005211_00012	MOBH	NC_017500	conjugative	Unknown	CALIN	NA	NA	NA	NA	NA	NA	NA
GCA_023709605	Enterobacter hormaechei	ST78	5	blaIMP-1	GCA_023709605.1_ASM2370960v1_genomic_BRGC01000034.1	9152	9889	-	11	89	5045543	Asia	Eastern Asia	Japan	NA	Aichi	SAMD00490837	PRJDB13516	2016	42647	shortread	NA	not collected	human	-	-	GCA_023709745.1_ASM2370974v1_genomic_BRGJ01000002.1	Plasmid	AA739	AJ057	IncHI2A,Rep 1088	IncHI2A	BX664015,000340__KU353730	MOBH	NC_012555_00231	MPF_F	NC_005211_00005,NC_009838_00006,NC_021845_00017,NC_005211_00030,NC_005211_00200,NC_005211_00207,NC_005211_00012	MOBH	NC_017500	conjugative	Unknown	CALIN	NA	NA	NA	NA	NA	NA	NA
GCA_023734935	Enterobacter hormaechei	ST78	5	blaIMP-1	GCA_023734935.1_ASM2373493v1_genomic_AP025783.1	139889	140626	-	9	2	5153840	Asia	Eastern Asia	Japan	NA	Aichi	SAMD00490837	PRJDB13518	2016	42647	longread/hybrid	unknown_longread	not collected	human	-	-	AP018352	Plasmid	AA739	AJ057	IncHI2A,Rep 1088	IncHI2A	BX664015,000340__KU353730	MOBH	NC_012555_00231	MPF_F	NC_005211_00005,NC_009838_00006,NC_021845_00017,NC_005211_00030,NC_005211_00200,NC_005211_00207,NC_005211_00012	MOBH	NC_017500	conjugative	Unknown	CALIN	NA	NA	NA	NA	NA	NA	NA
GCA_023709645	Enterobacter hormaechei	ST78	7	blaIMP-1	GCA_023709645.1_ASM2370964v1_genomic_BRGE01000029.1	10052	10789	+	13	87	5060178	Asia	Eastern Asia	Japan	NA	Aichi	SAMD00490838	PRJDB13516	2016	42668	shortread	NA	not collected	human	-	-	GCA_023709745.1_ASM2370974v1_genomic_BRGJ01000002.1	Plasmid	AA739	AJ057	IncHI2A,Rep 1088	IncHI2A	BX664015,000340__KU353730	MOBH	NC_012555_00231	MPF_F	NC_005211_00005,NC_009838_00006,NC_021845_00017,NC_005211_00030,NC_005211_00200,NC_005211_00207,NC_005211_00012	MOBH	NC_017500	conjugative	Class 1	Complete	NA	NA	NA	NA	NA	NA	NA
GCA_023734955	Enterobacter hormaechei	ST78	7	blaIMP-1	GCA_023734955.1_ASM2373495v1_genomic_AP025785.1	137409	138146	-	9	3	5135099	Asia	Eastern Asia	Japan	NA	Aichi	SAMD00490838	PRJDB13518	2016	42668	longread/hybrid	unknown_longread	not collected	human	-	-	AP018352	Plasmid	AA739	AJ057	IncHI2A,Rep 1088	IncHI2A	BX664015,000340__KU353730	MOBH	NC_012555_00231	MPF_F	NC_005211_00005,NC_009838_00006,NC_021845_00017,NC_005211_00030,NC_005211_00200,NC_005211_00207,NC_005211_00012	MOBH	NC_017500	conjugative	Unknown	CALIN	NA	NA	NA	NA	NA	NA	NA
GCA_023709685	Enterobacter hormaechei	ST78	5	blaIMP-1	GCA_023709685.1_ASM2370968v1_genomic_BRGG01000041.1	9152	9889	-	11	96	5106660	Asia	Eastern Asia	Japan	NA	Aichi	SAMD00490839	PRJDB13516	2016	42655	shortread	NA	not collected	human	-	-	GCA_023709745.1_ASM2370974v1_genomic_BRGJ01000002.1	Plasmid	AA739	AJ057	IncHI2A,Rep 1088	IncHI2A	BX664015,000340__KU353730	MOBH	NC_012555_00231	MPF_F	NC_005211_00005,NC_009838_00006,NC_021845_00017,NC_005211_00030,NC_005211_00200,NC_005211_00207,NC_005211_00012	MOBH	NC_017500	conjugative	Unknown	CALIN	NA	NA	NA	NA	NA	NA	NA
GCA_023734975	Enterobacter hormaechei	ST78	5	blaIMP-1	GCA_023734975.1_ASM2373497v1_genomic_AP025788.1	139889	140626	-	9	3	5219129	Asia	Eastern Asia	Japan	NA	Aichi	SAMD00490839	PRJDB13518	2016	42655	longread/hybrid	unknown_longread	not collected	human	-	-	AP018352	Plasmid	AA739	AJ057	IncHI2A,Rep 1088	IncHI2A	BX664015,000340__KU353730	MOBH	NC_012555_00231	MPF_F	NC_005211_00005,NC_009838_00006,NC_021845_00017,NC_005211_00030,NC_005211_00200,NC_005211_00207,NC_005211_00012	MOBH	NC_017500	conjugative	Unknown	CALIN	NA	NA	NA	NA	NA	NA	NA
GCA_023709725	Enterobacter hormaechei	ST78	5	blaIMP-1	GCA_023709725.1_ASM2370972v1_genomic_BRGI01000038.1	9152	9889	-	11	90	5045109	Asia	Eastern Asia	Japan	NA	Aichi	SAMD00490840	PRJDB13516	2016	42670	shortread	NA	not collected	human	-	-	GCA_023709745.1_ASM2370974v1_genomic_BRGJ01000002.1	Plasmid	AA739	AJ057	IncHI2A,Rep 1088	IncHI2A	BX664015,000340__KU353730	MOBH	NC_012555_00231	MPF_F	NC_005211_00005,NC_009838_00006,NC_021845_00017,NC_005211_00030,NC_005211_00200,NC_005211_00207,NC_005211_00012	MOBH	NC_017500	conjugative	Unknown	CALIN	NA	NA	NA	NA	NA	NA	NA
GCA_023734995	Enterobacter hormaechei	ST78	5	blaIMP-1	GCA_023734995.1_ASM2373499v1_genomic_AP025791.1	139889	140626	-	9	2	5151218	Asia	Eastern Asia	Japan	NA	Aichi	SAMD00490840	PRJDB13518	2016	42670	longread/hybrid	unknown_longread	not collected	human	-	-	AP018352	Plasmid	AA739	AJ057	IncHI2A,Rep 1088	IncHI2A	BX664015,000340__KU353730	MOBH	NC_012555_00231	MPF_F	NC_005211_00005,NC_009838_00006,NC_021845_00017,NC_005211_00030,NC_005211_00200,NC_005211_00207,NC_005211_00012	MOBH	NC_017500	conjugative	Unknown	CALIN	NA	NA	NA	NA	NA	NA	NA
GCA_023709785	Enterobacter hormaechei	ST78	5	blaIMP-1	GCA_023709785.1_ASM2370978v1_genomic_BRGL01000054.1	141	878	+	86	104	5207911	Asia	Eastern Asia	Japan	NA	Aichi	SAMD00490841	PRJDB13516	2015	42158	shortread	NA	not collected	human	-	-	GCA_023709745.1_ASM2370974v1_genomic_BRGJ01000002.1	Plasmid	AA739	AJ057	IncHI2A,Rep 1088	IncHI2A	BX664015,000340__KU353730	MOBH	NC_012555_00231	MPF_F	NC_005211_00005,NC_009838_00006,NC_021845_00017,NC_005211_00030,NC_005211_00200,NC_005211_00207,NC_005211_00012	MOBH	NC_017500	conjugative	Unknown	CALIN	NA	NA	NA	NA	NA	NA	NA
GCA_023709745	Enterobacter hormaechei	ST78	5	blaIMP-1	GCA_023709745.1_ASM2370974v1_genomic_BRGJ01000002.1	180234	180971	+	13	7	5286309	Asia	Eastern Asia	Japan	NA	Aichi	SAMD00490841	PRJDB13518	2015	42158	longread/hybrid	unknown_longread	not collected	human	-	-	AP018352	Plasmid	AA739	AJ057	IncHI2A,Rep 1088	IncHI2A	BX664015,000340__KU353730	MOBH	NC_012555_00231	MPF_F	NC_005211_00005,NC_009838_00006,NC_021845_00017,NC_005211_00030,NC_005211_00200,NC_005211_00207,NC_005211_00012	MOBH	NC_017500	conjugative	Class 1	Complete	NA	NA	NA	NA	NA	NA	NA
GCA_023709825	Enterobacter hormaechei	ST78	3	blaIMP-1	GCA_023709825.1_ASM2370982v1_genomic_BRGN01000052.1	988	1725	-	16	98	5130662	Asia	Eastern Asia	Japan	NA	Aichi	SAMD00490842	PRJDB13516	2016	42383	shortread	NA	not collected	human	-	-	GCA_023709745.1_ASM2370974v1_genomic_BRGJ01000002.1	Plasmid	AA739	AJ057	IncHI2A,Rep 1088	IncHI2A	BX664015,000340__KU353730	MOBH	NC_012555_00231	MPF_F	NC_005211_00005,NC_009838_00006,NC_021845_00017,NC_005211_00030,NC_005211_00200,NC_005211_00207,NC_005211_00012	MOBH	NC_017500	conjugative	Unknown	CALIN	NA	NA	NA	NA	NA	NA	NA
GCA_023735015	Enterobacter hormaechei	ST78	3	blaIMP-1	GCA_023735015.1_ASM2373501v1_genomic_AP025793.1	138551	139288	-	9	3	5233459	Asia	Eastern Asia	Japan	NA	Aichi	SAMD00490842	PRJDB13518	2016	42383	longread/hybrid	unknown_longread	not collected	human	-	-	AP018352	Plasmid	AA739	AJ057	IncHI2A,Rep 1088	IncHI2A	BX664015,000340__KU353730	MOBH	NC_012555_00231	MPF_F	NC_005211_00005,NC_009838_00006,NC_021845_00017,NC_005211_00030,NC_005211_00200,NC_005211_00207,NC_005211_00012	MOBH	NC_017500	conjugative	Unknown	CALIN	NA	NA	NA	NA	NA	NA	NA
GCA_023735035	Enterobacter hormaechei	ST78	5	blaIMP-1	GCA_023735035.1_ASM2373503v1_genomic_AP025796.1	139889	140626	-	9	2	5151287	Asia	Eastern Asia	Japan	NA	Aichi	SAMD00490843	PRJDB13518	2016	42519	longread/hybrid	unknown_longread	not collected	human	-	-	AP018352	Plasmid	AA739	AJ057	IncHI2A,Rep 1088	IncHI2A	BX664015,000340__KU353730	MOBH	NC_012555_00231	MPF_F	NC_005211_00005,NC_009838_00006,NC_021845_00017,NC_005211_00030,NC_005211_00200,NC_005211_00207,NC_005211_00012	MOBH	NC_017500	conjugative	Unknown	CALIN	NA	NA	NA	NA	NA	NA	NA
GCA_023709905	Enterobacter hormaechei	ST78	5	blaIMP-1	GCA_023709905.1_ASM2370990v1_genomic_BRGR01000039.1	9152	9889	-	11	97	5044770	Asia	Eastern Asia	Japan	NA	Aichi	SAMD00490844	PRJDB13516	2016	42612	shortread	NA	not collected	human	-	-	GCA_023709745.1_ASM2370974v1_genomic_BRGJ01000002.1	Plasmid	AA739	AJ057	IncHI2A,Rep 1088	IncHI2A	BX664015,000340__KU353730	MOBH	NC_012555_00231	MPF_F	NC_005211_00005,NC_009838_00006,NC_021845_00017,NC_005211_00030,NC_005211_00200,NC_005211_00207,NC_005211_00012	MOBH	NC_017500	conjugative	Unknown	CALIN	NA	NA	NA	NA	NA	NA	NA
GCA_023735055	Enterobacter hormaechei	ST78	5	blaIMP-1	GCA_023735055.1_ASM2373505v1_genomic_AP025798.1	139889	140626	-	9	2	5116092	Asia	Eastern Asia	Japan	NA	Aichi	SAMD00490844	PRJDB13518	2016	42612	longread/hybrid	unknown_longread	not collected	human	-	-	AP018352	Plasmid	AA739	AJ057	IncHI2A,Rep 1088	IncHI2A	BX664015,000340__KU353730	MOBH	NC_012555_00231	MPF_F	NC_005211_00005,NC_009838_00006,NC_021845_00017,NC_005211_00030,NC_005211_00200,NC_005211_00207,NC_005211_00012	MOBH	NC_017500	conjugative	Unknown	CALIN	NA	NA	NA	NA	NA	NA	NA
GCA_023735075	Enterobacter hormaechei	ST78	3	blaIMP-1	GCA_023735075.1_ASM2373507v1_genomic_AP025800.1	138551	139288	-	9	2	5156234	Asia	Eastern Asia	Japan	NA	Aichi	SAMD00490845	PRJDB13518	2015	42285	longread/hybrid	unknown_longread	not collected	human	-	-	AP018352	Plasmid	AA739	AJ057	IncHI2A,Rep 1088	IncHI2A	BX664015,000340__KU353730	MOBH	NC_012555_00231	MPF_F	NC_005211_00005,NC_009838_00006,NC_021845_00017,NC_005211_00030,NC_005211_00200,NC_005211_00207,NC_005211_00012	MOBH	NC_017500	conjugative	Unknown	CALIN	NA	NA	NA	NA	NA	NA	NA
GCA_023735155	Enterobacter hormaechei	ST78	8	blaIMP-1	GCA_023735155.1_ASM2373515v1_genomic_AP025802.1	137409	138146	-	9	3	5132601	Asia	Eastern Asia	Japan	NA	Aichi	SAMD00490846	PRJDB13518	2015	42319	longread/hybrid	unknown_longread	not collected	human	-	-	AP018352	Plasmid	AA739	AJ057	IncHI2A,Rep 1088	IncHI2A	BX664015,000340__KU353730	MOBH	NC_012555_00231	MPF_F	NC_005211_00005,NC_009838_00006,NC_021845_00017,NC_005211_00030,NC_005211_00200,NC_005211_00207,NC_005211_00012	MOBH	NC_017500	conjugative	Unknown	CALIN	NA	NA	NA	NA	NA	NA	NA
GCA_023710025	Enterobacter hormaechei	ST78	3	blaIMP-1	GCA_023710025.1_ASM2371002v1_genomic_BRGX01000046.1	9102	9839	-	11	423	5122310	Asia	Eastern Asia	Japan	NA	Aichi	SAMD00490847	PRJDB13516	2016	42681	shortread	NA	not collected	human	-	-	GCA_023709745.1_ASM2370974v1_genomic_BRGJ01000002.1	Plasmid	AA739	AJ057	IncHI2A,Rep 1088	IncHI2A	BX664015,000340__KU353730	MOBH	NC_012555_00231	MPF_F	NC_005211_00005,NC_009838_00006,NC_021845_00017,NC_005211_00030,NC_005211_00200,NC_005211_00207,NC_005211_00012	MOBH	NC_017500	conjugative	Unknown	CALIN	NA	NA	NA	NA	NA	NA	NA
GCA_023735195	Enterobacter hormaechei	ST78	3	blaIMP-1	GCA_023735195.1_ASM2373519v1_genomic_AP025805.1	138551	139288	-	9	3	5140930	Asia	Eastern Asia	Japan	NA	Aichi	SAMD00490847	PRJDB13518	2016	42681	longread/hybrid	unknown_longread	not collected	human	-	-	AP018352	Plasmid	AA739	AJ057	IncHI2A,Rep 1088	IncHI2A	BX664015,000340__KU353730	MOBH	NC_012555_00231	MPF_F	NC_005211_00005,NC_009838_00006,NC_021845_00017,NC_005211_00030,NC_005211_00200,NC_005211_00207,NC_005211_00012	MOBH	NC_017500	conjugative	Unknown	CALIN	NA	NA	NA	NA	NA	NA	NA
GCA_023710085	Enterobacter hormaechei	ST78	5	blaIMP-1	GCA_023710085.1_ASM2371008v1_genomic_BRHA01000043.1	9102	9839	-	11	904	5250215	Asia	Eastern Asia	Japan	NA	Aichi	SAMD00490848	PRJDB13516	2016	42674	shortread	NA	not collected	human	-	-	GCA_023709745.1_ASM2370974v1_genomic_BRGJ01000002.1	Plasmid	AA739	AJ057	IncHI2A,Rep 1088	IncHI2A	BX664015,000340__KU353730	MOBH	NC_012555_00231	MPF_F	NC_005211_00005,NC_009838_00006,NC_021845_00017,NC_005211_00030,NC_005211_00200,NC_005211_00207,NC_005211_00012	MOBH	NC_017500	conjugative	Unknown	CALIN	NA	NA	NA	NA	NA	NA	NA
GCA_023710045	Enterobacter hormaechei	ST78	5	blaIMP-1	GCA_023710045.1_ASM2371004v1_genomic_BRGY01000002.1	139112	139849	-	9	3	5151303	Asia	Eastern Asia	Japan	NA	Aichi	SAMD00490848	PRJDB13518	2016	42674	longread/hybrid	unknown_longread	not collected	human	-	-	AP018352	Plasmid	AA739	AJ057	IncHI2A,Rep 1088	IncHI2A	BX664015,000340__KU353730	MOBH	NC_012555_00231	MPF_F	NC_005211_00005,NC_009838_00006,NC_021845_00017,NC_005211_00030,NC_005211_00200,NC_005211_00207,NC_005211_00012	MOBH	NC_017500	conjugative	Unknown	CALIN	NA	NA	NA	NA	NA	NA	NA
GCA_023710145	Enterobacter hormaechei	ST78	3	blaIMP-1	GCA_023710145.1_ASM2371014v1_genomic_BRHD01000049.1	3227	3964	-	14	494	5220241	Asia	Eastern Asia	Japan	NA	Aichi	SAMD00490849	PRJDB13516	2015	42236	shortread	NA	not collected	human	-	-	GCA_023709745.1_ASM2370974v1_genomic_BRGJ01000002.1	Plasmid	AA739	AJ057	IncHI2A,Rep 1088	IncHI2A	BX664015,000340__KU353730	MOBH	NC_012555_00231	MPF_F	NC_005211_00005,NC_009838_00006,NC_021845_00017,NC_005211_00030,NC_005211_00200,NC_005211_00207,NC_005211_00012	MOBH	NC_017500	conjugative	Unknown	CALIN	NA	NA	NA	NA	NA	NA	NA
GCA_023710105	Enterobacter hormaechei	ST78	3	blaIMP-1	GCA_023710105.1_ASM2371010v1_genomic_BRHB01000002.1	138551	139288	-	9	4	5121002	Asia	Eastern Asia	Japan	NA	Aichi	SAMD00490849	PRJDB13518	2015	42236	longread/hybrid	unknown_longread	not collected	human	-	-	AP018352	Plasmid	AA739	AJ057	IncHI2A,Rep 1088	IncHI2A	BX664015,000340__KU353730	MOBH	NC_012555_00231	MPF_F	NC_005211_00005,NC_009838_00006,NC_021845_00017,NC_005211_00030,NC_005211_00200,NC_005211_00207,NC_005211_00012	MOBH	NC_017500	conjugative	Unknown	CALIN	NA	NA	NA	NA	NA	NA	NA
GCA_023710185	Enterobacter hormaechei	ST78	8	blaIMP-1	GCA_023710185.1_ASM2371018v1_genomic_BRHF01000045.1	5490	6227	+	271	525	5158162	Asia	Eastern Asia	Japan	NA	Aichi	SAMD00490850	PRJDB13516	2015	42319	shortread	NA	not collected	human	-	-	GCA_023709745.1_ASM2370974v1_genomic_BRGJ01000002.1	Plasmid	AA739	AJ057	IncHI2A,Rep 1088	IncHI2A	BX664015,000340__KU353730	MOBH	NC_012555_00231	MPF_F	NC_005211_00005,NC_009838_00006,NC_021845_00017,NC_005211_00030,NC_005211_00200,NC_005211_00207,NC_005211_00012	MOBH	NC_017500	conjugative	Class 1	Complete	NA	NA	NA	NA	NA	NA	NA
GCA_023735215	Enterobacter hormaechei	ST78	8	blaIMP-1	GCA_023735215.1_ASM2373521v1_genomic_AP025808.1	137409	138146	-	9	3	5132577	Asia	Eastern Asia	Japan	NA	Aichi	SAMD00490850	PRJDB13518	2015	42319	longread/hybrid	unknown_longread	not collected	human	-	-	AP018352	Plasmid	AA739	AJ057	IncHI2A,Rep 1088	IncHI2A	BX664015,000340__KU353730	MOBH	NC_012555_00231	MPF_F	NC_005211_00005,NC_009838_00006,NC_021845_00017,NC_005211_00030,NC_005211_00200,NC_005211_00207,NC_005211_00012	MOBH	NC_017500	conjugative	Unknown	CALIN	NA	NA	NA	NA	NA	NA	NA
GCA_023710245	Enterobacter hormaechei	ST78	9	blaIMP-1	GCA_023710245.1_ASM2371024v1_genomic_BRHI01000045.1	3227	3964	-	14	554	5238411	Asia	Eastern Asia	Japan	NA	Aichi	SAMD00490851	PRJDB13516	2015	42121	shortread	NA	not collected	human	-	-	GCA_023709745.1_ASM2370974v1_genomic_BRGJ01000002.1	Plasmid	AA739	AJ057	IncHI2A,Rep 1088	IncHI2A	BX664015,000340__KU353730	MOBH	NC_012555_00231	MPF_F	NC_005211_00005,NC_009838_00006,NC_021845_00017,NC_005211_00030,NC_005211_00200,NC_005211_00207,NC_005211_00012	MOBH	NC_017500	conjugative	Unknown	CALIN	NA	NA	NA	NA	NA	NA	NA
GCA_023710205	Enterobacter hormaechei	ST78	9	blaIMP-1	GCA_023710205.1_ASM2371020v1_genomic_BRHG01000002.1	137772	138509	-	9	3	5091592	Asia	Eastern Asia	Japan	NA	Aichi	SAMD00490851	PRJDB13518	2015	42121	longread/hybrid	unknown_longread	not collected	human	-	-	AP018352	Plasmid	AA739	AJ057	IncHI2A,Rep 1088	IncHI2A	BX664015,000340__KU353730	MOBH	NC_012555_00231	MPF_F	NC_005211_00005,NC_009838_00006,NC_021845_00017,NC_005211_00030,NC_005211_00200,NC_005211_00207,NC_005211_00012	MOBH	NC_017500	conjugative	Unknown	CALIN	NA	NA	NA	NA	NA	NA	NA
GCA_023710285	Enterobacter hormaechei	ST78	3	blaIMP-1	GCA_023710285.1_ASM2371028v1_genomic_BRHK01000053.1	10693	11430	+	21	276	5159903	Asia	Eastern Asia	Japan	NA	Aichi	SAMD00490852	PRJDB13516	2015	42286	shortread	NA	not collected	human	-	-	GCA_023709745.1_ASM2370974v1_genomic_BRGJ01000002.1	Plasmid	AA739	AJ057	IncHI2A,Rep 1088	IncHI2A	BX664015,000340__KU353730	MOBH	NC_012555_00231	MPF_F	NC_005211_00005,NC_009838_00006,NC_021845_00017,NC_005211_00030,NC_005211_00200,NC_005211_00207,NC_005211_00012	MOBH	NC_017500	conjugative	Class 1	Complete	NA	NA	NA	NA	NA	NA	NA
GCA_023735235	Enterobacter hormaechei	ST78	3	blaIMP-1	GCA_023735235.1_ASM2373523v1_genomic_AP025811.1	139889	140626	-	9	2	5128492	Asia	Eastern Asia	Japan	NA	Aichi	SAMD00490852	PRJDB13518	2015	42286	longread/hybrid	unknown_longread	not collected	human	-	-	AP018352	Plasmid	AA739	AJ057	IncHI2A,Rep 1088	IncHI2A	BX664015,000340__KU353730	MOBH	NC_012555_00231	MPF_F	NC_005211_00005,NC_009838_00006,NC_021845_00017,NC_005211_00030,NC_005211_00200,NC_005211_00207,NC_005211_00012	MOBH	NC_017500	conjugative	Unknown	CALIN	NA	NA	NA	NA	NA	NA	NA
GCA_023710345	Enterobacter hormaechei	ST78	5	blaIMP-1	GCA_023710345.1_ASM2371034v1_genomic_BRHN01000041.1	15478	16215	+	13	755	5211103	Asia	Eastern Asia	Japan	NA	Aichi	SAMD00490853	PRJDB13516	2015	42130	shortread	NA	not collected	human	-	-	GCA_023709745.1_ASM2370974v1_genomic_BRGJ01000002.1	Plasmid	AA739	AJ057	IncHI2A,Rep 1088	IncHI2A	BX664015,000340__KU353730	MOBH	NC_012555_00231	MPF_F	NC_005211_00005,NC_009838_00006,NC_021845_00017,NC_005211_00030,NC_005211_00200,NC_005211_00207,NC_005211_00012	MOBH	NC_017500	conjugative	Class 1	Complete	NA	NA	NA	NA	NA	NA	NA
GCA_023710305	Enterobacter hormaechei	ST78	5	blaIMP-1	GCA_023710305.1_ASM2371030v1_genomic_BRHL01000002.1	139112	139849	-	9	3	5115900	Asia	Eastern Asia	Japan	NA	Aichi	SAMD00490853	PRJDB13518	2015	42130	longread/hybrid	unknown_longread	not collected	human	-	-	AP018352	Plasmid	AA739	AJ057	IncHI2A,Rep 1088	IncHI2A	BX664015,000340__KU353730	MOBH	NC_012555_00231	MPF_F	NC_005211_00005,NC_009838_00006,NC_021845_00017,NC_005211_00030,NC_005211_00200,NC_005211_00207,NC_005211_00012	MOBH	NC_017500	conjugative	Unknown	CALIN	NA	NA	NA	NA	NA	NA	NA
GCA_023710385	Enterobacter hormaechei	ST78	4	blaIMP-1	GCA_023710385.1_ASM2371038v1_genomic_BRHP01000047.1	10745	11482	+	21	493	5235143	Asia	Eastern Asia	Japan	NA	Aichi	SAMD00490854	PRJDB13516	2015	42212	shortread	NA	not collected	human	-	-	GCA_023709745.1_ASM2370974v1_genomic_BRGJ01000002.1	Plasmid	AA739	AJ057	IncHI2A,Rep 1088	IncHI2A	BX664015,000340__KU353730	MOBH	NC_012555_00231	MPF_F	NC_005211_00005,NC_009838_00006,NC_021845_00017,NC_005211_00030,NC_005211_00200,NC_005211_00207,NC_005211_00012	MOBH	NC_017500	conjugative	Class 1	Complete	NA	NA	NA	NA	NA	NA	NA
GCA_023735255	Enterobacter hormaechei	ST78	4	blaIMP-1	GCA_023735255.1_ASM2373525v1_genomic_AP025813.1	138552	139289	-	9	3	5216303	Asia	Eastern Asia	Japan	NA	Aichi	SAMD00490854	PRJDB13518	2015	42212	longread/hybrid	unknown_longread	not collected	human	-	-	AP018352	Plasmid	AA739	AJ057	IncHI2A,Rep 1088	IncHI2A	BX664015,000340__KU353730	MOBH	NC_012555_00231	MPF_F	NC_005211_00005,NC_009838_00006,NC_021845_00017,NC_005211_00030,NC_005211_00200,NC_005211_00207,NC_005211_00012	MOBH	NC_017500	conjugative	Unknown	CALIN	NA	NA	NA	NA	NA	NA	NA
GCA_023735275	Enterobacter hormaechei	ST78	8	blaIMP-1	GCA_023735275.1_ASM2373527v1_genomic_AP025816.1	137409	138146	-	9	3	5132580	Asia	Eastern Asia	Japan	NA	Aichi	SAMD00490855	PRJDB13518	2014	41894	longread/hybrid	unknown_longread	not collected	human	-	-	AP018352	Plasmid	AA739	AJ057	IncHI2A,Rep 1088	IncHI2A	BX664015,000340__KU353730	MOBH	NC_012555_00231	MPF_F	NC_005211_00005,NC_009838_00006,NC_021845_00017,NC_005211_00030,NC_005211_00200,NC_005211_00207,NC_005211_00012	MOBH	NC_017500	conjugative	Unknown	CALIN	NA	NA	NA	NA	NA	NA	NA
GCA_023710465	Enterobacter hormaechei	ST78	8	blaIMP-1	GCA_023710465.1_ASM2371046v1_genomic_BRHT01000041.1	9102	9839	-	11	777	5223104	Asia	Eastern Asia	Japan	NA	Aichi	SAMD00490856	PRJDB13516	2014	41647	shortread	NA	not collected	human	-	-	GCA_023709745.1_ASM2370974v1_genomic_BRGJ01000002.1	Plasmid	AA739	AJ057	IncHI2A,Rep 1088	IncHI2A	BX664015,000340__KU353730	MOBH	NC_012555_00231	MPF_F	NC_005211_00005,NC_009838_00006,NC_021845_00017,NC_005211_00030,NC_005211_00200,NC_005211_00207,NC_005211_00012	MOBH	NC_017500	conjugative	Unknown	CALIN	NA	NA	NA	NA	NA	NA	NA
GCA_023735295	Enterobacter hormaechei	ST78	8	blaIMP-1	GCA_023735295.1_ASM2373529v1_genomic_AP025819.1	137409	138146	-	9	3	5122083	Asia	Eastern Asia	Japan	NA	Aichi	SAMD00490856	PRJDB13518	2014	41647	longread/hybrid	unknown_longread	not collected	human	-	-	AP018352	Plasmid	AA739	AJ057	IncHI2A,Rep 1088	IncHI2A	BX664015,000340__KU353730	MOBH	NC_012555_00231	MPF_F	NC_005211_00005,NC_009838_00006,NC_021845_00017,NC_005211_00030,NC_005211_00200,NC_005211_00207,NC_005211_00012	MOBH	NC_017500	conjugative	Unknown	CALIN	NA	NA	NA	NA	NA	NA	NA
GCA_023710505	Enterobacter hormaechei	ST78	10	blaIMP-1	GCA_023710505.1_ASM2371050v1_genomic_BRHV01000046.1	10002	10739	+	110	475	5236340	Asia	Eastern Asia	Japan	NA	Aichi	SAMD00490857	PRJDB13516	2014	41887	shortread	NA	not collected	human	-	-	GCA_023709745.1_ASM2370974v1_genomic_BRGJ01000002.1	Plasmid	AA739	AJ057	IncHI2A,Rep 1088	IncHI2A	BX664015,000340__KU353730	MOBH	NC_012555_00231	MPF_F	NC_005211_00005,NC_009838_00006,NC_021845_00017,NC_005211_00030,NC_005211_00200,NC_005211_00207,NC_005211_00012	MOBH	NC_017500	conjugative	Class 1	Complete	NA	NA	NA	NA	NA	NA	NA
GCA_023735315	Enterobacter hormaechei	ST78	10	blaIMP-1	GCA_023735315.1_ASM2373531v1_genomic_AP025822.1	138551	139288	-	9	3	5230014	Asia	Eastern Asia	Japan	NA	Aichi	SAMD00490857	PRJDB13518	2014	41887	longread/hybrid	unknown_longread	not collected	human	-	-	AP018352	Plasmid	AA739	AJ057	IncHI2A,Rep 1088	IncHI2A	BX664015,000340__KU353730	MOBH	NC_012555_00231	MPF_F	NC_005211_00005,NC_009838_00006,NC_021845_00017,NC_005211_00030,NC_005211_00200,NC_005211_00207,NC_005211_00012	MOBH	NC_017500	conjugative	Unknown	CALIN	NA	NA	NA	NA	NA	NA	NA
GCA_023710545	Enterobacter hormaechei	ST78	11	blaIMP-1	GCA_023710545.1_ASM2371054v1_genomic_BRHX01000048.1	1370	2107	+	379	443	4988627	Asia	Eastern Asia	Japan	NA	Aichi	SAMD00490858	PRJDB13516	2014	41977	shortread	NA	not collected	human	-	-	GCA_023711105.1_ASM2371110v1_genomic_BRIZ01000003.1	Plasmid	AA739	AJ057	Unknown rep	Unknown rep	-	-	-	-	-	-	-	non-mobilizable	Class 1	Complete	NA	NA	NA	NA	NA	NA	NA
GCA_023735335	Enterobacter hormaechei	ST78	11	blaIMP-1	GCA_023735335.1_ASM2373533v1_genomic_AP025824.1	2387850	2388587	+	13	3	4972662	Asia	Eastern Asia	Japan	NA	Aichi	SAMD00490858	PRJDB13518	2014	41977	longread/hybrid	unknown_longread	not collected	human	-	-	NA	Chromosomal	NA	NA	NA	NA	NA	NA	NA	NA	NA	NA	NA	NA	Class 1	Complete	NA	NA	NA	NA	NA	NA	NA
GCA_023710605	Enterobacter hormaechei	ST78	5	blaIMP-1	GCA_023710605.1_ASM2371060v1_genomic_BRIA01000053.1	10745	11482	+	21	651	5281724	Asia	Eastern Asia	Japan	NA	Aichi	SAMD00490859	PRJDB13516	2014	41924	shortread	NA	not collected	human	-	-	GCA_023709745.1_ASM2370974v1_genomic_BRGJ01000002.1	Plasmid	AA739	AJ057	IncHI2A,Rep 1088	IncHI2A	BX664015,000340__KU353730	MOBH	NC_012555_00231	MPF_F	NC_005211_00005,NC_009838_00006,NC_021845_00017,NC_005211_00030,NC_005211_00200,NC_005211_00207,NC_005211_00012	MOBH	NC_017500	conjugative	Class 1	Complete	NA	NA	NA	NA	NA	NA	NA
GCA_023710565	Enterobacter hormaechei	ST78	5	blaIMP-1	GCA_023710565.1_ASM2371056v1_genomic_BRHY01000002.1	138843	139580	-	9	3	5218766	Asia	Eastern Asia	Japan	NA	Aichi	SAMD00490859	PRJDB13518	2014	41924	longread/hybrid	unknown_longread	not collected	human	-	-	AP018352	Plasmid	AA739	AJ057	IncHI2A,Rep 1088	IncHI2A	BX664015,000340__KU353730	MOBH	NC_012555_00231	MPF_F	NC_005211_00005,NC_009838_00006,NC_021845_00017,NC_005211_00030,NC_005211_00200,NC_005211_00207,NC_005211_00012	MOBH	NC_017500	conjugative	Unknown	CALIN	NA	NA	NA	NA	NA	NA	NA
GCA_023710645	Enterobacter hormaechei	ST78	3	blaIMP-1	GCA_023710645.1_ASM2371064v1_genomic_BRIC01000068.1	141	878	+	86	120	5107932	Asia	Eastern Asia	Japan	NA	Aichi	SAMD00490860	PRJDB13516	2019	43821	shortread	NA	not collected	human	-	-	GCA_023709745.1_ASM2370974v1_genomic_BRGJ01000002.1	Plasmid	AA739	AJ057	IncHI2A,Rep 1088	IncHI2A	BX664015,000340__KU353730	MOBH	NC_012555_00231	MPF_F	NC_005211_00005,NC_009838_00006,NC_021845_00017,NC_005211_00030,NC_005211_00200,NC_005211_00207,NC_005211_00012	MOBH	NC_017500	conjugative	Unknown	CALIN	NA	NA	NA	NA	NA	NA	NA
GCA_023735355	Enterobacter hormaechei	ST78	3	blaIMP-1	GCA_023735355.1_ASM2373535v1_genomic_AP025828.1	138551	139288	-	9	3	5181170	Asia	Eastern Asia	Japan	NA	Aichi	SAMD00490860	PRJDB13518	2019	43821	longread/hybrid	unknown_longread	not collected	human	-	-	AP018352	Plasmid	AA739	AJ057	IncHI2A,Rep 1088	IncHI2A	BX664015,000340__KU353730	MOBH	NC_012555_00231	MPF_F	NC_005211_00005,NC_009838_00006,NC_021845_00017,NC_005211_00030,NC_005211_00200,NC_005211_00207,NC_005211_00012	MOBH	NC_017500	conjugative	Unknown	CALIN	NA	NA	NA	NA	NA	NA	NA
GCA_023710705	Enterobacter hormaechei	ST78	3	blaIMP-1	GCA_023710705.1_ASM2371070v1_genomic_BRIF01000050.1	10693	11430	+	21	496	5230993	Asia	Eastern Asia	Japan	NA	Aichi	SAMD00490861	PRJDB13516	2018	43350	shortread	NA	not collected	human	-	-	GCA_023709745.1_ASM2370974v1_genomic_BRGJ01000002.1	Plasmid	AA739	AJ057	IncHI2A,Rep 1088	IncHI2A	BX664015,000340__KU353730	MOBH	NC_012555_00231	MPF_F	NC_005211_00005,NC_009838_00006,NC_021845_00017,NC_005211_00030,NC_005211_00200,NC_005211_00207,NC_005211_00012	MOBH	NC_017500	conjugative	Class 1	Complete	NA	NA	NA	NA	NA	NA	NA
GCA_023710665	Enterobacter hormaechei	ST78	3	blaIMP-1	GCA_023710665.1_ASM2371066v1_genomic_BRID01000002.1	137774	138511	-	9	4	5108498	Asia	Eastern Asia	Japan	NA	Aichi	SAMD00490861	PRJDB13518	2018	43350	longread/hybrid	unknown_longread	not collected	human	-	-	AP018352	Plasmid	AA739	AJ057	IncHI2A,Rep 1088	IncHI2A	BX664015,000340__KU353730	MOBH	NC_012555_00231	MPF_F	NC_005211_00005,NC_009838_00006,NC_021845_00017,NC_005211_00030,NC_005211_00200,NC_005211_00207,NC_005211_00012	MOBH	NC_017500	conjugative	Unknown	CALIN	NA	NA	NA	NA	NA	NA	NA
GCA_023710745	Enterobacter hormaechei	ST78	3	blaIMP-1	GCA_023710745.1_ASM2371074v1_genomic_BRIH01000083.1	916	1653	-	16	183	5093588	Asia	Eastern Asia	Japan	NA	Aichi	SAMD00490862	PRJDB13516	2018	43342	shortread	NA	not collected	human	-	-	GCA_023709745.1_ASM2370974v1_genomic_BRGJ01000002.1	Plasmid	AA739	AJ057	IncHI2A,Rep 1088	IncHI2A	BX664015,000340__KU353730	MOBH	NC_012555_00231	MPF_F	NC_005211_00005,NC_009838_00006,NC_021845_00017,NC_005211_00030,NC_005211_00200,NC_005211_00207,NC_005211_00012	MOBH	NC_017500	conjugative	Unknown	CALIN	NA	NA	NA	NA	NA	NA	NA
GCA_023735375	Enterobacter hormaechei	ST78	3	blaIMP-1	GCA_023735375.1_ASM2373537v1_genomic_AP025831.1	138550	139287	-	9	3	5172762	Asia	Eastern Asia	Japan	NA	Aichi	SAMD00490862	PRJDB13518	2018	43342	longread/hybrid	unknown_longread	not collected	human	-	-	AP018352	Plasmid	AA739	AJ057	IncHI2A,Rep 1088	IncHI2A	BX664015,000340__KU353730	MOBH	NC_012555_00231	MPF_F	NC_005211_00005,NC_009838_00006,NC_021845_00017,NC_005211_00030,NC_005211_00200,NC_005211_00207,NC_005211_00012	MOBH	NC_017500	conjugative	Unknown	CALIN	NA	NA	NA	NA	NA	NA	NA
GCA_023710785	Enterobacter hormaechei	ST78	3	blaIMP-1	GCA_023710785.1_ASM2371078v1_genomic_BRIJ01000083.1	916	1653	-	16	114	5026105	Asia	Eastern Asia	Japan	NA	Aichi	SAMD00490863	PRJDB13516	2018	43350	shortread	NA	not collected	human	-	-	GCA_023735395.1_ASM2373539v1_genomic_AP025834.1	Plasmid	AA739	AJ057	IncHI2A,Rep 1088	IncHI2A	BX664015,000340__KU353730	MOBH	NC_012555_00231	MPF_F	NC_005211_00005,NC_009838_00006,NC_021845_00017,NC_005211_00030,NC_005211_00207,NC_005211_00012	MOBH	NC_017500	conjugative	Unknown	CALIN	NA	NA	NA	NA	NA	NA	NA
GCA_023735395	Enterobacter hormaechei	ST78	3	blaIMP-1	GCA_023735395.1_ASM2373539v1_genomic_AP025834.1	96606	97343	-	9	3	5113168	Asia	Eastern Asia	Japan	NA	Aichi	SAMD00490863	PRJDB13518	2018	43350	longread/hybrid	unknown_longread	not collected	human	-	-	AP019382	Plasmid	AA739	AJ057	IncHI2A,Rep 1088	IncHI2A	BX664015,000340__KU353730	MOBH	NC_012555_00231	MPF_F	NC_005211_00005,NC_009838_00006,NC_021845_00017,NC_005211_00030,NC_005211_00207,NC_005211_00012	MOBH	NC_017500	conjugative	Unknown	CALIN	NA	NA	NA	NA	NA	NA	NA
GCA_023710825	Enterobacter hormaechei	ST78	3	blaIMP-1	GCA_023710825.1_ASM2371082v1_genomic_BRIL01000089.1	916	1653	-	16	127	5125790	Asia	Eastern Asia	Japan	NA	Aichi	SAMD00490864	PRJDB13516	2019	43696	shortread	NA	not collected	human	-	-	GCA_023709745.1_ASM2370974v1_genomic_BRGJ01000002.1	Plasmid	AA739	AJ057	IncHI2A,Rep 1088	IncHI2A	BX664015,000340__KU353730	MOBH	NC_012555_00231	MPF_F	NC_005211_00005,NC_009838_00006,NC_021845_00017,NC_005211_00030,NC_005211_00200,NC_005211_00207,NC_005211_00012	MOBH	NC_017500	conjugative	Unknown	CALIN	NA	NA	NA	NA	NA	NA	NA
GCA_024182005	Enterobacter hormaechei	ST78	3	blaIMP-1	GCA_024182005.1_ASM2418200v1_genomic_AP025837.1	138550	139287	-	9	3	5230988	Asia	Eastern Asia	Japan	NA	Aichi	SAMD00490864	PRJDB13518	2019	43696	longread/hybrid	unknown_longread	not collected	human	-	-	AP018352	Plasmid	AA739	AJ057	IncHI2A,Rep 1088	IncHI2A	BX664015,000340__KU353730	MOBH	NC_012555_00231	MPF_F	NC_005211_00005,NC_009838_00006,NC_021845_00017,NC_005211_00030,NC_005211_00200,NC_005211_00207,NC_005211_00012	MOBH	NC_017500	conjugative	Unknown	CALIN	NA	NA	NA	NA	NA	NA	NA
GCA_023710885	Enterobacter hormaechei	ST78	3	blaIMP-1	GCA_023710885.1_ASM2371088v1_genomic_BRIO01000048.1	10693	11430	+	21	739	5197334	Asia	Eastern Asia	Japan	NA	Aichi	SAMD00490865	PRJDB13516	2019	43704	shortread	NA	not collected	human	-	-	GCA_023710845.1_ASM2371084v1_genomic_BRIM01000002.1	Plasmid	AA739	AJ057	IncHI2A,Rep 1088	IncHI2A	BX664015,000340__KU353730	MOBH	NC_012555_00231	MPF_F	NC_005211_00005,NC_009838_00006,NC_021845_00017,NC_005211_00030,NC_005211_00207,NC_005211_00012	MOBH	NC_017500	conjugative	Class 1	Complete	NA	NA	NA	NA	NA	NA	NA
GCA_023710845	Enterobacter hormaechei	ST78	3	blaIMP-1	GCA_023710845.1_ASM2371084v1_genomic_BRIM01000002.1	93968	94705	-	9	3	4998908	Asia	Eastern Asia	Japan	NA	Aichi	SAMD00490865	PRJDB13518	2019	43704	longread/hybrid	unknown_longread	not collected	human	-	-	AP019382	Plasmid	AA739	AJ057	IncHI2A,Rep 1088	IncHI2A	BX664015,000340__KU353730	MOBH	NC_012555_00231	MPF_F	NC_005211_00005,NC_009838_00006,NC_021845_00017,NC_005211_00030,NC_005211_00207,NC_005211_00012	MOBH	NC_017500	conjugative	Unknown	CALIN	NA	NA	NA	NA	NA	NA	NA
GCA_023710945	Enterobacter hormaechei	ST78	3	blaIMP-1	GCA_023710945.1_ASM2371094v1_genomic_BRIR01000013.1	108875	109612	-	351	434	5218046	Asia	Eastern Asia	Japan	NA	Aichi	SAMD00490866	PRJDB13516	2019	43700	shortread	NA	not collected	human	-	-	NA	Unclassified molecule	NA	NA	NA	NA	NA	NA	NA	NA	NA	NA	NA	NA	Unknown	CALIN	NA	NA	NA	NA	NA	NA	NA
GCA_023710905	Enterobacter hormaechei	ST78	3	blaIMP-1	GCA_023710905.1_ASM2371090v1_genomic_BRIP01000002.1	139313	140050	-	9	3	5228511	Asia	Eastern Asia	Japan	NA	Aichi	SAMD00490866	PRJDB13518	2019	43700	longread/hybrid	unknown_longread	not collected	human	-	-	AP018352	Plasmid	AA739	AJ057	IncHI2A,Rep 1088	IncHI2A	BX664015,000340__KU353730	MOBH	NC_012555_00231	MPF_F	NC_005211_00005,NC_009838_00006,NC_021845_00017,NC_005211_00030,NC_005211_00200,NC_005211_00207,NC_005211_00012	MOBH	NC_017500	conjugative	Unknown	CALIN	NA	NA	NA	NA	NA	NA	NA
GCA_023710985	Enterobacter hormaechei	ST78	3	blaIMP-1	GCA_023710985.1_ASM2371098v1_genomic_BRIT01000064.1	141	878	+	86	129	5157968	Asia	Eastern Asia	Japan	NA	Aichi	SAMD00490867	PRJDB13516	2019	43744	shortread	NA	not collected	human	-	-	GCA_023709745.1_ASM2370974v1_genomic_BRGJ01000002.1	Plasmid	AA739	AJ057	IncHI2A,Rep 1088	IncHI2A	BX664015,000340__KU353730	MOBH	NC_012555_00231	MPF_F	NC_005211_00005,NC_009838_00006,NC_021845_00017,NC_005211_00030,NC_005211_00200,NC_005211_00207,NC_005211_00012	MOBH	NC_017500	conjugative	Unknown	CALIN	NA	NA	NA	NA	NA	NA	NA
GCA_023735435	Enterobacter hormaechei	ST78	3	blaIMP-1	GCA_023735435.1_ASM2373543v1_genomic_AP025840.1	138551	139288	-	9	3	5224416	Asia	Eastern Asia	Japan	NA	Aichi	SAMD00490867	PRJDB13518	2019	43744	longread/hybrid	unknown_longread	not collected	human	-	-	AP018352	Plasmid	AA739	AJ057	IncHI2A,Rep 1088	IncHI2A	BX664015,000340__KU353730	MOBH	NC_012555_00231	MPF_F	NC_005211_00005,NC_009838_00006,NC_021845_00017,NC_005211_00030,NC_005211_00200,NC_005211_00207,NC_005211_00012	MOBH	NC_017500	conjugative	Unknown	CALIN	NA	NA	NA	NA	NA	NA	NA
GCA_023711045	Enterobacter hormaechei	ST78	3	blaIMP-1	GCA_023711045.1_ASM2371104v1_genomic_BRIW01000045.1	10694	11431	+	21	471	5110425	Asia	Eastern Asia	Japan	NA	Aichi	SAMD00490868	PRJDB13516	2018	43425	shortread	NA	not collected	human	-	-	GCA_023710845.1_ASM2371084v1_genomic_BRIM01000002.1	Plasmid	AA739	AJ057	IncHI2A,Rep 1088	IncHI2A	BX664015,000340__KU353730	MOBH	NC_012555_00231	MPF_F	NC_005211_00005,NC_009838_00006,NC_021845_00017,NC_005211_00030,NC_005211_00207,NC_005211_00012	MOBH	NC_017500	conjugative	Class 1	Complete	NA	NA	NA	NA	NA	NA	NA
GCA_023711005	Enterobacter hormaechei	ST78	3	blaIMP-1	GCA_023711005.1_ASM2371100v1_genomic_BRIU01000003.1	160498	161235	+	13	9	4864132	Asia	Eastern Asia	Japan	NA	Aichi	SAMD00490868	PRJDB13518	2018	43425	longread/hybrid	unknown_longread	not collected	human	-	-	AP019382	Plasmid	AA739	AJ057	Rep 1088	Rep 1088	000340__KU353730	MOBH	NC_012555_00231	MPF_F	NC_005211_00207	MOBH	NC_017500	conjugative	Class 1	Complete	NA	NA	NA	NA	NA	NA	NA
GCA_023711085	Enterobacter hormaechei	ST78	12	blaIMP-1	GCA_023711085.1_ASM2371108v1_genomic_BRIY01000046.1	9102	9839	-	11	452	5257839	Asia	Eastern Asia	Japan	NA	Aichi	SAMD00490869	PRJDB13516	2020	43946	shortread	NA	not collected	human	-	-	GCA_023709745.1_ASM2370974v1_genomic_BRGJ01000002.1	Plasmid	AA739	AJ057	IncHI2A,Rep 1088	IncHI2A	BX664015,000340__KU353730	MOBH	NC_012555_00231	MPF_F	NC_005211_00005,NC_009838_00006,NC_021845_00017,NC_005211_00030,NC_005211_00200,NC_005211_00207,NC_005211_00012	MOBH	NC_017500	conjugative	Unknown	CALIN	NA	NA	NA	NA	NA	NA	NA
GCA_024182025	Enterobacter hormaechei	ST78	12	blaIMP-1	GCA_024182025.1_ASM2418202v1_genomic_AP025843.1	136213	136950	-	9	5	5276836	Asia	Eastern Asia	Japan	NA	Aichi	SAMD00490869	PRJDB13518	2020	43946	longread/hybrid	unknown_longread	not collected	human	-	-	AP018352	Plasmid	AA739	AJ057	IncHI2A,Rep 1088	IncHI2A	BX664015,000340__KU353730	MOBH	NC_012555_00231	MPF_F	NC_005211_00005,NC_009838_00006,NC_021845_00017,NC_005211_00030,NC_005211_00200,NC_005211_00207,NC_005211_00012	MOBH	NC_017500	conjugative	Unknown	CALIN	NA	NA	NA	NA	NA	NA	NA
GCA_023711145	Enterobacter hormaechei	ST133	7	blaIMP-1	GCA_023711145.1_ASM2371114v1_genomic_BRJB01000041.1	10002	10739	+	13	688	5419980	Asia	Eastern Asia	Japan	NA	Aichi	SAMD00490870	PRJDB13516	2015	42040	shortread	NA	not collected	human	-	-	GCA_023735475.1_ASM2373547v1_genomic_AP025848.1	Plasmid	AA739	AJ057	IncHI2A,Rep 1088	IncHI2A	BX664015,000340__KU353730	MOBH	NC_012555_00231	MPF_F	NC_005211_00005,NC_009838_00006,NC_021845_00017,NC_005211_00030,NC_005211_00200,NC_005211_00207,NC_005211_00012	MOBH	NC_017500	conjugative	Class 1	Complete	NA	NA	NA	NA	NA	NA	NA
GCA_023711105	Enterobacter hormaechei	ST133	7	blaIMP-1	GCA_023711105.1_ASM2371110v1_genomic_BRIZ01000003.1	76212	76949	+	21	6	5358500	Asia	Eastern Asia	Japan	NA	Aichi	SAMD00490870	PRJDB13518	2015	42040	longread/hybrid	unknown_longread	not collected	human	-	-	AP019387	Plasmid	AA739	AJ057	Unknown rep	Unknown rep	-	-	-	-	-	-	-	non-mobilizable	Class 1	Complete	NA	NA	NA	NA	NA	NA	NA
GCA_023711185	Enterobacter hormaechei	ST133	7	blaIMP-1	GCA_023711185.1_ASM2371118v1_genomic_BRJD01000043.1	9102	9839	-	11	835	5465009	Asia	Eastern Asia	Japan	NA	Aichi	SAMD00490871	PRJDB13516	2015	42259	shortread	NA	not collected	human	-	-	GCA_023735475.1_ASM2373547v1_genomic_AP025848.1	Plasmid	AA739	AJ057	IncHI2A,Rep 1088	IncHI2A	BX664015,000340__KU353730	MOBH	NC_012555_00231	MPF_F	NC_005211_00005,NC_009838_00006,NC_021845_00017,NC_005211_00030,NC_005211_00200,NC_005211_00207,NC_005211_00012	MOBH	NC_017500	conjugative	Unknown	CALIN	NA	NA	NA	NA	NA	NA	NA
GCA_023735475	Enterobacter hormaechei	ST133	7	blaIMP-1	GCA_023735475.1_ASM2373547v1_genomic_AP025848.1	139693	140430	-	9	4	5357219	Asia	Eastern Asia	Japan	NA	Aichi	SAMD00490871	PRJDB13518	2015	42259	longread/hybrid	unknown_longread	not collected	human	-	-	AP018352	Plasmid	AA739	AJ057	IncHI2A,Rep 1088	IncHI2A	BX664015,000340__KU353730	MOBH	NC_012555_00231	MPF_F	NC_005211_00005,NC_009838_00006,NC_021845_00017,NC_005211_00030,NC_005211_00200,NC_005211_00207,NC_005211_00012	MOBH	NC_017500	conjugative	Unknown	CALIN	NA	NA	NA	NA	NA	NA	NA
GCA_023711225	Enterobacter hormaechei	ST133	7	blaIMP-1	GCA_023711225.1_ASM2371122v1_genomic_BRJF01000042.1	5490	6227	+	271	577	5361775	Asia	Eastern Asia	Japan	NA	Aichi	SAMD00490872	PRJDB13516	2014	41774	shortread	NA	not collected	human	-	-	GCA_023735475.1_ASM2373547v1_genomic_AP025848.1	Plasmid	AA739	AJ057	IncHI2A,Rep 1088	IncHI2A	BX664015,000340__KU353730	MOBH	NC_012555_00231	MPF_F	NC_005211_00005,NC_009838_00006,NC_021845_00017,NC_005211_00030,NC_005211_00200,NC_005211_00207,NC_005211_00012	MOBH	NC_017500	conjugative	Class 1	Complete	NA	NA	NA	NA	NA	NA	NA
GCA_023735495	Enterobacter hormaechei	ST133	7	blaIMP-1	GCA_023735495.1_ASM2373549v1_genomic_AP025852.1	139693	140430	-	9	4	5314178	Asia	Eastern Asia	Japan	NA	Aichi	SAMD00490872	PRJDB13518	2014	41774	longread/hybrid	unknown_longread	not collected	human	-	-	AP018352	Plasmid	AA739	AJ057	IncHI2A,Rep 1088	IncHI2A	BX664015,000340__KU353730	MOBH	NC_012555_00231	MPF_F	NC_005211_00005,NC_009838_00006,NC_021845_00017,NC_005211_00030,NC_005211_00200,NC_005211_00207,NC_005211_00012	MOBH	NC_017500	conjugative	Unknown	CALIN	NA	NA	NA	NA	NA	NA	NA
GCA_023711265	Enterobacter hormaechei	ST133	4	blaIMP-1	GCA_023711265.1_ASM2371126v1_genomic_BRJH01000032.1	10052	10789	+	13	135	5339927	Asia	Eastern Asia	Japan	NA	Aichi	SAMD00490873	PRJDB13516	2019	43640	shortread	NA	not collected	human	-	-	GCA_023735515.1_ASM2373551v1_genomic_AP025856.1	Plasmid	AA739	AJ057	IncHI2A,Rep 1088	IncHI2A	BX664015,000340__KU353730	MOBH	CP030285_00102	MPF_F	NC_005211_00005,NC_009838_00006,NC_021845_00017,NC_005211_00030,NC_005211_00200,NC_005211_00012	MOBH	NC_017500	conjugative	Class 1	Complete	NA	NA	NA	NA	NA	NA	NA
GCA_023735515	Enterobacter hormaechei	ST133	4	blaIMP-1	GCA_023735515.1_ASM2373551v1_genomic_AP025856.1	138635	139372	-	9	4	5419302	Asia	Eastern Asia	Japan	NA	Aichi	SAMD00490873	PRJDB13518	2019	43640	longread/hybrid	unknown_longread	not collected	human	-	-	AP018352	Plasmid	AA739	AJ057	IncHI2A,Rep 1088	IncHI2A	BX664015,000340__KU353730	MOBH	CP030285_00102	MPF_F	NC_005211_00005,NC_009838_00006,NC_021845_00017,NC_005211_00030,NC_005211_00200,NC_005211_00012	MOBH	NC_017500	conjugative	Unknown	CALIN	NA	NA	NA	NA	NA	NA	NA
GCA_023711305	Enterobacter hormaechei	ST133	4	blaIMP-1	GCA_023711305.1_ASM2371130v1_genomic_BRJJ01000040.1	9102	9839	-	11	522	5427092	Asia	Eastern Asia	Japan	NA	Aichi	SAMD00490874	PRJDB13516	2019	43640	shortread	NA	not collected	human	-	-	GCA_023735535.1_ASM2373553v1_genomic_AP025860.1	Plasmid	AA739	AJ057	IncHI2A,Rep 1088	IncHI2A	BX664015,000340__KU353730	MOBH	CP030285_00102	MPF_F	NC_005211_00005,NC_009838_00006,NC_021845_00017,NC_005211_00030,NC_005211_00200,NC_005211_00012	MOBH	NC_017500	conjugative	Unknown	CALIN	NA	NA	NA	NA	NA	NA	NA
GCA_023735535	Enterobacter hormaechei	ST133	4	blaIMP-1	GCA_023735535.1_ASM2373553v1_genomic_AP025860.1	138635	139372	-	9	4	5429122	Asia	Eastern Asia	Japan	NA	Aichi	SAMD00490874	PRJDB13518	2019	43640	longread/hybrid	unknown_longread	not collected	human	-	-	AP018352	Plasmid	AA739	AJ057	IncHI2A,Rep 1088	IncHI2A	BX664015,000340__KU353730	MOBH	CP030285_00102	MPF_F	NC_005211_00005,NC_009838_00006,NC_021845_00017,NC_005211_00030,NC_005211_00200,NC_005211_00012	MOBH	NC_017500	conjugative	Unknown	CALIN	NA	NA	NA	NA	NA	NA	NA
GCA_023711345	Enterobacter hormaechei	ST133	4	blaIMP-1	GCA_023711345.1_ASM2371134v1_genomic_BRJL01000040.1	10002	10739	+	13	562	5428957	Asia	Eastern Asia	Japan	NA	Aichi	SAMD00490875	PRJDB13516	2019	43640	shortread	NA	not collected	human	-	-	GCA_023735515.1_ASM2373551v1_genomic_AP025856.1	Plasmid	AA739	AJ057	IncHI2A,Rep 1088	IncHI2A	BX664015,000340__KU353730	MOBH	CP030285_00102	MPF_F	NC_005211_00005,NC_009838_00006,NC_021845_00017,NC_005211_00030,NC_005211_00200,NC_005211_00012	MOBH	NC_017500	conjugative	Class 1	Complete	NA	NA	NA	NA	NA	NA	NA
GCA_023735615	Enterobacter hormaechei	ST133	4	blaIMP-1	GCA_023735615.1_ASM2373561v1_genomic_AP025864.1	138635	139372	-	9	4	5421530	Asia	Eastern Asia	Japan	NA	Aichi	SAMD00490875	PRJDB13518	2019	43640	longread/hybrid	unknown_longread	not collected	human	-	-	AP018352	Plasmid	AA739	AJ057	IncHI2A,Rep 1088	IncHI2A	BX664015,000340__KU353730	MOBH	CP030285_00102	MPF_F	NC_005211_00005,NC_009838_00006,NC_021845_00017,NC_005211_00030,NC_005211_00200,NC_005211_00012	MOBH	NC_017500	conjugative	Unknown	CALIN	NA	NA	NA	NA	NA	NA	NA
GCA_023711405	Enterobacter hormaechei	ST133	4	blaIMP-1	GCA_023711405.1_ASM2371140v1_genomic_BRJO01000027.1	12318	13055	-	9	154	5306513	Asia	Eastern Asia	Japan	NA	Aichi	SAMD00490876	PRJDB13516	2019	43662	shortread	NA	not collected	human	-	-	GCA_023711365.1_ASM2371136v1_genomic_BRJM01000002.1	Plasmid	AA739	AJ057	IncHI2A,Rep 1088	IncHI2A	BX664015,000340__KU353730	MOBH,MOBH	CP030285_00102,NC_012555_00231	MPF_F	NC_005211_00005,NC_009838_00006,NC_021845_00017,NC_005211_00030,NC_005211_00200,NC_005211_00207,NC_005211_00012	MOBH	NC_017500	conjugative	Unknown	CALIN	NA	NA	NA	NA	NA	NA	NA
GCA_023711365	Enterobacter hormaechei	ST133	4	blaIMP-1	GCA_023711365.1_ASM2371136v1_genomic_BRJM01000002.1	137410	138147	-	9	17	5376535	Asia	Eastern Asia	Japan	NA	Aichi	SAMD00490876	PRJDB13518	2019	43662	longread/hybrid	unknown_longread	not collected	human	-	-	AP018352	Plasmid	AA739	AJ057	IncHI2A,Rep 1088	IncHI2A	BX664015,000340__KU353730	MOBH,MOBH	CP030285_00102,NC_012555_00231	MPF_F	NC_005211_00005,NC_009838_00006,NC_021845_00017,NC_005211_00030,NC_005211_00200,NC_005211_00207,NC_005211_00012	MOBH	NC_017500	conjugative	Unknown	CALIN	NA	NA	NA	NA	NA	NA	NA
GCA_023711445	Enterobacter hormaechei	ST133	4	blaIMP-1	GCA_023711445.1_ASM2371144v1_genomic_BRJQ01000032.1	10052	10789	+	13	149	5343786	Asia	Eastern Asia	Japan	NA	Aichi	SAMD00490877	PRJDB13516	2019	43575	shortread	NA	not collected	human	-	-	GCA_023735695.1_ASM2373569v1_genomic_AP025868.1	Plasmid	AA739	AJ057	IncHI2A,Rep 1088	IncHI2A	BX664015,000340__KU353730	MOBH,MOBH	CP030285_00102,NC_012555_00231	MPF_F	NC_005211_00005,NC_009838_00006,NC_021845_00017,NC_005211_00030,NC_005211_00200,NC_005211_00207,NC_005211_00012	MOBH	NC_017500	conjugative	Class 1	Complete	NA	NA	NA	NA	NA	NA	NA
GCA_023735695	Enterobacter hormaechei	ST133	4	blaIMP-1	GCA_023735695.1_ASM2373569v1_genomic_AP025868.1	114411	115148	-	9	4	5414548	Asia	Eastern Asia	Japan	NA	Aichi	SAMD00490877	PRJDB13518	2019	43575	longread/hybrid	unknown_longread	not collected	human	-	-	AP018352	Plasmid	AA739	AJ057	IncHI2A,Rep 1088	IncHI2A	BX664015,000340__KU353730	MOBH,MOBH	CP030285_00102,NC_012555_00231	MPF_F	NC_005211_00005,NC_009838_00006,NC_021845_00017,NC_005211_00030,NC_005211_00200,NC_005211_00207,NC_005211_00012	MOBH	NC_017500	conjugative	Unknown	CALIN	NA	NA	NA	NA	NA	NA	NA
GCA_023711485	Enterobacter hormaechei	ST133	4	blaIMP-1	GCA_023711485.1_ASM2371148v1_genomic_BRJS01000034.1	9152	9889	-	11	144	5347138	Asia	Eastern Asia	Japan	NA	Aichi	SAMD00490878	PRJDB13516	2019	43575	shortread	NA	not collected	human	-	-	GCA_023735715.1_ASM2373571v1_genomic_AP025872.1	Plasmid	AA739	AJ057	IncHI2A,Rep 1088	IncHI2A	BX664015,000340__KU353730	MOBH,MOBH	CP030285_00102,NC_012555_00231	MPF_F	NC_005211_00005,NC_009838_00006,NC_021845_00017,NC_005211_00030,NC_005211_00200,NC_005211_00207,NC_005211_00012	MOBH	NC_017500	conjugative	Unknown	CALIN	NA	NA	NA	NA	NA	NA	NA
GCA_023735715	Enterobacter hormaechei	ST133	4	blaIMP-1	GCA_023735715.1_ASM2373571v1_genomic_AP025872.1	121455	122192	-	9	4	5424276	Asia	Eastern Asia	Japan	NA	Aichi	SAMD00490878	PRJDB13518	2019	43575	longread/hybrid	unknown_longread	not collected	human	-	-	AP018352	Plasmid	AA739	AJ057	IncHI2A,Rep 1088	IncHI2A	BX664015,000340__KU353730	MOBH,MOBH	CP030285_00102,NC_012555_00231	MPF_F	NC_005211_00005,NC_009838_00006,NC_021845_00017,NC_005211_00030,NC_005211_00200,NC_005211_00207,NC_005211_00012	MOBH	NC_017500	conjugative	Unknown	CALIN	NA	NA	NA	NA	NA	NA	NA
GCA_023711525	Enterobacter hormaechei	ST133	4	blaIMP-1	GCA_023711525.1_ASM2371152v1_genomic_BRJU01000031.1	9152	9889	-	11	150	5361110	Asia	Eastern Asia	Japan	NA	Aichi	SAMD00490879	PRJDB13516	2019	43675	shortread	NA	not collected	human	-	-	GCA_023735755.1_ASM2373575v1_genomic_AP025880.1	Plasmid	AA739	AJ057	IncHI2A,Rep 1088	IncHI2A	BX664015,000340__KU353730	MOBH,MOBH	CP030285_00102,NC_012555_00231	MPF_F	NC_005211_00005,NC_009838_00006,NC_021845_00017,NC_005211_00030,NC_005211_00200,NC_005211_00207,NC_005211_00012	MOBH	NC_017500	conjugative	Unknown	CALIN	NA	NA	NA	NA	NA	NA	NA
GCA_023735735	Enterobacter hormaechei	ST133	4	blaIMP-1	GCA_023735735.1_ASM2373573v1_genomic_AP025876.1	137410	138147	-	9	4	5438385	Asia	Eastern Asia	Japan	NA	Aichi	SAMD00490879	PRJDB13518	2019	43675	longread/hybrid	unknown_longread	not collected	human	-	-	AP018352	Plasmid	AA739	AJ057	IncHI2A,Rep 1088	IncHI2A	BX664015,000340__KU353730	MOBH,MOBH	CP030285_00102,NC_012555_00231	MPF_F	NC_005211_00005,NC_009838_00006,NC_021845_00017,NC_005211_00030,NC_005211_00200,NC_005211_00207,NC_005211_00012	MOBH	NC_017500	conjugative	Unknown	CALIN	NA	NA	NA	NA	NA	NA	NA
GCA_023711565	Enterobacter hormaechei	ST133	4	blaIMP-1	GCA_023711565.1_ASM2371156v1_genomic_BRJW01000040.1	9980	10717	+	13	179	5305874	Asia	Eastern Asia	Japan	NA	Aichi	SAMD00490880	PRJDB13516	2018	43241	shortread	NA	not collected	human	-	-	GCA_023735755.1_ASM2373575v1_genomic_AP025880.1	Plasmid	AA739	AJ057	IncHI2A,Rep 1088	IncHI2A	BX664015,000340__KU353730	MOBH,MOBH	CP030285_00102,NC_012555_00231	MPF_F	NC_005211_00005,NC_009838_00006,NC_021845_00017,NC_005211_00030,NC_005211_00200,NC_005211_00207,NC_005211_00012	MOBH	NC_017500	conjugative	Class 1	Complete	NA	NA	NA	NA	NA	NA	NA
GCA_023735755	Enterobacter hormaechei	ST133	4	blaIMP-1	GCA_023735755.1_ASM2373575v1_genomic_AP025880.1	137409	138146	-	9	4	5405365	Asia	Eastern Asia	Japan	NA	Aichi	SAMD00490880	PRJDB13518	2018	43241	longread/hybrid	unknown_longread	not collected	human	-	-	AP018352	Plasmid	AA739	AJ057	IncHI2A,Rep 1088	IncHI2A	BX664015,000340__KU353730	MOBH,MOBH	CP030285_00102,NC_012555_00231	MPF_F	NC_005211_00005,NC_009838_00006,NC_021845_00017,NC_005211_00030,NC_005211_00200,NC_005211_00207,NC_005211_00012	MOBH	NC_017500	conjugative	Unknown	CALIN	NA	NA	NA	NA	NA	NA	NA
GCA_023711605	Enterobacter hormaechei	ST133	4	blaIMP-1	GCA_023711605.1_ASM2371160v1_genomic_BRJY01000043.1	9980	10717	+	21	154	5262193	Asia	Eastern Asia	Japan	NA	Aichi	SAMD00490881	PRJDB13516	2018	43243	shortread	NA	not collected	human	-	-	GCA_023735775.1_ASM2373577v1_genomic_AP025884.1	Plasmid	AA739	AJ057	IncHI2A,Rep 1088	IncHI2A	BX664015,000340__KU353730	MOBH	CP030285_00102	MPF_F	NC_005211_00005,NC_009838_00006,NC_021845_00017,NC_005211_00030,NC_005211_00200,NC_005211_00012	MOBH	NC_017500	conjugative	Class 1	Complete	NA	NA	NA	NA	NA	NA	NA
GCA_023735775	Enterobacter hormaechei	ST133	4	blaIMP-1	GCA_023735775.1_ASM2373577v1_genomic_AP025884.1	131601	132338	-	143	4	5346291	Asia	Eastern Asia	Japan	NA	Aichi	SAMD00490881	PRJDB13518	2018	43243	longread/hybrid	unknown_longread	not collected	human	-	-	AP018352	Plasmid	AA739	AJ057	IncHI2A,Rep 1088	IncHI2A	BX664015,000340__KU353730	MOBH	CP030285_00102	MPF_F	NC_005211_00005,NC_009838_00006,NC_021845_00017,NC_005211_00030,NC_005211_00200,NC_005211_00012	MOBH	NC_017500	conjugative	Unknown	CALIN	NA	NA	NA	NA	NA	NA	NA
GCA_023711645	Enterobacter hormaechei	ST133	4	blaIMP-1	GCA_023711645.1_ASM2371164v1_genomic_BRKA01000044.1	9080	9817	-	11	221	5307956	Asia	Eastern Asia	Japan	NA	Aichi	SAMD00490882	PRJDB13516	2018	43405	shortread	NA	not collected	human	-	-	GCA_023735895.1_ASM2373589v1_genomic_AP025908.1	Plasmid	AA739	AJ057	IncHI2A,Rep 1088	IncHI2A	BX664015,000340__KU353730	MOBH	CP030285_00102	MPF_F	NC_005211_00005,NC_009838_00006,NC_021845_00017,NC_005211_00030,NC_005211_00200,NC_005211_00012	MOBH	NC_017500	conjugative	Unknown	CALIN	NA	NA	NA	NA	NA	NA	NA
GCA_023735795	Enterobacter hormaechei	ST133	4	blaIMP-1	GCA_023735795.1_ASM2373579v1_genomic_AP025888.1	138634	139371	-	9	4	5393614	Asia	Eastern Asia	Japan	NA	Aichi	SAMD00490882	PRJDB13518	2018	43405	longread/hybrid	unknown_longread	not collected	human	-	-	AP018352	Plasmid	AA739	AJ057	IncHI2A,Rep 1088	IncHI2A	BX664015,000340__KU353730	MOBH	CP030285_00102	MPF_F	NC_005211_00005,NC_009838_00006,NC_021845_00017,NC_005211_00030,NC_005211_00200,NC_005211_00012	MOBH	NC_017500	conjugative	Unknown	CALIN	NA	NA	NA	NA	NA	NA	NA
GCA_023711685	Enterobacter hormaechei	ST133	4	blaIMP-1	GCA_023711685.1_ASM2371168v1_genomic_BRKC01000052.1	9980	10717	+	13	170	5297625	Asia	Eastern Asia	Japan	NA	Aichi	SAMD00490883	PRJDB13516	2018	43432	shortread	NA	not collected	human	-	-	GCA_023735815.1_ASM2373581v1_genomic_AP025892.1	Plasmid	AA739	AJ057	IncHI2A,Rep 1088	IncHI2A	BX664015,000340__KU353730	MOBH,MOBH	CP030285_00102,NC_012555_00231	MPF_F	NC_005211_00005,NC_009838_00006,NC_021845_00017,NC_005211_00030,NC_005211_00200,NC_005211_00207,NC_005211_00012	MOBH	NC_017500	conjugative	Class 1	Complete	NA	NA	NA	NA	NA	NA	NA
GCA_023735815	Enterobacter hormaechei	ST133	4	blaIMP-1	GCA_023735815.1_ASM2373581v1_genomic_AP025892.1	99304	100041	-	9	4	5415270	Asia	Eastern Asia	Japan	NA	Aichi	SAMD00490883	PRJDB13518	2018	43432	longread/hybrid	unknown_longread	not collected	human	-	-	AP019383	Plasmid	AA739	AJ057	IncHI2A,Rep 1088	IncHI2A	BX664015,000340__KU353730	MOBH,MOBH	CP030285_00102,NC_012555_00231	MPF_F	NC_005211_00005,NC_009838_00006,NC_021845_00017,NC_005211_00030,NC_005211_00200,NC_005211_00207,NC_005211_00012	MOBH	NC_017500	conjugative	Unknown	CALIN	NA	NA	NA	NA	NA	NA	NA
GCA_023711725	Enterobacter hormaechei	ST133	4	blaIMP-1	GCA_023711725.1_ASM2371172v1_genomic_BRKE01000043.1	6768	7505	-	31	162	5298659	Asia	Eastern Asia	Japan	NA	Aichi	SAMD00490884	PRJDB13516	2019	43624	shortread	NA	not collected	human	-	-	GCA_023735835.1_ASM2373583v1_genomic_AP025896.1	Plasmid	AA739	AJ057	IncHI2A,Rep 1088	IncHI2A	BX664015,000340__KU353730	MOBH,MOBH	CP030285_00102,NC_012555_00231	MPF_F	NC_005211_00005,NC_009838_00006,NC_021845_00017,NC_005211_00030,NC_005211_00200,NC_005211_00207,NC_005211_00012	MOBH	NC_017500	conjugative	Unknown	CALIN	NA	NA	NA	NA	NA	NA	NA
GCA_023735835	Enterobacter hormaechei	ST133	4	blaIMP-1	GCA_023735835.1_ASM2373583v1_genomic_AP025896.1	114802	115539	+	305	4	5402088	Asia	Eastern Asia	Japan	NA	Aichi	SAMD00490884	PRJDB13518	2019	43624	longread/hybrid	unknown_longread	not collected	human	-	-	AP018352	Plasmid	AA739	AJ057	IncHI2A,Rep 1088	IncHI2A	BX664015,000340__KU353730	MOBH,MOBH	CP030285_00102,NC_012555_00231	MPF_F	NC_005211_00005,NC_009838_00006,NC_021845_00017,NC_005211_00030,NC_005211_00200,NC_005211_00207,NC_005211_00012	MOBH	NC_017500	conjugative	Class 1	Complete	NA	NA	NA	NA	NA	NA	NA
GCA_023711765	Enterobacter hormaechei	ST133	4	blaIMP-1	GCA_023711765.1_ASM2371176v1_genomic_BRKG01000032.1	9152	9889	-	11	134	5361279	Asia	Eastern Asia	Japan	NA	Aichi	SAMD00490885	PRJDB13516	2019	43783	shortread	NA	not collected	human	-	-	GCA_023735855.1_ASM2373585v1_genomic_AP025900.1	Plasmid	AA739	AJ057	IncHI2A,Rep 1088	IncHI2A	BX664015,000340__KU353730	MOBH,MOBH	CP030285_00102,NC_012555_00231	MPF_F	NC_005211_00005,NC_009838_00006,NC_021845_00017,NC_005211_00030,NC_005211_00200,NC_005211_00207,NC_005211_00012	MOBH	NC_017500	conjugative	Unknown	CALIN	NA	NA	NA	NA	NA	NA	NA
GCA_023735855	Enterobacter hormaechei	ST133	4	blaIMP-1	GCA_023735855.1_ASM2373585v1_genomic_AP025900.1	139860	140597	-	9	4	5441708	Asia	Eastern Asia	Japan	NA	Aichi	SAMD00490885	PRJDB13518	2019	43783	longread/hybrid	unknown_longread	not collected	human	-	-	AP018352	Plasmid	AA739	AJ057	IncHI2A,Rep 1088	IncHI2A	BX664015,000340__KU353730	MOBH,MOBH	CP030285_00102,NC_012555_00231	MPF_F	NC_005211_00005,NC_009838_00006,NC_021845_00017,NC_005211_00030,NC_005211_00200,NC_005211_00207,NC_005211_00012	MOBH	NC_017500	conjugative	Unknown	CALIN	NA	NA	NA	NA	NA	NA	NA
GCA_023711805	Enterobacter hormaechei	ST133	4	blaIMP-1	GCA_023711805.1_ASM2371180v1_genomic_BRKI01000030.1	10052	10789	+	13	137	5353220	Asia	Eastern Asia	Japan	NA	Aichi	SAMD00490886	PRJDB13516	2018	43214	shortread	NA	not collected	human	-	-	GCA_023735875.1_ASM2373587v1_genomic_AP025904.1	Plasmid	AA739	AJ057	IncHI2A,Rep 1088	IncHI2A	BX664015,000340__KU353730	MOBH,MOBH	CP030285_00102,NC_012555_00231	MPF_F	NC_005211_00005,NC_009838_00006,NC_021845_00017,NC_005211_00030,NC_005211_00200,NC_005211_00207,NC_005211_00012	MOBH	NC_017500	conjugative	Class 1	Complete	NA	NA	NA	NA	NA	NA	NA
GCA_023735875	Enterobacter hormaechei	ST133	4	blaIMP-1	GCA_023735875.1_ASM2373587v1_genomic_AP025904.1	138635	139372	-	9	4	5429932	Asia	Eastern Asia	Japan	NA	Aichi	SAMD00490886	PRJDB13518	2018	43214	longread/hybrid	unknown_longread	not collected	human	-	-	AP018352	Plasmid	AA739	AJ057	IncHI2A,Rep 1088	IncHI2A	BX664015,000340__KU353730	MOBH,MOBH	CP030285_00102,NC_012555_00231	MPF_F	NC_005211_00005,NC_009838_00006,NC_021845_00017,NC_005211_00030,NC_005211_00200,NC_005211_00207,NC_005211_00012	MOBH	NC_017500	conjugative	Unknown	CALIN	NA	NA	NA	NA	NA	NA	NA
GCA_023711845	Enterobacter hormaechei	ST133	4	blaIMP-1	GCA_023711845.1_ASM2371184v1_genomic_BRKK01000031.1	10052	10789	+	13	131	5315336	Asia	Eastern Asia	Japan	NA	Aichi	SAMD00490887	PRJDB13516	2018	43405	shortread	NA	not collected	human	-	-	GCA_023735895.1_ASM2373589v1_genomic_AP025908.1	Plasmid	AA739	AJ057	IncHI2A,Rep 1088	IncHI2A	BX664015,000340__KU353730	MOBH	CP030285_00102	MPF_F	NC_005211_00005,NC_009838_00006,NC_021845_00017,NC_005211_00030,NC_005211_00200,NC_005211_00012	MOBH	NC_017500	conjugative	Class 1	Complete	NA	NA	NA	NA	NA	NA	NA
GCA_023735895	Enterobacter hormaechei	ST133	4	blaIMP-1	GCA_023735895.1_ASM2373589v1_genomic_AP025908.1	138635	139372	-	9	4	5394690	Asia	Eastern Asia	Japan	NA	Aichi	SAMD00490887	PRJDB13518	2018	43405	longread/hybrid	unknown_longread	not collected	human	-	-	AP018352	Plasmid	AA739	AJ057	IncHI2A,Rep 1088	IncHI2A	BX664015,000340__KU353730	MOBH	CP030285_00102	MPF_F	NC_005211_00005,NC_009838_00006,NC_021845_00017,NC_005211_00030,NC_005211_00200,NC_005211_00012	MOBH	NC_017500	conjugative	Unknown	CALIN	NA	NA	NA	NA	NA	NA	NA
GCA_023711885	Enterobacter hormaechei	ST133	4	blaIMP-1	GCA_023711885.1_ASM2371188v1_genomic_BRKM01000028.1	9152	9889	-	11	128	5357206	Asia	Eastern Asia	Japan	NA	Aichi	SAMD00490888	PRJDB13516	2020	43864	shortread	NA	not collected	human	-	-	GCA_023735735.1_ASM2373573v1_genomic_AP025876.1	Plasmid	AA739	AJ057	IncHI2A,Rep 1088	IncHI2A	BX664015,000340__KU353730	MOBH,MOBH	CP030285_00102,NC_012555_00231	MPF_F	NC_005211_00005,NC_009838_00006,NC_021845_00017,NC_005211_00030,NC_005211_00200,NC_005211_00207,NC_005211_00012	MOBH	NC_017500	conjugative	Unknown	CALIN	NA	NA	NA	NA	NA	NA	NA
GCA_023735915	Enterobacter hormaechei	ST133	4	blaIMP-1	GCA_023735915.1_ASM2373591v1_genomic_AP025912.1	138635	139372	-	9	4	5436371	Asia	Eastern Asia	Japan	NA	Aichi	SAMD00490888	PRJDB13518	2020	43864	longread/hybrid	unknown_longread	not collected	human	-	-	AP018352	Plasmid	AA739	AJ057	IncHI2A,Rep 1088	IncHI2A	BX664015,000340__KU353730	MOBH,MOBH	CP030285_00102,NC_012555_00231	MPF_F	NC_005211_00005,NC_009838_00006,NC_021845_00017,NC_005211_00030,NC_005211_00200,NC_005211_00207,NC_005211_00012	MOBH	NC_017500	conjugative	Unknown	CALIN	NA	NA	NA	NA	NA	NA	NA
GCA_023711925	Enterobacter hormaechei	ST133	4	blaIMP-1	GCA_023711925.1_ASM2371192v1_genomic_BRKO01000032.1	9874	10611	+	13	129	5346983	Asia	Eastern Asia	Japan	NA	Aichi	SAMD00490889	PRJDB13516	2020	43894	shortread	NA	not collected	human	-	-	GCA_023735935.1_ASM2373593v1_genomic_AP025916.1	Plasmid	AA739	AJ057	IncHI2A,Rep 1088	IncHI2A	BX664015,000340__KU353730	MOBH	CP030285_00102	MPF_F	NC_005211_00005,NC_009838_00006,NC_021845_00017,NC_005211_00030,NC_005211_00200,NC_005211_00012	MOBH	NC_017500	conjugative	Class 1	Complete	NA	NA	NA	NA	NA	NA	NA
GCA_023735935	Enterobacter hormaechei	ST133	4	blaIMP-1	GCA_023735935.1_ASM2373593v1_genomic_AP025916.1	139357	140094	+	13	4	5429939	Asia	Eastern Asia	Japan	NA	Aichi	SAMD00490889	PRJDB13518	2020	43894	longread/hybrid	unknown_longread	not collected	human	-	-	AP018352	Plasmid	AA739	AJ057	IncHI2A,Rep 1088	IncHI2A	BX664015,000340__KU353730	MOBH	CP030285_00102	MPF_F	NC_005211_00005,NC_009838_00006,NC_021845_00017,NC_005211_00030,NC_005211_00200,NC_005211_00012	MOBH	NC_017500	conjugative	Class 1	Complete	NA	NA	NA	NA	NA	NA	NA
GCA_023711965	Enterobacter hormaechei	ST133	4	blaIMP-1	GCA_023711965.1_ASM2371196v1_genomic_BRKQ01000028.1	9152	9889	-	11	132	5380161	Asia	Eastern Asia	Japan	NA	Aichi	SAMD00490890	PRJDB13516	2020	43938	shortread	NA	not collected	human	-	-	GCA_023735955.1_ASM2373595v1_genomic_AP025920.1	Plasmid	AA739	AJ057	IncHI2A,Rep 1088	IncHI2A	BX664015,000340__KU353730	MOBH	CP030285_00102	MPF_F	NC_005211_00005,NC_009838_00006,NC_021845_00017,NC_005211_00030,NC_005211_00200,NC_005211_00012	MOBH	NC_017500	conjugative	Unknown	CALIN	NA	NA	NA	NA	NA	NA	NA
GCA_023735955	Enterobacter hormaechei	ST133	4	blaIMP-1	GCA_023735955.1_ASM2373595v1_genomic_AP025920.1	139867	140604	-	9	4	5449137	Asia	Eastern Asia	Japan	NA	Aichi	SAMD00490890	PRJDB13518	2020	43938	longread/hybrid	unknown_longread	not collected	human	-	-	AP018352	Plasmid	AA739	AJ057	IncHI2A,Rep 1088	IncHI2A	BX664015,000340__KU353730	MOBH	CP030285_00102	MPF_F	NC_005211_00005,NC_009838_00006,NC_021845_00017,NC_005211_00030,NC_005211_00200,NC_005211_00012	MOBH	NC_017500	conjugative	Unknown	CALIN	NA	NA	NA	NA	NA	NA	NA
GCA_023712005	Enterobacter hormaechei	ST133	4	blaIMP-1	GCA_023712005.1_ASM2371200v1_genomic_BRKS01000031.1	10052	10789	+	21	118	5272132	Asia	Eastern Asia	Japan	NA	Aichi	SAMD00490891	PRJDB13516	2020	44023	shortread	NA	not collected	human	-	-	GCA_023735975.1_ASM2373597v1_genomic_AP025924.1	Plasmid	AA739	AJ057	IncHI2A,Rep 1088	IncHI2A	BX664015,000340__KU353730	MOBH	CP030285_00102	MPF_F	NC_005211_00005,NC_009838_00006,NC_021845_00017,NC_005211_00030,NC_005211_00200,NC_005211_00012	MOBH	NC_017500	conjugative	Class 1	Complete	NA	NA	NA	NA	NA	NA	NA
GCA_023735975	Enterobacter hormaechei	ST133	4	blaIMP-1	GCA_023735975.1_ASM2373597v1_genomic_AP025924.1	130436	131173	-	104	4	5339691	Asia	Eastern Asia	Japan	NA	Aichi	SAMD00490891	PRJDB13518	2020	44023	longread/hybrid	unknown_longread	not collected	human	-	-	AP018352	Plasmid	AA739	AJ057	IncHI2A,Rep 1088	IncHI2A	BX664015,000340__KU353730	MOBH	CP030285_00102	MPF_F	NC_005211_00005,NC_009838_00006,NC_021845_00017,NC_005211_00030,NC_005211_00200,NC_005211_00012	MOBH	NC_017500	conjugative	Unknown	CALIN	NA	NA	NA	NA	NA	NA	NA
GCA_023712045	Enterobacter hormaechei	ST133	4	blaIMP-1	GCA_023712045.1_ASM2371204v1_genomic_BRKU01000028.1	10052	10789	+	13	137	5361264	Asia	Eastern Asia	Japan	NA	Aichi	SAMD00490892	PRJDB13516	2020	44063	shortread	NA	not collected	human	-	-	GCA_023735995.1_ASM2373599v1_genomic_AP025928.1	Plasmid	AA739	AJ057	IncHI2A,Rep 1088	IncHI2A	BX664015,000340__KU353730	MOBH,MOBH	CP030285_00102,NC_012555_00231	MPF_F	NC_005211_00005,NC_009838_00006,NC_021845_00017,NC_005211_00030,NC_005211_00200,NC_005211_00207,NC_005211_00012	MOBH	NC_017500	conjugative	Class 1	Complete	NA	NA	NA	NA	NA	NA	NA
GCA_023735995	Enterobacter hormaechei	ST133	4	blaIMP-1	GCA_023735995.1_ASM2373599v1_genomic_AP025928.1	138633	139370	-	9	4	5437157	Asia	Eastern Asia	Japan	NA	Aichi	SAMD00490892	PRJDB13518	2020	44063	longread/hybrid	unknown_longread	not collected	human	-	-	AP018352	Plasmid	AA739	AJ057	IncHI2A,Rep 1088	IncHI2A	BX664015,000340__KU353730	MOBH,MOBH	CP030285_00102,NC_012555_00231	MPF_F	NC_005211_00005,NC_009838_00006,NC_021845_00017,NC_005211_00030,NC_005211_00200,NC_005211_00207,NC_005211_00012	MOBH	NC_017500	conjugative	Unknown	CALIN	NA	NA	NA	NA	NA	NA	NA
GCA_023712085	Enterobacter hormaechei	ST133	4	blaIMP-1	GCA_023712085.1_ASM2371208v1_genomic_BRKW01000036.1	10002	10739	+	13	546	5407919	Asia	Eastern Asia	Japan	NA	Aichi	SAMD00490893	PRJDB13516	2020	44063	shortread	NA	not collected	human	-	-	GCA_023736015.1_ASM2373601v1_genomic_AP025932.1	Plasmid	AA739	AJ057	IncHI2A,Rep 1088	IncHI2A	BX664015,000340__KU353730	MOBH,MOBH	CP030285_00102,NC_012555_00231	MPF_F	NC_005211_00005,NC_009838_00006,NC_021845_00017,NC_005211_00030,NC_005211_00200,NC_005211_00207,NC_005211_00012	MOBH	NC_017500	conjugative	Class 1	Complete	NA	NA	NA	NA	NA	NA	NA
GCA_023736015	Enterobacter hormaechei	STNA	1	blaIMP-1	GCA_023736015.1_ASM2373601v1_genomic_AP025932.1	135819	136556	-	9	5	5396652	Asia	Eastern Asia	Japan	NA	Aichi	SAMD00490893	PRJDB13518	2020	44063	longread/hybrid	unknown_longread	not collected	human	-	-	AP018352	Plasmid	AA739	AJ057	IncHI2A,Rep 1088	IncHI2A	BX664015,000340__KU353730	MOBH,MOBH	CP030285_00102,NC_012555_00231	MPF_F	NC_005211_00005,NC_009838_00006,NC_021845_00017,NC_005211_00030,NC_005211_00200,NC_005211_00207,NC_005211_00012	MOBH	NC_017500	conjugative	Unknown	CALIN	NA	NA	NA	NA	NA	NA	NA
GCA_031824255	Pseudomonas aeruginosa	ST235	1	blaIMP-10	GCA_031824255.1_PDT001702033.1_genomic_DAPPBH010000047.1	3682	4419	-	4	91	6845018	Asia	Eastern Asia	Japan	NA	Japan:Hokkaido	SAMD00497498	PRJNA514245	2020	2020-08-12	shortread	Illumina	human	clinical	-	-	NA	Unclassified molecule	NA	NA	NA	NA	NA	NA	NA	NA	NA	NA	NA	NA	Unknown	CALIN	NA	NA	NA	NA	NA	NA	NA
DRR386002	Pseudomonas aeruginosa	ST235	1	blaIMP-10	DRR386002_42	3684	4421	-	4	91	6845018	Asia	Eastern Asia	Japan	NA	Hokkaido	SAMD00497498	PRJDB10842	2020	44055	shortread	Illumina	human	clinical	-	-	GCA_016756655.1_ASM1675665v1_genomic_AP023450.1	Plasmid	AC292	AL416	IncP	IncP	000173__NC_007100_00053	MOBP	NC_003124_00014	-	-	-	-	mobilizable	Unknown	CALIN	NA	NA	NA	NA	NA	NA	NA
GCA_030883365	Klebsiella pneumoniae	ST23	1	blaIMP-1	GCA_030883365.1_PDT001701092.1_genomic_DAPAEY010000028.1	41362	42099	-	35	68	5743540	Asia	Eastern Asia	Japan	NA	Yamagata	SAMD00497798	PRJDB10842	2020	43924	shortread	Illumina	sputum	human	-	-	GCA_030389315.1_ASM3038931v1_genomic_CP128918.1	Plasmid	AA552	AI753	IncN	IncN	000153__NC_019087_00001	MOBF	NC_015599_00019	MPF_T	NC_009131_00030,NC_011617_00041,NC_014368_00014,NC_007682_00044,NC_008612_00190,NC_022375_00024	MOBF	NZ_CP016498	conjugative	Unknown	CALIN	NA	NA	NA	NA	NA	NA	NA
DRR386319	Citrobacter freundii	ST124	1	blaIMP-1	DRR386319_49	635	1372	-	276	112	5431199	Asia	Eastern Asia	Japan	NA	Yamagata	SAMD00497815	PRJDB10842	2019	43594	shortread	Illumina	human	clinical	-	-	GCA_030389315.1_ASM3038931v1_genomic_CP128918.1	Plasmid	AA552	AI753	IncN	IncN	000153__NC_019087_00001	MOBF	NC_015599_00019	MPF_T	NC_009131_00030,NC_011617_00041,NC_014368_00014,NC_007682_00044,NC_008612_00190,NC_022375_00024	MOBF	NZ_CP016498	conjugative	Unknown	CALIN	NA	NA	NA	NA	NA	NA	NA
GCA_031822135	Citrobacter freundii	ST124	1	blaIMP-1	GCA_031822135.1_PDT001702112.1_genomic_DAPOZQ010000054.1	693	1430	+	164	112	5431199	Asia	Eastern Asia	Japan	NA	Japan:Yamagata	SAMD00497815	PRJNA514245	2019	2019-05-09	shortread	Illumina	human	clinical	-	-	NA	Unclassified molecule	NA	NA	NA	NA	NA	NA	NA	NA	NA	NA	NA	NA	Unknown	CALIN	NA	NA	NA	NA	NA	NA	NA
GCA_031512025	Escherichia coli	ST131	1	blaIMP-1	GCA_031512025.1_PDT001703650.1_genomic_DAPJWB010000101.1	693	1430	+	164	194	5287882	Asia	Eastern Asia	Japan	NA	Yamagata	SAMD00497816	PRJDB10842	2019	43616	shortread	Illumina	stool	human	-	-	GCA_030183345.1_hybrid_2	Plasmid	AA861	AJ282	IncC,IncFIA,IncFIA,IncFIA,IncFIB	IncC:IncFIA:IncFIB	000092__CP025470,AF250878,000136__AP014877_00014,MK878891_00042,000095__NZ_CP014273_00094	MOBF,MOBH,MOBH	NC_017627_00068,NC_012885_00072,NC_012690_00071	MPF_F	NC_022651_00077,NC_010409_00124,NC_019094_00090,NC_017639_00094,NC_007675_00027,NC_017639_00100,NC_018966_00040,NC_010488_00021,NC_009837_00049,NC_009140_00071,NC_014170_00023,NC_012885_00083,NC_016974_00085,NC_012885_00091,NC_023291_00077,NC_012885_00167,NC_008612_00190,NC_013437_00116,NC_012885_00088,08-5333_00200	MOBF,MOBH	CP000430,JQ319772	conjugative	Unknown	CALIN	NA	NA	NA	NA	NA	NA	NA
GCA_030879765	Enterobacter kobei	ST99	1	blaIMP-1	GCA_030879765.1_PDT001701359.1_genomic_DAOZYE010000037.1	21015	21752	-	35	90	5072679	Asia	Eastern Asia	Japan	NA	Yamagata	SAMD00497829	PRJDB10842	2019	43759	shortread	Illumina	venous blood	human	-	-	GCA_030389315.1_ASM3038931v1_genomic_CP128918.1	Plasmid	AA552	AI753	IncN	IncN	000153__NC_019087_00001	MOBF	NC_015599_00019	MPF_T	NC_009131_00030,NC_011617_00041,NC_014368_00014,NC_007682_00044,NC_008612_00190,NC_022375_00024	MOBF	NZ_CP016498	conjugative	Unknown	CALIN	NA	NA	NA	NA	NA	NA	NA
GCA_031511965	Enterobacter ludwigii	ST20	1	blaIMP-1	GCA_031511965.1_PDT001703654.1_genomic_DAPJWA010000037.1	32991	33728	-	35	110	5260502	Asia	Eastern Asia	Japan	NA	Yamagata	SAMD00497831	PRJDB10842	2019	43815	shortread	Illumina	urine from catheter	human	-	mcr-10.1	GCA_030389315.1_ASM3038931v1_genomic_CP128918.1	Plasmid	AA552	AI753	IncN	IncN	000153__NC_019087_00001	MOBF	NC_015599_00019	MPF_T	NC_009131_00030,NC_011617_00041,NC_014368_00014,NC_007682_00044,NC_008612_00190,NC_022375_00024	MOBF	NZ_CP016498	conjugative	Unknown	CALIN	NA	NA	NA	NA	NA	NA	NA
GCA_031070985	Klebsiella pneumoniae	ST317	1	blaIMP-1	GCA_031070985.1_PDT001702116.1_genomic_DAPEJM010000042.1	32991	33728	-	35	199	5481584	Asia	Eastern Asia	Japan	NA	Yamagata	SAMD00497832	PRJDB10842	2019	43815	shortread	Illumina	urine from catheter	human	-	-	GCA_030389315.1_ASM3038931v1_genomic_CP128918.1	Plasmid	AA552	AI753	IncN	IncN	000153__NC_019087_00001	MOBF	NC_015599_00019	MPF_T	NC_009131_00030,NC_011617_00041,NC_014368_00014,NC_007682_00044,NC_008612_00190,NC_022375_00024	MOBF	NZ_CP016498	conjugative	Unknown	CALIN	NA	NA	NA	NA	NA	NA	NA
GCA_030879745	Enterobacter hormaechei	ST742	3	blaIMP-1	GCA_030879745.1_PDT001701361.1_genomic_DAOZYC010000040.1	9023	9760	-	11	117	5252986	Asia	Eastern Asia	Japan	NA	Yamagata	SAMD00497835	PRJDB10842	2020	43907	shortread	Illumina	sputum	human	-	-	GCA_023709745.1_ASM2370974v1_genomic_BRGJ01000002.1	Plasmid	AA739	AJ057	IncHI2A,Rep 1088	IncHI2A	BX664015,000340__KU353730	MOBH	NC_012555_00231	MPF_F	NC_005211_00005,NC_009838_00006,NC_021845_00017,NC_005211_00030,NC_005211_00200,NC_005211_00207,NC_005211_00012	MOBH	NC_017500	conjugative	Unknown	CALIN	NA	NA	NA	NA	NA	NA	NA
GCA_030879705	Enterobacter asburiae	ST252	1	blaIMP-1	GCA_030879705.1_PDT001701362.1_genomic_DAOZYB010000035.1	14250	14987	-	35	106	4933815	Asia	Eastern Asia	Japan	NA	Yamagata	SAMD00497836	PRJDB10842	2020	43937	shortread	Illumina	sputum	human	-	-	GCA_030389315.1_ASM3038931v1_genomic_CP128918.1	Plasmid	AA552	AI753	IncN	IncN	000153__NC_019087_00001	MOBF	NC_015599_00019	MPF_T	NC_009131_00030,NC_011617_00041,NC_014368_00014,NC_007682_00044,NC_008612_00190,NC_022375_00024	MOBF	NZ_CP016498	conjugative	Unknown	CALIN	NA	NA	NA	NA	NA	NA	NA
GCA_031511985	Enterobacter ludwigii	ST20	1	blaIMP-1	GCA_031511985.1_PDT001703656.1_genomic_DAPJVZ010000038.1	32991	33728	-	35	111	5276323	Asia	Eastern Asia	Japan	NA	Yamagata	SAMD00497837	PRJDB10842	2020	43980	shortread	Illumina	stool	human	-	mcr-10.1	GCA_030389315.1_ASM3038931v1_genomic_CP128918.1	Plasmid	AA552	AI753	IncN	IncN	000153__NC_019087_00001	MOBF	NC_015599_00019	MPF_T	NC_009131_00030,NC_011617_00041,NC_014368_00014,NC_007682_00044,NC_008612_00190,NC_022375_00024	MOBF	NZ_CP016498	conjugative	Unknown	CALIN	NA	NA	NA	NA	NA	NA	NA
GCA_030879685	Enterobacter ludwigii	ST20	1	blaIMP-1	GCA_030879685.1_PDT001701363.1_genomic_DAOZYA010000038.1	32991	33728	-	35	108	5284001	Asia	Eastern Asia	Japan	NA	Yamagata	SAMD00497838	PRJDB10842	2020	43980	shortread	Illumina	stool	human	-	mcr-10.1	GCA_030389315.1_ASM3038931v1_genomic_CP128918.1	Plasmid	AA552	AI753	IncN	IncN	000153__NC_019087_00001	MOBF	NC_015599_00019	MPF_T	NC_009131_00030,NC_011617_00041,NC_014368_00014,NC_007682_00044,NC_008612_00190,NC_022375_00024	MOBF	NZ_CP016498	conjugative	Unknown	CALIN	NA	NA	NA	NA	NA	NA	NA
GCA_031064005	Klebsiella variicola	ST415	1	blaIMP-1	GCA_031064005.1_PDT001703657.1_genomic_DAPDWB010000044.1	33002	33739	-	35	172	5703416	Asia	Eastern Asia	Japan	NA	Yamagata	SAMD00497839	PRJDB10842	2020	43980	shortread	Illumina	stool	human	-	-	GCA_030389215.1_ASM3038921v1_genomic_CP128882.1	Plasmid	AA552	AI753	IncN	IncN	000153__NC_019087_00001	MOBF	NC_015599_00019	MPF_T	NC_009131_00030,NC_011617_00041,NC_014368_00014,NC_007682_00044,NC_008612_00190,NC_022375_00024	MOBF	NZ_CP016498	conjugative	Unknown	CALIN	NA	NA	NA	NA	NA	NA	NA
GCA_030879665	Klebsiella michiganensis	ST82	1	blaIMP-1	GCA_030879665.1_PDT001701364.1_genomic_DAOZXZ010000094.1	693	1430	+	164	151	6065060	Asia	Eastern Asia	Japan	NA	Yamagata	SAMD00497842	PRJDB10842	2020	44014	shortread	Illumina	stool	human	-	-	GCA_002214825.1_ASM221482v1_genomic_CP021328.1	Plasmid	AC212	AL310	IncFIB,IncFII,IncU,IncU,Rep 1254	IncFIB:IncFII:IncU	000097__NC_025166_00051,KF954760,000210__KF623109_00045,000212__CP012556_00176,000562__KT346360_00001	MOBF,MOBH	CP008789_00079,NC_018107_00109	MPF_F	NC_019165_00034,NC_022609_00081,NC_014312_00128,NC_023332_00154,NC_014312_00118,NC_014312_00116,NC_023911_00309,NC_018107_00235,NC_018107_00216,NC_016980_00110,NC_016980_00240,NC_018107_00101,NC_021502_00150,NC_021502_00131,NC_016980_00099	-	-	conjugative	Unknown	CALIN	NA	NA	NA	NA	NA	NA	NA
GCA_031511945	Klebsiella michiganensis	ST82	1	blaIMP-1	GCA_031511945.1_PDT001703659.1_genomic_DAPJVY010000100.1	693	1430	+	164	163	6179127	Asia	Eastern Asia	Japan	NA	Yamagata	SAMD00497843	PRJDB10842	2020	44025	shortread	Illumina	stool	human	-	-	GCA_028609785.1_ASM2860978v1_genomic_CP053668.1	Plasmid	AA449	AI534	Rep 1418	Rep 1418	000759__NC_013950_00034	MOBF,MOBF	NC_021231_00058,CP035180_00077	MPF_F	NC_019389_00068,NC_023332_00154,NC_014312_00118,NC_014312_00116,NC_019155_00032,NC_019165_00034,NC_021654_00016,NC_019389_00080,NC_022609_00081,NC_014312_00128,NC_021502_00131,NC_021502_00150	-	-	conjugative	Unknown	CALIN	NA	NA	NA	NA	NA	NA	NA
GCA_031511925	Enterobacter hormaechei	ST742	3	blaIMP-1	GCA_031511925.1_PDT001703660.1_genomic_DAPJVX010000045.1	9023	9760	-	11	106	5148698	Asia	Eastern Asia	Japan	NA	Yamagata	SAMD00497844	PRJDB10842	2020	44056	shortread	Illumina	sputum	human	-	-	GCA_023711105.1_ASM2371110v1_genomic_BRIZ01000003.1	Plasmid	AA739	AJ057	Unknown rep	Unknown rep	-	-	-	-	-	-	-	non-mobilizable	Unknown	CALIN	NA	NA	NA	NA	NA	NA	NA
GCA_031511885	Escherichia coli	ST70	1	blaIMP-1	GCA_031511885.1_PDT001703661.1_genomic_DAPJVV010000037.1	33002	33739	-	35	127	5288911	Asia	Eastern Asia	Japan	NA	Yamagata	SAMD00497845	PRJDB10842	2020	44060	shortread	Illumina	urine from catheter	human	-	-	GCA_030389215.1_ASM3038921v1_genomic_CP128882.1	Plasmid	AA552	AI753	IncN	IncN	000153__NC_019087_00001	MOBF	NC_015599_00019	MPF_T	NC_009131_00030,NC_011617_00041,NC_014368_00014,NC_007682_00044,NC_008612_00190,NC_022375_00024	MOBF	NZ_CP016498	conjugative	Unknown	CALIN	NA	NA	NA	NA	NA	NA	NA
GCA_031511725	Enterobacter asburiae	ST252	2	blaIMP-1	GCA_031511725.1_PDT001703672.1_genomic_DAPJVN010000059.1	9023	9760	-	11	172	5146784	Asia	Eastern Asia	Japan	NA	Japan:Ibaraki	SAMD00497869	PRJNA514245	2020	2020-02-11	shortread	Illumina	human	clinical	-	-	GCA_023709745.1_ASM2370974v1_genomic_BRGJ01000002.1	Plasmid	AA739	AJ057	IncHI2A,Rep 1088	IncHI2A	BX664015,000340__KU353730	MOBH	NC_012555_00231	MPF_F	NC_005211_00005,NC_009838_00006,NC_021845_00017,NC_005211_00030,NC_005211_00200,NC_005211_00207,NC_005211_00012	MOBH	NC_017500	conjugative	Unknown	CALIN	NA	NA	NA	NA	NA	NA	NA
DRR386373	Enterobacter asburiae	ST252	2	blaIMP-1	DRR386373_52	3104	3841	-	14	172	5146784	Asia	Eastern Asia	Japan	NA	Ibaraki	SAMD00497869	PRJDB10842	2020	43872	shortread	Illumina	human	clinical	-	-	GCA_023709745.1_ASM2370974v1_genomic_BRGJ01000002.1	Plasmid	AA739	AJ057	IncHI2A,Rep 1088	IncHI2A	BX664015,000340__KU353730	MOBH	NC_012555_00231	MPF_F	NC_005211_00005,NC_009838_00006,NC_021845_00017,NC_005211_00030,NC_005211_00200,NC_005211_00207,NC_005211_00012	MOBH	NC_017500	conjugative	Unknown	CALIN	NA	NA	NA	NA	NA	NA	NA
GCA_031511665	Enterobacter asburiae	ST252	3	blaIMP-1	GCA_031511665.1_PDT001703677.1_genomic_DAPJVL010000073.1	6658	7395	-	274	181	5110130	Asia	Eastern Asia	Japan	NA	Japan:Ibaraki	SAMD00497877	PRJNA514245	2019	2019-04-30	shortread	Illumina	human	clinical	-	-	GCA_010367305.1_ASM1036730v1_genomic_AP019667.1	Plasmid	AA002	AH526	IncL/M	IncL/M	U27345	MOBP	NC_004464_00056	MPF_I	NC_004464_00105,NC_005246_00057,NC_019063_00094,NC_019344_00078,NC_004464_00066,NC_004464_00068,NC_019154_00069,NC_005246_00069,NC_004464_00073	-	-	conjugative	Unknown	CALIN	NA	NA	NA	NA	NA	NA	NA
DRR386381	Enterobacter asburiae	ST252	3	blaIMP-1	DRR386381_59	6890	7627	+	191	181	5110130	Asia	Eastern Asia	Japan	NA	Ibaraki	SAMD00497877	PRJDB10842	2019	43585	shortread	Illumina	human	clinical	-	-	GCA_010367305.1_ASM1036730v1_genomic_AP019667.1	Plasmid	AA002	AH526	IncL/M	IncL/M	U27345	MOBP	NC_004464_00056	MPF_I	NC_004464_00105,NC_005246_00057,NC_019063_00094,NC_019344_00078,NC_004464_00066,NC_004464_00068,NC_019154_00069,NC_005246_00069,NC_004464_00073	-	-	conjugative	Class 1	Complete	NA	NA	NA	NA	NA	NA	NA
GCA_031821765	Enterobacter asburiae	ST252	4	blaIMP-1	GCA_031821765.1_PDT001702125.1_genomic_DAPOZG010000088.1	1856	2593	+	16	172	5137757	Asia	Eastern Asia	Japan	NA	Japan:Ibaraki	SAMD00497878	PRJNA514245	2019	2019-05-13	shortread	Illumina	human	clinical	-	-	GCA_023709745.1_ASM2370974v1_genomic_BRGJ01000002.1	Plasmid	AA739	AJ057	IncHI2A,Rep 1088	IncHI2A	BX664015,000340__KU353730	MOBH	NC_012555_00231	MPF_F	NC_005211_00005,NC_009838_00006,NC_021845_00017,NC_005211_00030,NC_005211_00200,NC_005211_00207,NC_005211_00012	MOBH	NC_017500	conjugative	Unknown	CALIN	NA	NA	NA	NA	NA	NA	NA
DRR386382	Enterobacter asburiae	ST252	4	blaIMP-1	DRR386382_66	9925	10662	+	21	172	5137757	Asia	Eastern Asia	Japan	NA	Ibaraki	SAMD00497878	PRJDB10842	2019	43598	shortread	Illumina	human	clinical	-	-	GCA_023709745.1_ASM2370974v1_genomic_BRGJ01000002.1	Plasmid	AA739	AJ057	IncHI2A,Rep 1088	IncHI2A	BX664015,000340__KU353730	MOBH	NC_012555_00231	MPF_F	NC_005211_00005,NC_009838_00006,NC_021845_00017,NC_005211_00030,NC_005211_00200,NC_005211_00207,NC_005211_00012	MOBH	NC_017500	conjugative	Class 1	Complete	NA	NA	NA	NA	NA	NA	NA
GCA_031821645	Enterobacter asburiae	ST252	4	blaIMP-1	GCA_031821645.1_PDT001702130.1_genomic_DAPOZC010000046.1	9023	9760	-	11	117	5163218	Asia	Eastern Asia	Japan	NA	Japan:Ibaraki	SAMD00497891	PRJNA514245	2020	2020-06-15	shortread	Illumina	human	clinical	-	-	GCA_023709745.1_ASM2370974v1_genomic_BRGJ01000002.1	Plasmid	AA739	AJ057	IncHI2A,Rep 1088	IncHI2A	BX664015,000340__KU353730	MOBH	NC_012555_00231	MPF_F	NC_005211_00005,NC_009838_00006,NC_021845_00017,NC_005211_00030,NC_005211_00200,NC_005211_00207,NC_005211_00012	MOBH	NC_017500	conjugative	Unknown	CALIN	NA	NA	NA	NA	NA	NA	NA
DRR386395	Enterobacter asburiae	ST252	4	blaIMP-1	DRR386395_42	9925	10662	+	13	117	5163218	Asia	Eastern Asia	Japan	NA	Ibaraki	SAMD00497891	PRJDB10842	2020	43997	shortread	Illumina	human	clinical	-	-	GCA_023709745.1_ASM2370974v1_genomic_BRGJ01000002.1	Plasmid	AA739	AJ057	IncHI2A,Rep 1088	IncHI2A	BX664015,000340__KU353730	MOBH	NC_012555_00231	MPF_F	NC_005211_00005,NC_009838_00006,NC_021845_00017,NC_005211_00030,NC_005211_00200,NC_005211_00207,NC_005211_00012	MOBH	NC_017500	conjugative	Class 1	Complete	NA	NA	NA	NA	NA	NA	NA
GCA_030878925	Escherichia coli	ST131	1	blaIMP-66	GCA_030878925.1_PDT001701404.1_genomic_DAOZWO010000034.1	19614	20351	-	0	116	5281368	Asia	Eastern Asia	Japan	NA	Saitama	SAMD00498069	PRJDB10842	2019	43669	shortread	Illumina	urine	human	-	-	GCA_014170935.1_ASM1417093v1_genomic_AP022081.1	Plasmid	AA552	AI753	IncN	IncN	000153__NC_019087_00001	MOBF	NC_015599_00019	MPF_T	NC_022375_00024,NC_008612_00190,NC_007682_00044,NC_014368_00014,NC_011617_00041,NC_009131_00030	MOBF	NZ_CP016498	conjugative	Unknown	CALIN	NA	NA	NA	NA	NA	NA	NA
GCA_030878865	Enterobacter hormaechei	ST133	1	blaIMP-6	GCA_030878865.1_PDT001701407.1_genomic_DAOZWL010000048.1	247	984	+	0	87	5384437	Asia	Eastern Asia	Japan	NA	Saitama	SAMD00498101	PRJDB10842	2020	44081	shortread	Illumina	urine	human	-	mcr-9.1	GCA_016774315.1_hybrid_contig_1	Plasmid	AA739	AJ058	IncHI2A,Rep 1088	IncHI2A	BX664015,000340__KU353730	MOBH	NC_012555_00231	MPF_F	NC_005211_00005,NC_009838_00006,NC_021845_00017,NC_005211_00030,NC_005211_00207,NC_005211_00200,NC_005211_00012	MOBH	NC_017500	conjugative	Unknown	CALIN	NA	NA	NA	NA	NA	NA	NA
GCA_031510185	Enterobacter hormaechei	ST133	1	blaIMP-6	GCA_031510185.1_PDT001703785.1_genomic_DAPJSP010000043.1	5030	5767	+	57	83	5600543	Asia	Eastern Asia	Japan	NA	Saitama	SAMD00498102	PRJDB10842	2020	44081	shortread	Illumina	urine	human	-	mcr-9.1	GCA_016774315.1_hybrid_contig_1	Plasmid	AA739	AJ058	IncHI2A,Rep 1088	IncHI2A	BX664015,000340__KU353730	MOBH	NC_012555_00231	MPF_F	NC_005211_00005,NC_009838_00006,NC_021845_00017,NC_005211_00030,NC_005211_00207,NC_005211_00200,NC_005211_00012	MOBH	NC_017500	conjugative	Class 1	Complete	NA	NA	NA	NA	NA	NA	NA
GCA_031510115	Klebsiella michiganensis	ST366	1	blaIMP-11	GCA_031510115.1_PDT001703796.1_genomic_DAPJSH010000038.1	15421	16155	+	1	88	6269704	Asia	Eastern Asia	Japan	NA	Saitama	SAMD00498125	PRJDB10842	2020	43873	shortread	Illumina	catheter	human	-	-	GCA_030121875.1_ASM3012187v1_genomic_CP096930.1	Plasmid	AA470	AI581	Rep 724	Rep 724	002197__KM659090_00001	MOBQ	NC_020452_00007	MPF_T	NC_022242_00031	-	-	conjugative	None	None	NA	NA	NA	NA	NA	NA	NA
GCA_030800445	Klebsiella michiganensis	ST366	1	blaIMP-11	GCA_030800445.1_PDT001705542.1_genomic_DAOXXK010000048.1	25077	25811	+	1	95	6187262	Asia	Eastern Asia	Japan	NA	Saitama	SAMD00498126	PRJDB10842	2020	43920	shortread	Illumina	stool	human	-	-	GCA_030121875.1_ASM3012187v1_genomic_CP096930.1	Plasmid	AA470	AI581	Rep 724	Rep 724	002197__KM659090_00001	MOBQ	NC_020452_00007	MPF_T	NC_022242_00031	-	-	conjugative	None	None	NA	NA	NA	NA	NA	NA	NA
GCA_030822935	Klebsiella michiganensis	ST366	1	blaIMP-11	GCA_030822935.1_PDT001702180.1_genomic_DAOZAZ010000036.1	15421	16155	+	1	81	6316542	Asia	Eastern Asia	Japan	NA	Saitama	SAMD00498127	PRJDB10842	2020	43928	shortread	Illumina	stool	human	-	-	GCA_030121875.1_ASM3012187v1_genomic_CP096930.1	Plasmid	AA470	AI581	Rep 724	Rep 724	002197__KM659090_00001	MOBQ	NC_020452_00007	MPF_T	NC_022242_00031	-	-	conjugative	None	None	NA	NA	NA	NA	NA	NA	NA
GCA_031509985	Klebsiella michiganensis	ST366	1	blaIMP-11	GCA_031509985.1_PDT001703799.1_genomic_DAPJSF010000042.1	25077	25811	+	1	86	6180788	Asia	Eastern Asia	Japan	NA	Saitama	SAMD00498130	PRJDB10842	2020	43998	shortread	Illumina	drained fluid	human	-	-	GCA_030121875.1_ASM3012187v1_genomic_CP096930.1	Plasmid	AA470	AI581	Rep 724	Rep 724	002197__KM659090_00001	MOBQ	NC_020452_00007	MPF_T	NC_022242_00031	-	-	conjugative	None	None	NA	NA	NA	NA	NA	NA	NA
GCA_030822875	Enterobacter asburiae	ST252	1	blaIMP-1	GCA_030822875.1_PDT001702181.1_genomic_DAOZAX010000047.1	9024	9761	-	11	141	5295363	Asia	Eastern Asia	Japan	NA	Saitama	SAMD00498133	PRJDB10842	2019	43567	shortread	Illumina	urine from indwelling catheter	human	-	-	GCA_023709745.1_ASM2370974v1_genomic_BRGJ01000002.1	Plasmid	AA739	AJ057	IncHI2A,Rep 1088	IncHI2A	BX664015,000340__KU353730	MOBH	NC_012555_00231	MPF_F	NC_005211_00005,NC_009838_00006,NC_021845_00017,NC_005211_00030,NC_005211_00200,NC_005211_00207,NC_005211_00012	MOBH	NC_017500	conjugative	Unknown	CALIN	NA	NA	NA	NA	NA	NA	NA
GCA_031509115	Enterobacter hormaechei	ST190	1	blaIMP-1	GCA_031509115.1_PDT001703866.1_genomic_DAPJQM010000023.1	5140	5877	+	308	67	5205997	Asia	Eastern Asia	Japan	NA	Saitama	SAMD00498247	PRJDB10842	2019	43810	shortread	Illumina	urine	human	-	-	NA	Unclassified molecule	NA	NA	NA	NA	NA	NA	NA	NA	NA	NA	NA	NA	Class 1	Complete	NA	NA	NA	NA	NA	NA	NA
GCA_031054095	Klebsiella pneumoniae	ST45	1	blaIMP-1	GCA_031054095.1_PDT001703869.1_genomic_DAPDSK010000108.1	53	790	+	58	156	5522941	Asia	Eastern Asia	Japan	NA	Saitama	SAMD00498252	PRJDB10842	2020	43873	shortread	Illumina	urine	human	-	-	NA	Unclassified molecule	NA	NA	NA	NA	NA	NA	NA	NA	NA	NA	NA	NA	Unknown	CALIN	NA	NA	NA	NA	NA	NA	NA
DRR386775	Citrobacter freundii	ST22	1	blaIMP-1	DRR386775_28	2436	3173	+	8	69	5357803	Asia	Eastern Asia	Japan	NA	Saitama	SAMD00498271	PRJDB10842	2020	43969	shortread	Illumina	human	clinical	-	-	GCA_023735275.1_ASM2373527v1_genomic_AP025816.1	Plasmid	AA739	AJ057	IncHI2A,Rep 1088	IncHI2A	BX664015,000340__KU353730	MOBH	NC_012555_00231	MPF_F	NC_005211_00005,NC_009838_00006,NC_021845_00017,NC_005211_00030,NC_005211_00200,NC_005211_00207,NC_005211_00012	MOBH	NC_017500	conjugative	Class 1	Complete	NA	NA	NA	NA	NA	NA	NA
GCA_031508905	Citrobacter freundii	ST22	1	blaIMP-1	GCA_031508905.1_PDT001703878.1_genomic_DAPJQE010000029.1	2476	3213	+	8	69	5357803	Asia	Eastern Asia	Japan	NA	Japan:Saitama	SAMD00498271	PRJNA514245	2020	2020-05-18	shortread	Illumina	human	clinical	-	-	GCA_023735275.1_ASM2373527v1_genomic_AP025816.1	Plasmid	AA739	AJ057	IncHI2A,Rep 1088	IncHI2A	BX664015,000340__KU353730	MOBH	NC_012555_00231	MPF_F	NC_005211_00005,NC_009838_00006,NC_021845_00017,NC_005211_00030,NC_005211_00200,NC_005211_00207,NC_005211_00012	MOBH	NC_017500	conjugative	Class 1	Complete	NA	NA	NA	NA	NA	NA	NA
GCA_030878685	Enterobacter hormaechei	ST90	3	blaIMP-1	GCA_030878685.1_PDT001701418.1_genomic_DAOZWC010000052.1	9024	9761	-	11	134	5282037	Asia	Eastern Asia	Japan	NA	Chiba	SAMD00498273	PRJDB10842	2019	43599	shortread	Illumina	sputum	human	-	-	GCA_023709745.1_ASM2370974v1_genomic_BRGJ01000002.1	Plasmid	AA739	AJ057	IncHI2A,Rep 1088	IncHI2A	BX664015,000340__KU353730	MOBH	NC_012555_00231	MPF_F	NC_005211_00005,NC_009838_00006,NC_021845_00017,NC_005211_00030,NC_005211_00200,NC_005211_00207,NC_005211_00012	MOBH	NC_017500	conjugative	Unknown	CALIN	NA	NA	NA	NA	NA	NA	NA
GCA_030822755	Enterobacter hormaechei	ST90	3	blaIMP-1	GCA_030822755.1_PDT001702226.1_genomic_DAOZAS010000045.1	9824	10561	-	9	113	5259661	Asia	Eastern Asia	Japan	NA	Chiba	SAMD00498274	PRJDB10842	2019	43647	shortread	Illumina	sputum	human	-	-	GCA_023711105.1_ASM2371110v1_genomic_BRIZ01000003.1	Plasmid	AA739	AJ057	Unknown rep	Unknown rep	-	-	-	-	-	-	-	non-mobilizable	Unknown	CALIN	NA	NA	NA	NA	NA	NA	NA
GCA_030883125	Enterobacter hormaechei	ST90	3	blaIMP-1	GCA_030883125.1_PDT001701105.1_genomic_DAPAEL010000109.1	2798	3535	+	350	243	5282254	Asia	Eastern Asia	Japan	NA	Chiba	SAMD00498275	PRJDB10842	2019	43712	shortread	Illumina	sputum	human	-	-	GCA_023709745.1_ASM2370974v1_genomic_BRGJ01000002.1	Plasmid	AA739	AJ057	IncHI2A,Rep 1088	IncHI2A	BX664015,000340__KU353730	MOBH	NC_012555_00231	MPF_F	NC_005211_00005,NC_009838_00006,NC_021845_00017,NC_005211_00030,NC_005211_00200,NC_005211_00207,NC_005211_00012	MOBH	NC_017500	conjugative	Class 1	Complete	NA	NA	NA	NA	NA	NA	NA
GCA_030800265	Enterobacter hormaechei	ST90	3	blaIMP-1	GCA_030800265.1_PDT001705553.1_genomic_DAOXWW010000053.1	9024	9761	-	11	123	5403342	Asia	Eastern Asia	Japan	NA	Chiba	SAMD00498276	PRJDB10842	2019	43775	shortread	Illumina	urine from catheter	human	-	-	GCA_023709745.1_ASM2370974v1_genomic_BRGJ01000002.1	Plasmid	AA739	AJ057	IncHI2A,Rep 1088	IncHI2A	BX664015,000340__KU353730	MOBH	NC_012555_00231	MPF_F	NC_005211_00005,NC_009838_00006,NC_021845_00017,NC_005211_00030,NC_005211_00200,NC_005211_00207,NC_005211_00012	MOBH	NC_017500	conjugative	Unknown	CALIN	NA	NA	NA	NA	NA	NA	NA
GCA_030878725	Enterobacter hormaechei	ST742	1	blaIMP-1	GCA_030878725.1_PDT001701419.1_genomic_DAOZWB010000038.1	9965	10702	+	11	78	5021440	Asia	Eastern Asia	Japan	NA	Chiba	SAMD00498279	PRJDB10842	2020	43928	shortread	Illumina	pharyngeal mucus	human	-	-	GCA_023711105.1_ASM2371110v1_genomic_BRIZ01000003.1	Plasmid	AA739	AJ057	Unknown rep	Unknown rep	-	-	-	-	-	-	-	non-mobilizable	Unknown	CALIN	NA	NA	NA	NA	NA	NA	NA
GCA_030800085	Enterobacter hormaechei	ST742	2	blaIMP-1	GCA_030800085.1_PDT001705561.1_genomic_DAOXWP010000044.1	9023	9760	-	11	103	5248728	Asia	Eastern Asia	Japan	NA	Chiba	SAMD00498386	PRJDB10842	2020	44011	shortread	Illumina	sputum	human	-	-	GCA_023734955.1_ASM2373495v1_genomic_AP025785.1	Plasmid	AA739	AJ057	IncHI2A,Rep 1088	IncHI2A	BX664015,000340__KU353730	MOBH	NC_012555_00231	MPF_F	NC_005211_00005,NC_009838_00006,NC_021845_00017,NC_005211_00030,NC_005211_00200,NC_005211_00207,NC_005211_00012	MOBH	NC_017500	conjugative	Unknown	CALIN	NA	NA	NA	NA	NA	NA	NA
GCA_031507925	Enterobacter hormaechei	ST742	2	blaIMP-1	GCA_031507925.1_PDT001703941.1_genomic_DAPJOE010000043.1	9023	9760	-	11	95	5254261	Asia	Eastern Asia	Japan	NA	Chiba	SAMD00498387	PRJDB10842	2020	44024	shortread	Illumina	venous blood	human	-	-	GCA_023734955.1_ASM2373495v1_genomic_AP025785.1	Plasmid	AA739	AJ057	IncHI2A,Rep 1088	IncHI2A	BX664015,000340__KU353730	MOBH	NC_012555_00231	MPF_F	NC_005211_00005,NC_009838_00006,NC_021845_00017,NC_005211_00030,NC_005211_00200,NC_005211_00207,NC_005211_00012	MOBH	NC_017500	conjugative	Unknown	CALIN	NA	NA	NA	NA	NA	NA	NA
GCA_031507765	Enterobacter hormaechei	ST742	1	blaIMP-1	GCA_031507765.1_PDT001703949.1_genomic_DAPJNX010000054.1	9023	9760	-	11	124	4840338	Asia	Eastern Asia	Japan	NA	Chiba	SAMD00498403	PRJDB10842	2019	43569	shortread	Illumina	venous blood	human	-	-	GCA_023711105.1_ASM2371110v1_genomic_BRIZ01000003.1	Plasmid	AA739	AJ057	Unknown rep	Unknown rep	-	-	-	-	-	-	-	non-mobilizable	Unknown	CALIN	NA	NA	NA	NA	NA	NA	NA
GCA_030878545	Enterobacter hormaechei	ST742	1	blaIMP-1	GCA_030878545.1_PDT001701427.1_genomic_DAOZVU010000062.1	3379	4116	-	14	120	5179711	Asia	Eastern Asia	Japan	NA	Tokyo	SAMD00498436	PRJDB10842	2020	43920	shortread	Illumina	venous blood	human	-	-	GCA_023711105.1_ASM2371110v1_genomic_BRIZ01000003.1	Plasmid	AA739	AJ057	Unknown rep	Unknown rep	-	-	-	-	-	-	-	non-mobilizable	Unknown	CALIN	NA	NA	NA	NA	NA	NA	NA
GCA_031507405	Enterobacter hormaechei	ST133	5	blaIMP-1	GCA_031507405.1_PDT001703973.1_genomic_DAPJNG010000073.1	9024	9761	-	11	188	5333743	Asia	Eastern Asia	Japan	NA	Tokyo	SAMD00498440	PRJDB10842	2020	43923	shortread	Illumina	sputum	human	-	-	GCA_023735815.1_ASM2373581v1_genomic_AP025892.1	Plasmid	AA739	AJ057	IncHI2A,Rep 1088	IncHI2A	BX664015,000340__KU353730	MOBH,MOBH	CP030285_00102,NC_012555_00231	MPF_F	NC_005211_00005,NC_009838_00006,NC_021845_00017,NC_005211_00030,NC_005211_00200,NC_005211_00207,NC_005211_00012	MOBH	NC_017500	conjugative	Unknown	CALIN	NA	NA	NA	NA	NA	NA	NA
GCA_030878505	Enterobacter hormaechei	ST78	1	blaIMP-1	GCA_030878505.1_PDT001701429.1_genomic_DAOZVS010000089.1	54	791	+	16	138	5178787	Asia	Eastern Asia	Japan	NA	Tokyo	SAMD00498455	PRJDB10842	2019	43544	shortread	Illumina	stool	human	-	-	GCA_023709745.1_ASM2370974v1_genomic_BRGJ01000002.1	Plasmid	AA739	AJ057	IncHI2A,Rep 1088	IncHI2A	BX664015,000340__KU353730	MOBH	NC_012555_00231	MPF_F	NC_005211_00005,NC_009838_00006,NC_021845_00017,NC_005211_00030,NC_005211_00200,NC_005211_00207,NC_005211_00012	MOBH	NC_017500	conjugative	Unknown	CALIN	NA	NA	NA	NA	NA	NA	NA
GCA_030799945	Enterobacter hormaechei	ST66	1	blaIMP-6	GCA_030799945.1_PDT001705568.1_genomic_DAOXWJ010000188.1	53	790	+	18	281	5165696	Asia	Eastern Asia	Japan	NA	Tokyo	SAMD00498458	PRJDB10842	2019	43577	shortread	Illumina	venous blood	human	-	mcr-10.1, mcr-9.1	GCA_016774315.1_hybrid_contig_1	Plasmid	AA739	AJ058	IncHI2A,Rep 1088	IncHI2A	BX664015,000340__KU353730	MOBH	NC_012555_00231	MPF_F	NC_005211_00005,NC_009838_00006,NC_021845_00017,NC_005211_00030,NC_005211_00207,NC_005211_00200,NC_005211_00012	MOBH	NC_017500	conjugative	Unknown	CALIN	NA	NA	NA	NA	NA	NA	NA
GCA_030799925	Enterobacter hormaechei	ST133	5	blaIMP-1	GCA_030799925.1_PDT001705570.1_genomic_DAOXWI010000054.1	9024	9761	-	11	149	5374509	Asia	Eastern Asia	Japan	NA	Tokyo	SAMD00498466	PRJDB10842	2019	43807	shortread	Illumina	sputum	human	-	-	GCA_023735815.1_ASM2373581v1_genomic_AP025892.1	Plasmid	AA739	AJ057	IncHI2A,Rep 1088	IncHI2A	BX664015,000340__KU353730	MOBH,MOBH	CP030285_00102,NC_012555_00231	MPF_F	NC_005211_00005,NC_009838_00006,NC_021845_00017,NC_005211_00030,NC_005211_00200,NC_005211_00207,NC_005211_00012	MOBH	NC_017500	conjugative	Unknown	CALIN	NA	NA	NA	NA	NA	NA	NA
GCA_031507165	Enterobacter hormaechei	ST133	5	blaIMP-1	GCA_031507165.1_PDT001703983.1_genomic_DAPJMW010000053.1	9024	9761	-	11	138	5331744	Asia	Eastern Asia	Japan	NA	Tokyo	SAMD00498467	PRJDB10842	2019	43817	shortread	Illumina	stool	human	-	-	GCA_023735815.1_ASM2373581v1_genomic_AP025892.1	Plasmid	AA739	AJ057	IncHI2A,Rep 1088	IncHI2A	BX664015,000340__KU353730	MOBH,MOBH	CP030285_00102,NC_012555_00231	MPF_F	NC_005211_00005,NC_009838_00006,NC_021845_00017,NC_005211_00030,NC_005211_00200,NC_005211_00207,NC_005211_00012	MOBH	NC_017500	conjugative	Unknown	CALIN	NA	NA	NA	NA	NA	NA	NA
GCA_031507065	Klebsiella michiganensis	ST88	2	blaIMP-1	GCA_031507065.1_PDT001703990.1_genomic_DAPJMS010000122.1	2888	3625	-	23	267	6393722	Asia	Eastern Asia	Japan	NA	Tokyo	SAMD00498485	PRJDB10842	2019	43778	shortread	Illumina	NA	human	-	-	GCA_023710205.1_ASM2371020v1_genomic_BRHG01000002.1	Plasmid	AA739	AJ057	IncHI2A,Rep 1088	IncHI2A	BX664015,000340__KU353730	MOBH	NC_012555_00231	MPF_F	NC_005211_00005,NC_009838_00006,NC_021845_00017,NC_005211_00030,NC_005211_00200,NC_005211_00207,NC_005211_00012	MOBH	NC_017500	conjugative	Unknown	CALIN	NA	NA	NA	NA	NA	NA	NA
GCA_031507045	Klebsiella michiganensis	ST88	2	blaIMP-1	GCA_031507045.1_PDT001703992.1_genomic_DAPJMR010000144.1	2950	3687	+	23	394	6420523	Asia	Eastern Asia	Japan	NA	Tokyo	SAMD00498487	PRJDB10842	2019	43811	shortread	Illumina	NA	human	-	-	GCA_023710205.1_ASM2371020v1_genomic_BRHG01000002.1	Plasmid	AA739	AJ057	IncHI2A,Rep 1088	IncHI2A	BX664015,000340__KU353730	MOBH	NC_012555_00231	MPF_F	NC_005211_00005,NC_009838_00006,NC_021845_00017,NC_005211_00030,NC_005211_00200,NC_005211_00207,NC_005211_00012	MOBH	NC_017500	conjugative	Unknown	CALIN	NA	NA	NA	NA	NA	NA	NA
GCA_030822635	Enterobacter hormaechei	ST66	1	blaIMP-1	GCA_030822635.1_PDT001702275.1_genomic_DAOZAM010000189.1	119	856	-	6	278	5031893	Asia	Eastern Asia	Japan	NA	Tokyo	SAMD00498488	PRJDB10842	2020	43893	shortread	Illumina	NA	human	-	-	GCA_023734955.1_ASM2373495v1_genomic_AP025785.1	Plasmid	AA739	AJ057	IncHI2A,Rep 1088	IncHI2A	BX664015,000340__KU353730	MOBH	NC_012555_00231	MPF_F	NC_005211_00005,NC_009838_00006,NC_021845_00017,NC_005211_00030,NC_005211_00200,NC_005211_00207,NC_005211_00012	MOBH	NC_017500	conjugative	Unknown	CALIN	NA	NA	NA	NA	NA	NA	NA
GCA_031507085	Klebsiella michiganensis	ST88	2	blaIMP-1	GCA_031507085.1_PDT001703993.1_genomic_DAPJMQ010000127.1	2950	3687	+	23	298	6403257	Asia	Eastern Asia	Japan	NA	Tokyo	SAMD00498489	PRJDB10842	2020	43952	shortread	Illumina	NA	human	-	-	GCA_023710205.1_ASM2371020v1_genomic_BRHG01000002.1	Plasmid	AA739	AJ057	IncHI2A,Rep 1088	IncHI2A	BX664015,000340__KU353730	MOBH	NC_012555_00231	MPF_F	NC_005211_00005,NC_009838_00006,NC_021845_00017,NC_005211_00030,NC_005211_00200,NC_005211_00207,NC_005211_00012	MOBH	NC_017500	conjugative	Unknown	CALIN	NA	NA	NA	NA	NA	NA	NA
GCA_031053575	Klebsiella pneumoniae	ST3172	1	blaIMP-1	GCA_031053575.1_PDT001703995.1_genomic_DAPDRM010000019.1	69462	70199	-	0	208	5770876	Asia	Eastern Asia	Japan	NA	Tokyo	SAMD00498491	PRJDB10842	2019	43563	shortread	Illumina	stool	human	-	-	GCA_020886835.1_ASM2088683v1_genomic_AP024914.1	Plasmid	AA002	AH526	IncL/M	IncL/M	U27345	MOBP	NC_004464_00056	MPF_I	NC_004464_00105,NC_005246_00057,NC_019063_00094,NC_019344_00078,NC_004464_00066,NC_004464_00068,NC_019154_00069,NC_005246_00069,NC_004464_00073	-	-	conjugative	Unknown	CALIN	NA	NA	NA	NA	NA	NA	NA
GCA_031053555	Klebsiella pneumoniae	ST3172	1	blaIMP-1	GCA_031053555.1_PDT001703997.1_genomic_DAPDRI010000031.1	69462	70199	-	0	87	6061522	Asia	Eastern Asia	Japan	NA	Tokyo	SAMD00498493	PRJDB10842	2019	43570	shortread	Illumina	stool	human	-	-	GCA_020886835.1_ASM2088683v1_genomic_AP024914.1	Plasmid	AA002	AH526	IncL/M	IncL/M	U27345	MOBP	NC_004464_00056	MPF_I	NC_004464_00105,NC_005246_00057,NC_019063_00094,NC_019344_00078,NC_004464_00066,NC_004464_00068,NC_019154_00069,NC_005246_00069,NC_004464_00073	-	-	conjugative	Unknown	CALIN	NA	NA	NA	NA	NA	NA	NA
DRR386998	Enterobacter asburiae	ST24	1	blaIMP-1	DRR386998_23	8966	9703	+	130	310	5212305	Asia	Eastern Asia	Japan	NA	Tokyo	SAMD00498494	PRJDB10842	2019	43570	shortread	Illumina	human	clinical	-	mcr-10.1	GCA_020886835.1_ASM2088683v1_genomic_AP024914.1	Plasmid	AA002	AH526	IncL/M	IncL/M	U27345	MOBP	NC_004464_00056	MPF_I	NC_004464_00105,NC_005246_00057,NC_019063_00094,NC_019344_00078,NC_004464_00066,NC_004464_00068,NC_019154_00069,NC_005246_00069,NC_004464_00073	-	-	conjugative	Class 1	Complete	NA	NA	NA	NA	NA	NA	NA
GCA_031817835	Enterobacter asburiae	ST24	1	blaIMP-1	GCA_031817835.1_PDT001702276.1_genomic_DAPOWL010000008.1	69462	70199	-	0	310	5212305	Asia	Eastern Asia	Japan	NA	Japan:Tokyo	SAMD00498494	PRJNA514245	2019	2019-04-15	shortread	Illumina	human	clinical	-	mcr-10.1	GCA_020886835.1_ASM2088683v1_genomic_AP024914.1	Plasmid	AA002	AH526	IncL/M	IncL/M	U27345	MOBP	NC_004464_00056	MPF_I	NC_004464_00105,NC_005246_00057,NC_019063_00094,NC_019344_00078,NC_004464_00066,NC_004464_00068,NC_019154_00069,NC_005246_00069,NC_004464_00073	-	-	conjugative	Unknown	CALIN	NA	NA	NA	NA	NA	NA	NA
GCA_031053495	Klebsiella pneumoniae	ST12	4	blaIMP-1	GCA_031053495.1_PDT001703998.1_genomic_DAPDRH010000015.1	25699	26436	+	203	300	5911393	Asia	Eastern Asia	Japan	NA	Tokyo	SAMD00498495	PRJDB10842	2019	43573	shortread	Illumina	stool	human	-	-	GCA_020886835.1_ASM2088683v1_genomic_AP024914.1	Plasmid	AA002	AH526	IncL/M	IncL/M	U27345	MOBP	NC_004464_00056	MPF_I	NC_004464_00105,NC_005246_00057,NC_019063_00094,NC_019344_00078,NC_004464_00066,NC_004464_00068,NC_019154_00069,NC_005246_00069,NC_004464_00073	-	-	conjugative	Unknown	CALIN	NA	NA	NA	NA	NA	NA	NA
GCA_031070185	Klebsiella pneumoniae	ST3172	1	blaIMP-1	GCA_031070185.1_PDT001702277.1_genomic_DAPEHY010000009.1	69462	70199	-	0	325	5724487	Asia	Eastern Asia	Japan	NA	Tokyo	SAMD00498497	PRJDB10842	2019	43577	shortread	Illumina	stool	human	-	-	GCA_020886835.1_ASM2088683v1_genomic_AP024914.1	Plasmid	AA002	AH526	IncL/M	IncL/M	U27345	MOBP	NC_004464_00056	MPF_I	NC_004464_00105,NC_005246_00057,NC_019063_00094,NC_019344_00078,NC_004464_00066,NC_004464_00068,NC_019154_00069,NC_005246_00069,NC_004464_00073	-	-	conjugative	Unknown	CALIN	NA	NA	NA	NA	NA	NA	NA
GCA_030799845	Klebsiella pneumoniae	ST12	4	blaIMP-1	GCA_030799845.1_PDT001705574.1_genomic_DAOXWE010000030.1	25699	26436	+	203	186	5897106	Asia	Eastern Asia	Japan	NA	Tokyo	SAMD00498498	PRJDB10842	2019	43577	shortread	Illumina	skin	human	-	-	GCA_020886835.1_ASM2088683v1_genomic_AP024914.1	Plasmid	AA002	AH526	IncL/M	IncL/M	U27345	MOBP	NC_004464_00056	MPF_I	NC_004464_00105,NC_005246_00057,NC_019063_00094,NC_019344_00078,NC_004464_00066,NC_004464_00068,NC_019154_00069,NC_005246_00069,NC_004464_00073	-	-	conjugative	Unknown	CALIN	NA	NA	NA	NA	NA	NA	NA
GCA_031053515	Klebsiella pneumoniae	ST12	4	blaIMP-1	GCA_031053515.1_PDT001704000.1_genomic_DAPDRF010000017.1	78272	79009	-	352	235	5810322	Asia	Eastern Asia	Japan	NA	Tokyo	SAMD00498499	PRJDB10842	2019	43581	shortread	Illumina	stool	human	-	-	GCA_020886835.1_ASM2088683v1_genomic_AP024914.1	Plasmid	AA002	AH526	IncL/M	IncL/M	U27345	MOBP	NC_004464_00056	MPF_I	NC_004464_00105,NC_005246_00057,NC_019063_00094,NC_019344_00078,NC_004464_00066,NC_004464_00068,NC_019154_00069,NC_005246_00069,NC_004464_00073	-	-	conjugative	Unknown	CALIN	NA	NA	NA	NA	NA	NA	NA
GCA_031053475	Klebsiella pneumoniae	ST3172	1	blaIMP-1	GCA_031053475.1_PDT001704001.1_genomic_DAPDRE010000034.1	69462	70199	-	0	95	5884211	Asia	Eastern Asia	Japan	NA	Tokyo	SAMD00498500	PRJDB10842	2019	43587	shortread	Illumina	stool	human	-	-	GCA_020886835.1_ASM2088683v1_genomic_AP024914.1	Plasmid	AA002	AH526	IncL/M	IncL/M	U27345	MOBP	NC_004464_00056	MPF_I	NC_004464_00105,NC_005246_00057,NC_019063_00094,NC_019344_00078,NC_004464_00066,NC_004464_00068,NC_019154_00069,NC_005246_00069,NC_004464_00073	-	-	conjugative	Unknown	CALIN	NA	NA	NA	NA	NA	NA	NA
GCA_031070165	Klebsiella pneumoniae	ST12	4	blaIMP-1	GCA_031070165.1_PDT001702278.1_genomic_DAPEHX010000024.1	25699	26436	+	203	179	5858881	Asia	Eastern Asia	Japan	NA	Tokyo	SAMD00498501	PRJDB10842	2019	43587	shortread	Illumina	stool	human	-	-	GCA_020886835.1_ASM2088683v1_genomic_AP024914.1	Plasmid	AA002	AH526	IncL/M	IncL/M	U27345	MOBP	NC_004464_00056	MPF_I	NC_004464_00105,NC_005246_00057,NC_019063_00094,NC_019344_00078,NC_004464_00066,NC_004464_00068,NC_019154_00069,NC_005246_00069,NC_004464_00073	-	-	conjugative	Unknown	CALIN	NA	NA	NA	NA	NA	NA	NA
DRR387011	Enterobacter hormaechei	ST133	1	blaIMP-1	DRR387011_68	9025	9762	-	11	229	5424406	Asia	Eastern Asia	Japan	NA	Tokyo	SAMD00498507	PRJDB10842	2019	43640	shortread	Illumina	human	clinical	-	-	GCA_023735295.1_ASM2373529v1_genomic_AP025819.1	Plasmid	AA739	AJ057	IncHI2A,Rep 1088	IncHI2A	BX664015,000340__KU353730	MOBH	NC_012555_00231	MPF_F	NC_005211_00005,NC_009838_00006,NC_021845_00017,NC_005211_00030,NC_005211_00200,NC_005211_00207,NC_005211_00012	MOBH	NC_017500	conjugative	Unknown	CALIN	NA	NA	NA	NA	NA	NA	NA
GCA_031817735	Enterobacter hormaechei	ST133	1	blaIMP-1	GCA_031817735.1_PDT001702279.1_genomic_DAPOWK010000083.1	9024	9761	-	11	229	5424406	Asia	Eastern Asia	Japan	NA	Japan:Tokyo	SAMD00498507	PRJNA514245	2019	2019-06-24	shortread	Illumina	human	clinical	-	-	GCA_023734955.1_ASM2373495v1_genomic_AP025785.1	Plasmid	AA739	AJ057	IncHI2A,Rep 1088	IncHI2A	BX664015,000340__KU353730	MOBH	NC_012555_00231	MPF_F	NC_005211_00005,NC_009838_00006,NC_021845_00017,NC_005211_00030,NC_005211_00200,NC_005211_00207,NC_005211_00012	MOBH	NC_017500	conjugative	Unknown	CALIN	NA	NA	NA	NA	NA	NA	NA
GCA_030878405	Klebsiella oxytoca	ST286	1	blaIMP-1	GCA_030878405.1_PDT001701433.1_genomic_DAOZVO010000023.1	69462	70199	-	0	166	6211188	Asia	Eastern Asia	Japan	NA	Tokyo	SAMD00498509	PRJDB10842	2019	43655	shortread	Illumina	urine	human	-	-	GCA_020886835.1_ASM2088683v1_genomic_AP024914.1	Plasmid	AA002	AH526	IncL/M	IncL/M	U27345	MOBP	NC_004464_00056	MPF_I	NC_004464_00105,NC_005246_00057,NC_019063_00094,NC_019344_00078,NC_004464_00066,NC_004464_00068,NC_019154_00069,NC_005246_00069,NC_004464_00073	-	-	conjugative	Unknown	CALIN	NA	NA	NA	NA	NA	NA	NA
GCA_031506945	Enterobacter hormaechei	ST78	1	blaIMP-1	GCA_031506945.1_PDT001704011.1_genomic_DAPJMM010000090.1	247	984	+	64	125	5102821	Asia	Eastern Asia	Japan	NA	Tokyo	SAMD00498522	PRJDB10842	2019	43778	shortread	Illumina	stool	human	-	-	NA	Unclassified molecule	NA	NA	NA	NA	NA	NA	NA	NA	NA	NA	NA	NA	Unknown	CALIN	NA	NA	NA	NA	NA	NA	NA
GCA_031070095	Klebsiella variicola	ST2386	1	blaIMP-1	GCA_031070095.1_PDT001702286.1_genomic_DAPEHS010000220.1	247	984	+	7	336	6044295	Asia	Eastern Asia	Japan	NA	Tokyo	SAMD00498524	PRJDB10842	2019	43789	shortread	Illumina	stool	human	-	-	NA	Unclassified molecule	NA	NA	NA	NA	NA	NA	NA	NA	NA	NA	NA	NA	Unknown	CALIN	NA	NA	NA	NA	NA	NA	NA
DRR387040	Klebsiella oxytoca	ST2	1	blaIMP-1	DRR387040_166	13	750	+	16	345	6262651	Asia	Eastern Asia	Japan	NA	Tokyo	SAMD00498536	PRJDB10842	2020	43846	shortread	Illumina	human	clinical	-	-	GCA_023711105.1_ASM2371110v1_genomic_BRIZ01000003.1	Plasmid	AA739	AJ057	Unknown rep	Unknown rep	-	-	-	-	-	-	-	non-mobilizable	Unknown	CALIN	NA	NA	NA	NA	NA	NA	NA
GCA_032280445	Klebsiella oxytoca	ST2	1	blaIMP-1	GCA_032280445.1_PDT001702293.1_genomic_DAPXTR010000259.1	53	790	+	16	345	6262651	Asia	Eastern Asia	Japan	NA	Japan:Tokyo	SAMD00498536	PRJNA514245	2020	2020-01-16	shortread	Illumina	human	clinical	-	-	GCA_023709185.1_ASM2370918v1_genomic_BRFH01000002.1	Plasmid	AA739	AJ057	IncHI2A,Rep 1088	IncHI2A	BX664015,000340__KU353730	MOBH	NC_012555_00231	MPF_F	NC_005211_00005,NC_009838_00006,NC_021845_00017,NC_005211_00030,NC_005211_00200,NC_005211_00207,NC_005211_00012	MOBH	NC_017500	conjugative	Unknown	CALIN	NA	NA	NA	NA	NA	NA	NA
GCA_030878325	Klebsiella pneumoniae	ST11	1	blaIMP-1	GCA_030878325.1_PDT001701437.1_genomic_DAOZVL010000094.1	53	790	+	221	176	5816764	Asia	Eastern Asia	Japan	NA	Tokyo	SAMD00498555	PRJDB10842	2020	44019	shortread	Illumina	stool	human	-	-	GCA_020886835.1_ASM2088683v1_genomic_AP024914.1	Plasmid	AA002	AH526	IncL/M	IncL/M	U27345	MOBP	NC_004464_00056	MPF_I	NC_004464_00105,NC_005246_00057,NC_019063_00094,NC_019344_00078,NC_004464_00066,NC_004464_00068,NC_019154_00069,NC_005246_00069,NC_004464_00073	-	-	conjugative	Unknown	CALIN	NA	NA	NA	NA	NA	NA	NA
GCA_031053195	Klebsiella pneumoniae	ST4274	1	blaIMP-1	GCA_031053195.1_PDT001704024.1_genomic_DAPDQP010000021.1	69462	70199	-	0	121	5778135	Asia	Eastern Asia	Japan	NA	Tokyo	SAMD00498558	PRJDB10842	2020	44070	shortread	Illumina	stool	human	-	-	GCA_020886835.1_ASM2088683v1_genomic_AP024914.1	Plasmid	AA002	AH526	IncL/M	IncL/M	U27345	MOBP	NC_004464_00056	MPF_I	NC_004464_00105,NC_005246_00057,NC_019063_00094,NC_019344_00078,NC_004464_00066,NC_004464_00068,NC_019154_00069,NC_005246_00069,NC_004464_00073	-	-	conjugative	Unknown	CALIN	NA	NA	NA	NA	NA	NA	NA
DRR387063	Enterobacter chengduensis	ST414	1	blaIMP-19	DRR387063_67	4999	5736	+	7	134	5460327	Asia	Eastern Asia	Japan	NA	Tokyo	SAMD00498559	PRJDB10842	2020	44074	shortread	Illumina	human	clinical	-	-	NA	Unclassified molecule	NA	NA	NA	NA	NA	NA	NA	NA	NA	NA	NA	NA	Class 1	Complete	NA	NA	NA	NA	NA	NA	NA
GCA_030878265	Enterobacter chengduensis	ST414	1	blaIMP-19	GCA_030878265.1_PDT001701440.1_genomic_DAOZVH010000069.1	5369	6106	-	4	134	5460327	Asia	Eastern Asia	Japan	NA	Japan:Tokyo	SAMD00498559	PRJNA514245	2020	2020-08-31	shortread	Illumina	human	clinical	-	-	NA	Unclassified molecule	NA	NA	NA	NA	NA	NA	NA	NA	NA	NA	NA	NA	Unknown	CALIN	NA	NA	NA	NA	NA	NA	NA
GCA_029963705	Enterobacter hormaechei	ST742	1	blaIMP-1	GCA_029963705.1_PDT001704026.1_genomic_DAOTSX010000019.1	25699	26436	+	338	68	5014571	Asia	Eastern Asia	Japan	NA	Tokyo	SAMD00498561	PRJDB10842	2020	44076	shortread	Illumina	stool	human	-	-	GCA_020886835.1_ASM2088683v1_genomic_AP024914.1	Plasmid	AA002	AH526	IncL/M	IncL/M	U27345	MOBP	NC_004464_00056	MPF_I	NC_004464_00105,NC_005246_00057,NC_019063_00094,NC_019344_00078,NC_004464_00066,NC_004464_00068,NC_019154_00069,NC_005246_00069,NC_004464_00073	-	-	conjugative	Unknown	CALIN	NA	NA	NA	NA	NA	NA	NA
GCA_031071445	Klebsiella pneumoniae	ST461	1	blaIMP-1	GCA_031071445.1_PDT001701441.1_genomic_DAPEKK010000027.1	69462	70199	-	0	112	5732794	Asia	Eastern Asia	Japan	NA	Tokyo	SAMD00498562	PRJDB10842	2020	44102	shortread	Illumina	stool	human	-	-	GCA_020886835.1_ASM2088683v1_genomic_AP024914.1	Plasmid	AA002	AH526	IncL/M	IncL/M	U27345	MOBP	NC_004464_00056	MPF_I	NC_004464_00105,NC_005246_00057,NC_019063_00094,NC_019344_00078,NC_004464_00066,NC_004464_00068,NC_019154_00069,NC_005246_00069,NC_004464_00073	-	-	conjugative	Unknown	CALIN	NA	NA	NA	NA	NA	NA	NA
[truncated: 3,741 more rows]
[truncated: 6 more columns]

## Sheet: Table_S2
Year	blaIMP-1	blaIMP-4	blaIMP-6	blaIMP-19	blaIMP-18	blaIMP-34	blaIMP-7	blaIMP-8	blaIMP-13	blaIMP-10	blaIMP-26	blaIMP-14	blaIMP-15	blaIMP-16	blaIMP-11	blaIMP-27	blaIMP-29	blaIMP-38	blaIMP-96	blaIMP-22	blaIMP-45	blaIMP-56	blaIMP-62	blaIMP-63	blaIMP-74	blaIMP-31	blaIMP-43	blaIMP-44	blaIMP-54	blaIMP-91	blaIMP-51	blaIMP-9	blaIMP-64	blaIMP-69	blaIMP-87	blaIMP-89	blaIMP-59	blaIMP-68	blaIMP-94	blaIMP-48	blaIMP-75	blaIMP-23	blaIMP-60	blaIMP-66	blaIMP-84	blaIMP-86	blaIMP-97	blaIMP-20	blaIMP-81
[truncated: 27 more rows]
[truncated: 3 more columns]

[truncated: 7 more sheets: Table_S3, Table_S4, Table_S5, Table_S6, Table_S7, Table_S8, Table_S9]
